# Supplementary material for: Unravelling sex differences in the genetic architecture of anxiety
Source: Psychol Med. 2026 Jun 11;56:e191. doi: 10.1017/S0033291726104760 (PMC13280693; doi:10.1017/S0033291726104760)
Supplement: Hu et al. supplementary material 2 — Hu et al. supplementary material [file S0033291726104760sup002.xlsx]

## Sheet: Index
Index of Supplementary Data (S1-S20)
Table	Contents
S1	Phenotyping cases of lifetime anxiety in the UKB
S2	Phenotyping cases of lifetime anxiety in the AoU
S3	Lead SNPs from sex-combined meta-analysis
S4	Heritability and genetic correlation among GWASs in UKB and AoU
S5	Sex-specific heritability and genetic correlation of meta-analysis
S6	Lead SNPs from GWAS on females and corresponding effect in males.
S7	Lead SNPs from GWAS on males and corresponding effect in females
S8	FUMA prioritized genes from sex-combined GWAS
S9	FUMA prioritized genes from female-GWAS
S10	FUMA prioritized genes from male-GWAS
S11	MAGMA signficant genes from combined GWAS
S12	MAGMA signficant genes from female-GWAS
S13	MAGMA signficant genes from male-GWAS
S14	GO biological processes enriched in females and males
S15	PRS prediction in lifetime anxiety in population sample Qskin
S16	PRS prediction in GAD-7 in population sample PISA
S17	PRS prediction in lifetime anxiety in clinical sample AGDS/Qskin
S18	PRS prediction in GAD-7 in clinical sample AGDS
S19	Sex-dependent genetic correlation of anxiety with other traits
S20	Sex-specific genetic correlation with sex-specific GWAS

## Sheet: S1
Table S1. Phenotyping cases of lifetime anxiety in the UKB
General Anxiety Disorder-7 (GAD-7)					Mental health conditions ever diagnosed by a professional					Composite International Diagnostic Interview - Short Form (CIDI-SF)
We would like to learn about any experiences you might have had with feelings and symptoms of anxiety. Over the last two weeks, how often have you been bothered by any of the following problems?											CIDI-SF cases = (20420 ≥ 6 months) AND (20542=Yes) AND (20538=Yes) AND [(20543=‘>1 worry’) OR (20540=Yes)] AND [(20541=Yes) OR (20539=3) OR (20537=3)] AND (sum of somatic symptoms 20426, 20423, 20429, 20419, 20422, 20417, 20427 ≥ 3).
Data field	Items from mental well-being questionnaire (2022)	Source	N cases (N females)		Data field	Anxiety disorders included (release 2023)	Source	N cases (N females)		Data field	Questions	Source	N cases (N females)
29058	Feeling nervous, anxious or on edge	Online questionnaire	10,770 (7,244)		29000	Agrophobia, any other phobia, generalized anxiety disorder, panic attacks, panic disorder and social anxiety or social phobia	Online questionnaire	30,403 (20,482)		20421	Have you ever had a period lasting one month or longer when most of the time you felt worried, tense, or anxious?	Online questionnaire	11,039 (7,284)
29059	Not being able to stop or control worrying					Anxiety disorders included (release 2017)				20420	What is the longest period of time that this kind of worrying has ever continued?
29060	Worrying too much about different things				20544	Agrophobia, any other phobia (eg feal of heghts or spiders), anxiety, nerves or generalized anxiety disorder, panic attacks, social anxiety or social phobia	Online questionnaire	27,614 (18,031)		20425	People differ a lot in how much they worry about things. Did you ever have a time when you worried a lot more than most people would in your situation?
29061	Trouble relaxing									20542	During that period, was your worry stronger than in other people?
29062	Being so restless that it is hard to sit still				ICD10					20538	Did you worry most days?
29063	Becoming easily annoyed or irritable				Data field	Diagnoses - ICD10	Source	N cases (N females)		20543	Did you usually worry about one particular thing, such as your job security or the failing health of a loved one, or more than one thing?
29064	Feeling afraid as if something awful might happen				41270	F40 Phobic (Agoraphobia+Social phobias+ Specific phobias + Other phobic anxiety disoders + Phobic anxiety disoder)	Hospital records	31,832 (17,569)		20541	Did you find it difficult to stop worrying?
Data field	Questions (release in 2017)				41270	F41 Anxiety				20540	Did you ever have different worries on your mind at the same time?
20506	Feeling nervous, anxious or on edge		10,354 (6,729)							20539	How often was your worry so strong that you couldn’t put it out of your mind no matter how hard you tried?
20509	Not being able to stop or control worrying				Panic Disorder					20537	How often did you find it difficult to control your worry?
20520	Worrying too much about different things				Data field	Panic Disorder case = (Evidence of persistent worry 29070 > 0) AND (panic not caused by substance/medical condition 29074 = 0) AND (>=3 panic symptoms) (29069 = 1) AND (29067 =1) AND (29068 =1).	Source	N cases (N females)		20426	a) Restless?
20515	Trouble relaxing				29074	Panic attack caused by medical condition, medication, drugs or alcohol	Online questionnaire	9,433 (6,799)		20423	b) Keyed up or on edge?
20516	Being so restless that it is hard to sit still				29069	Avoidance of situations where panic attacks may occur				20429	c) Easily tired?
20505	Becoming easily annoyed or irritable				29067	Worry about further panic attacks				20419	d) Having difficulty keeping your mind on what you were doing?
20512	Feeling afraid as if something awful might happen				29068	Worry about other things happening because of panic attacks				20422	e) More irritable than usual?
					29070	Duration of worry about panic attacks				20417	f) Having tense, sore, or aching muscles?
										20427	g) Often having trouble falling or staying asleep?

## Sheet: S2
Table S2. Phenotyping cases of lifetime anxiety in the AoU
Electronic health record
Concept ID	Condition	Sources	N cases (N females)
434613	Generalized anxiety disorder	ICD10, ICD9, SNOMED 21897009	19,669 (14,117)
436074	Panic disorder	SNOMED 371631005	7,060 (5,105)
4304010	Phobic disorder	ICD10, ICD9, SNOMED	2,510 (1,663)
Personal and family health history
Concept ID	Question	Sources	N cases (N females)
453506	Including yourself, who in your family has had anxiety reaction/panic disorder? - Self	Self reported	36,020 (27,963)

## Sheet: S3
Table S3. Lead SNPs from sex-combined meta-analysis
ID	Chr	BP	BETA	SE	P	Effect allele	Non effect allele	Effect allele frequency	Previously reported	Nearest gene
rs34020954	1	72742387	-0.0498	0.0065	2.169e-14	T	C	0.1886	Strom et al., 2024	NEGR1
rs11804192	1	73856397	-0.0287	0.0052	3.296e-08	T	G	0.6032	Friligkou et al., 2024; Strom et al., 2024	RP4-598G3.1
rs1289868	1	117858913	0.0366	0.0058	2.984e-10	A	G	0.2577	Worry	RP11-39H13.1
rs359240	2	60475008	0.0297	0.0052	1.5e-08	A	G	0.6076	Risk taking behaviour	RP11-444A22.1
rs72813412	2	63365500	-0.0366	0.0064	1.052e-08	T	C	0.1962	Strom et al., 2024	EHBP1
rs182056013	2	145385221	-0.0326	0.006	4.676e-08	C	G	0.2409	Novel	AC010090.1
rs1390220628	2	212696628	-0.0332	0.0055	1.224e-09	CA	C	0.3223	Neuroticism	ERBB4
rs56084453	3	44762830	0.0416	0.0062	1.918e-11	A	G	0.787	Strom et al., 2024	RP11-944L7.4
rs11927771	3	70889323	-0.0303	0.0055	4.07e-08	C	G	0.6989	Externalizing behaviour	RNU6-281P
rs827091	3	157985706	-0.0288	0.0051	2.013e-08	A	G	0.4258	Depression	RSRC1
rs4687472	3	193653945	-0.0285	0.0051	1.888e-08	T	G	0.5409	Novel	RP11-699L21.1
rs2276882	4	3227592	-0.0283	0.0051	3.123e-08	A	T	0.4271	Depression	HTT-AS
rs17611770	4	176851045	-0.0417	0.0063	3.113e-11	A	T	0.7954	Strom et al., 2024	GPM6A
rs953938591	5	120174139	0.0397	0.0058	8.754e-12	G	GTATATA	0.2812	Friligkou et al., 2024	CTD-2334D19.1
rs7721129	5	164487132	0.0365	0.0051	6.732e-13	A	G	0.5286	Strom et al., 2024	CTC-340A15.2
rs1429314523	6	27016373	0.0537	0.0099	4.896e-08	A	ATT	0.8394	Strom et al., 2024	SLC17A3
rs139582054	6	28534833	-0.0706	0.0129	4.201e-08	C	G	0.9593	Friligkou et al., 2024	ZSCAN12P1
rs1378223341	6	28707153	-0.0676	0.0104	9.308e-11	T	TTATTA	0.1277	Friligkou et al., 2024	NOP56P1
rs1334585	6	142976756	0.0288	0.0051	1.65e-08	A	C	0.469	Depression	RP11-440G9.1
rs77247429	6	165111149	-0.0335	0.0061	3.174e-08	T	C	0.7753	Depression	RP11-300M24.1
rs73046311	7	1854159	0.0474	0.0068	3.741e-12	C	G	0.8336	Friligkou et al., 2024	AC074389.1
7:12252902:A:ACT	7	12252902	-0.0415	0.007	3.719e-09	A	ACT	0.5779	Strom et al., 2024	TMEM106B
rs1476535	7	114071035	0.0315	0.0051	7.162e-10	T	C	0.5522	Friligkou et al., 2024	FOXP2
rs199727659	8	107603673	-0.0525	0.0094	2.208e-08	T	TA	0.8034	Novel	OXR1:RP11-649G15.2
rs10756286	9	11799681	0.0372	0.0066	1.372e-08	A	G	0.8168	Strom et al., 2024	RP11-23D5.1
rs961622379	10	8029279	-0.1078	0.0193	2.279e-08	CA	C	0.0184	Novel	FAM208B
rs113613364	10	21084489	0.0456	0.0077	3.822e-09	A	ATG	0.7148	Novel	NEBL
rs4919609	10	103854354	0.0317	0.0057	2.372e-08	A	G	0.7223	Intelligence	RP11-302K17.3
rs10835372	11	28643913	0.029	0.0052	2.923e-08	T	C	0.6201	Friligkou et al., 2024	RP11-22P4.1
rs12360913	11	46177479	0.0334	0.0059	1.394e-08	T	C	0.2479	Novel	RP11-702F3.2
rs10838696	11	47363285	0.0299	0.0053	1.682e-08	A	G	0.3569	Novel	MDK
rs913274725	11	47783690	0.0346	0.0054	1.181e-10	G	GT	0.6354	Depression	MYBPC3
rs527528	11	57433327	0.0363	0.0054	1.668e-11	T	C	0.3272	Friligkou et al., 2024	SERPING1
rs1376488	11	57927223	-0.0354	0.0063	2.022e-08	A	G	0.2041	Neuroticism	OR5BD1P
rs6277	11	113283459	-0.0287	0.0051	1.795e-08	A	G	0.5479	Friligkou et al., 2024	TTC12
rs61902812	11	113374420	-0.0298	0.0053	1.579e-08	A	C	0.3686	Depression	DRD2
rs4936277	11	113431960	0.0346	0.0051	1.343e-11	A	G	0.5505	Friligkou et al., 2024	DRD2
rs73036065	11	133830067	-0.0347	0.0064	4.732e-08	T	G	0.1997	Friligkou et al., 2024	IGSF9B
rs73222784	12	121088369	-0.0719	0.0121	2.906e-09	A	G	0.0465	Neuroticism	RP11-728G15.1
rs9572914	13	31839274	0.0375	0.0055	1.047e-11	A	G	0.3013	Educational attainment	B3GALTL
rs1188251009	13	31866836	0.0336	0.0059	1.456e-08	CT	C	0.7522	Depression	B3GALTL
rs1413577	13	66989884	0.0294	0.0052	2.051e-08	A	T	0.415	Depression	PCDH9
rs201274657	13	99101057	0.0306	0.0052	5.158e-09	CATTTT	C	0.3772	Friligkou et al., 2024; Strom et al., 2024	FARP1
rs12883547	14	42166514	-0.0353	0.0057	4.626e-10	T	C	0.7238	Friligkou et al., 2024; Strom et al., 2024	CTD-2298J14.1
rs4899292	14	69704052	-0.0343	0.0053	9.669e-11	A	G	0.3526	Neuroticism	RP11-226F19.1
rs10143492	14	75212114	0.0307	0.0051	1.64e-09	C	G	0.5473	Friligkou et al., 2024; Strom et al., 2024	FCF1
rs11627406	14	82912802	0.041	0.0075	4.077e-08	T	G	0.132	Novel	GTF2A1
rs28447074	17	8083058	0.0303	0.0052	5.512e-09	T	G	0.5992	Strom et al., 2024	PER1:RP11-599B13.6
rs11877758	18	35138110	-0.0405	0.0055	1.489e-13	T	G	0.6898	Friligkou et al., 2024	CELF4
rs67582908	18	39315563	0.0359	0.0065	2.728e-08	A	G	0.8108	Depression	RP11-142I20.1
rs17410557	18	50776391	-0.0288	0.0052	2.721e-08	T	C	0.6061	Friligkou et al., 2024	DCC
rs4801154	18	53101984	0.0432	0.0077	1.903e-08	T	C	0.2838	Neuroticism	TCF4
rs157592	19	45424514	-0.0543	0.0067	5.255e-16	A	C	0.8217	Neuroticism	APOC1
rs2050058	20	39906988	0.0449	0.0081	2.747e-08	A	G	0.2537	Depression	TOP1
rs45627435	22	41645257	0.059	0.0103	1.126e-08	T	C	0.0645	Friligkou et al., 2024	Y_RNA
rs12159707	22	46449891	-0.032	0.0054	2.75e-09	A	G	0.3384	Novel	C22orf26

## Sheet: S4
Table S4. Heritability and genetic correlation among GWASs in UKB and AoU
Heritability of sex-combined and sex-specific GWASs in UKB and AoU
Cohort	GWAS	LDSC intercept	Standard Error of intercept	95% Confidence interval of intercept	Genomic inflation (lambda)	LDSC estimated h2	Sample Size	Number of cases
UKB	Combined	1.0273	0.0095	1.00868, 1.04592	1.3034	0.0933 (0.0048)	182930	70873
UKB	Females	1.0162	0.008	1.00052, 1.03188	1.207	0.1059 (0.0067)	104081	47054
UKB	Males	1.0189	0.0083	1.00263, 1.03517	1.1364	0.0861 (0.0083)	78849	23819
AoU	Combined	1.0314	0.0071	1.0175, 1.0453	1.2103	0.0516 (0.0031)	204893	50901
AoU	Females	1.0285	0.0069	1.0150, 1.0420	1.1587	0.061 (0.0046)	122999	37988
AoU	Males	1.021	0.006	1.0092, 1.0328	1.0957	0.0423(0.0057)	81894	12913
Genetic correlation of sex-specific GWAS between UKB and AoU
Sex	rg	SE	P
Female	0.7987	0.0459	8.94e-68
Male	0.9166	0.0941	1.97e-22

## Sheet: S5
Table S5. Sex-specific heritability and genetic correlation of meta-analysis
Heritability of meta-analysis
GWAS	h2	h2_SD	GenVar	GenVar_SD	ResVar	ResVar_SD
Sex-combined	0.101945	0.001721	0.51313	0.008895	4.52024	0.012738
Female	0.117675	0.00258	0.529343	0.01193	3.96895	0.01578
Male	0.099859	0.003196	0.603048	0.019591	5.43588	0.026378
Cross-sex genetic correlation of meta-analysis
Trait	rg	SE	95% CI	P of rg
Female ~ Male	0.903	0.0402	0.824, 0.982	6.6946e-112

## Sheet: S6
Table S6. Lead SNPs from GWAS on females and corresponding effect in males.
						Females				Males
ID	Chr	BP	Effect allele	Non effect allele	Nearest gene	BETA	SE	P	Effect allele frequency	BETA	SE	P	Effect allele frequency
rs34020954	1	72742387	T	C	NEGR1	-0.0508	0.0081	3.141e-10	0.1876	-0.0479	0.011	1.428e-05	0.1905
rs138218528	2	212676884	T	C	ERBB4	0.0386	0.0067	7.221e-09	0.6661	0.021	0.0092	0.02193	0.6648
rs10514710	3	44883971	A	G	ZNF502	-0.0497	0.0078	1.663e-10	0.2061	-0.027	0.0107	0.0114	0.2063
rs68145666	3	114968992	T	TTAAG	ZBTB20	-0.0686	0.0118	5.958e-09	0.1748	-0.0075	0.0146	0.6101	0.173
rs953938591	5	120174139	G	GTATATA	CTD-2334D19.1	0.0398	0.0072	3.127e-08	0.283	0.0397	0.0099	6.462e-05	0.2776
rs7446682	5	164471051	A	G	CTC-340A15.2	-0.0476	0.0063	5.784e-14	0.4869	-0.015	0.0087	0.08461	0.486
rs9358952	6	26516769	A	G	BTN3A3	0.0538	0.0089	1.453e-09	0.4709	0.0105	0.0111	0.3475	0.4683
rs1761547317	6	27702750	CA	C	RP1-15D7.1	-0.0554	0.0101	4.117e-08	0.2647	-0.0104	0.0126	0.4085	0.2647
rs372300033	6	28591385	A	T	OR2W6P	-0.0829	0.0152	4.885e-08	0.9552	-0.0257	0.0207	0.2153	0.9544
rs1378223341	6	28707153	T	TTATTA	OR2W6P	-0.0826	0.0134	6.571e-10	0.1273	-0.0443	0.0167	0.007992	0.1283
rs1334585	6	142976756	A	C	RP11-440G9.1	0.0353	0.0063	2.183e-08	0.4696	0.0165	0.0087	0.05724	0.4678
rs10835379	11	28644719	A	G	RP11-22P4.1	-0.0361	0.0066	4.068e-08	0.3705	-0.0168	0.0091	0.06389	0.3689
rs12360913	11	46177479	T	C	RP11-702F3.2	0.041	0.0073	1.632e-08	0.2479	0.0188	0.01	0.06	0.248
rs527528	11	57433327	T	C	SERPING1	0.0393	0.0067	3.914e-09	0.3267	0.0307	0.0092	0.0008028	0.3281
rs2514218	11	113392994	T	C	DRD2	-0.0375	0.0066	1.125e-08	0.3564	-0.0149	0.009	0.09928	0.3577
rs4936277	11	113431960	A	G	DRD2	0.0404	0.0063	1.692e-10	0.5509	0.0237	0.0087	0.006617	0.5499
rs2415688	14	42164112	C	G	CTD-2298J14.1	0.0353	0.0063	2.699e-08	0.4301	0.0223	0.0087	0.01035	0.4327
rs1973677	14	69516038	T	C	RP11-226F19.1	0.0357	0.0064	2.963e-08	0.3814	0.0222	0.0089	0.0122	0.3849
rs12967855	18	35138245	A	G	CELF4	0.0469	0.0067	2.267e-12	0.3292	0.0263	0.0092	0.0043	0.3278
rs157592	19	45424514	A	C	PVRL2:CTB-129P6.4	-0.0516	0.0083	5.022e-10	0.8216	-0.0595	0.0114	1.703e-07	0.822
rs2050058	20	39906988	A	G	TOP1	0.0605	0.0103	5.01e-09	0.2533	0.0205	0.0129	0.1117	0.2544

## Sheet: S7
Table S7. Lead SNPs from GWAS on males and corresponding effect in females
						Females				Males
ID	Chr	BP	Effect allele	Non effect allele	Nearest gene	BETA	SE	P	Effect allele frequency	BETA	SE	P	Effect allele frequency
rs980040	5	22541343	T	C	CDH12	0.0068	0.0065	0.2964	0.6388	0.0536	0.009	2.648e-09	0.6409
rs113613364	10	21084489	A	ATG	NEBL	0.0275	0.0099	0.005417	0.7146	0.074	0.0124	2.472e-09	0.7151
rs4937872	11	112827715	A	G	RP11-629G13.1	-0.0105	0.0064	0.1001	0.5886	-0.0501	0.0088	1.185e-08	0.5892
rs8000179	13	31824822	A	G	B3GALTL	0.0242	0.0065	0.0002034	0.363	0.0525	0.0089	4.276e-09	0.3659
rs814573	19	45424351	A	T	APOE	-0.0459	0.0118	0.000104	0.8177	-0.0846	0.0146	7.424e-09	0.8192

## Sheet: S8
Table S8. FUMA prioritized genes from sex-combined GWAS
ensg	symbol	chr	start	end	strand	type	entrezID	HUGO	pLI	ncRVIS	posMapSNPs	posMapMaxCADD	eqtlMapSNPs	eqtlMapminP	eqtlMapminQ	eqtlMapts	eqtlDirection	ciMap	ciMapts	minGwasP	IndSigSNPs	GenomicLocus
ENSG00000116761	CTH	1	70876901	70905534	1	protein_coding	1491	CTH	4.08793e-05	0.0998082	0	0	0	NA	NA	NA	NA	Yes	Mesenchymal_Stem_Cell	2.169e-14	rs2126077:rs3101341:rs34020954:rs867877370:rs2126077;rs3101341:rs2815753	1
ENSG00000050628	PTGER3	1	71318036	71513491	-1	protein_coding	5733	PTGER3	0.787643	0.387856	0	0	0	NA	NA	NA	NA	Yes	IMR90:Mesenchymal_Stem_Cell:hESC	2.169e-14	rs2126077:rs11804192:rs2126077;rs3101341:rs34020954:rs3101341:rs867877370:rs2815753	01:02:00
ENSG00000132485	ZRANB2	1	71528974	71546980	-1	protein_coding	9406	ZRANB2	0.992881	-1.31738	0	0	0	NA	NA	NA	NA	Yes	Aorta:Left_Ventricle:Liver:IMR90:Mesenchymal_Stem_Cell:Mesendoderm:Neural_Progenitor_Cell:Trophoblast-like_Cell:hESC	2.169e-14	rs2126077:rs11804192:rs34020954:rs2126077;rs3101341:rs3101341:rs867877370:rs2815753:rs34020954;rs1346400383:rs782236:rs782236;rs1346400383:rs1346400383:rs2815753;rs782236	01:02:00
ENSG00000172260	NEGR1	1	71861623	72748417	-1	protein_coding	257194	NEGR1	0.951349	-1.71358	168	17.85	122	2.61368e-09	1.84029e-05	BRAINEAC/WHMT:GTEx/v8/Brain_Caudate_basal_ganglia:GTEx/v8/Brain_Nucleus_accumbens_basal_ganglia:GTEx/v8/Brain_Putamen_basal_ganglia	+	Yes	Aorta:Left_Ventricle:Liver:Right_Ventricle:GM12878:IMR90:Mesenchymal_Stem_Cell:Mesendoderm:Neural_Progenitor_Cell:Trophoblast-like_Cell:hESC	2.169e-14	rs2126077;rs34020954;rs3101341;rs867877370;rs2815753;rs2126077:rs2126077;rs3101341:rs34020954:rs3101341:rs34020954;rs1346400383:rs782236:rs782236;rs1346400383:rs1346400383:rs2815753;rs782236:rs11804192	01:02:00
ENSG00000162620	LRRIQ3	1	74491699	74663871	-1	protein_coding	127255	LRRIQ3	3.22227e-15	0.127525	0	0	0	NA	NA	NA	NA	Yes	IMR90:Mesenchymal_Stem_Cell:Mesendoderm:hESC	2.169e-14	rs2126077:rs34020954:rs2126077;rs3101341:rs3101341:rs867877370:rs2815753:rs11804192	01:02:00
ENSG00000254685	FPGT	1	74663896	74699770	1	protein_coding	8790	FPGT	5.97096e-08	0.779915	0	0	0	NA	NA	NA	NA	Yes	IMR90:Mesenchymal_Stem_Cell:Mesendoderm:hESC	2.169e-14	rs2126077:rs34020954:rs2126077;rs3101341:rs3101341:rs867877370:rs2815753:rs11804192	01:02:00
ENSG00000259030	FPGT-TNNI3K	1	74663919	75009666	1	protein_coding	100526835	FPGT-TNNI3K	1.84158e-38	0.110264	0	0	0	NA	NA	NA	NA	Yes	IMR90:Mesenchymal_Stem_Cell:Mesendoderm:hESC	2.169e-14	rs2126077:rs34020954:rs2126077;rs3101341:rs3101341:rs867877370:rs2815753:rs11804192	01:02:00
ENSG00000116783	TNNI3K	1	74663947	75010112	1	protein_coding	100526835	TNNI3K	1.80292e-38	0.231252	0	0	0	NA	NA	NA	NA	Yes	IMR90:Mesenchymal_Stem_Cell:Mesendoderm:hESC	2.169e-14	rs2126077:rs34020954:rs2126077;rs3101341:rs3101341:rs867877370:rs2815753:rs11804192	01:02:00
ENSG00000162621	LRRC53	1	74935562	74978298	-1	protein_coding	NA	LRRC53	NA	NA	0	0	0	NA	NA	NA	NA	Yes	Aorta:Left_Ventricle:IMR90:Mesenchymal_Stem_Cell:Mesendoderm:Neural_Progenitor_Cell:Trophoblast-like_Cell:hESC	2.169e-14	rs2126077:rs11804192:rs34020954:rs2126077;rs3101341:rs3101341:rs782236:rs34020954;rs1346400383:rs782236;rs1346400383:rs2815753;rs782236:rs1346400383:rs867877370:rs2815753	01:02:00
ENSG00000178965	C1orf173	1	75033795	75139422	-1	protein_coding	127254	C1orf173	4.16253e-32	-0.687768	0	0	0	NA	NA	NA	NA	Yes	Mesendoderm:hESC	2.822e-07	rs11804192	1900-01-02
ENSG00000116791	CRYZ	1	75171170	75199092	-1	protein_coding	1429	CRYZ	1.14334e-14	0.982332	0	0	0	NA	NA	NA	NA	Yes	IMR90:Mesenchymal_Stem_Cell:Mesendoderm:Trophoblast-like_Cell:hESC	2.169e-14	rs2126077:rs34020954:rs2126077;rs3101341:rs3101341:rs867877370:rs2815753:rs34020954;rs1346400383:rs782236:rs782236;rs1346400383:rs1346400383:rs2815753;rs782236:rs11804192	01:02:00
ENSG00000162623	TYW3	1	75198836	75232362	1	protein_coding	127253	TYW3	0.431872	0.69243	0	0	0	NA	NA	NA	NA	Yes	IMR90:Mesenchymal_Stem_Cell:Mesendoderm:Trophoblast-like_Cell:hESC	2.169e-14	rs2126077:rs34020954:rs2126077;rs3101341:rs3101341:rs867877370:rs2815753:rs34020954;rs1346400383:rs782236:rs782236;rs1346400383:rs1346400383:rs2815753;rs782236:rs11804192	01:02:00
ENSG00000162624	LHX8	1	75594119	75627218	1	protein_coding	431707	LHX8	0.663323	-0.679266	0	0	0	NA	NA	NA	NA	Yes	Left_Ventricle:IMR90:Mesenchymal_Stem_Cell	2.169e-14	rs11804192:rs2126077:rs782236:rs34020954;rs1346400383:rs782236;rs1346400383:rs2815753;rs782236:rs1346400383:rs3101341:rs34020954:rs867877370:rs2126077;rs3101341:rs2815753	01:02:00
ENSG00000143061	IGSF3	1	117117031	117210375	-1	protein_coding	3321	IGSF3	0.987085	-1.2336	0	0	0	NA	NA	NA	NA	Yes	Mesenchymal_Stem_Cell	2.984e-10	rs1289868	1900-01-03
ENSG00000203864	C1orf137	1	117236734	117249225	1	protein_coding	388667	C1orf137	NA	-0.153797	0	0	0	NA	NA	NA	NA	Yes	Mesenchymal_Stem_Cell	2.984e-10	rs1289868	1900-01-03
ENSG00000116824	CD2	1	117297007	117311850	1	protein_coding	914	CD2	0.768324	-0.494368	0	0	0	NA	NA	NA	NA	Yes	Mesenchymal_Stem_Cell	2.984e-10	rs1289868	1900-01-03
ENSG00000116830	TTF2	1	117602925	117650075	1	protein_coding	8458	TTF2	7.35153e-16	-0.687658	0	0	0	NA	NA	NA	NA	Yes	IMR90:Mesenchymal_Stem_Cell:Mesendoderm:Trophoblast-like_Cell:hESC	2.984e-10	rs1289868	1900-01-03
ENSG00000134253	TRIM45	1	117653682	117665209	-1	protein_coding	80263	TRIM45	1.44831e-06	1.31791	0	0	0	NA	NA	NA	NA	Yes	Left_Ventricle:IMR90:Mesenchymal_Stem_Cell:Mesendoderm:Trophoblast-like_Cell:hESC	2.984e-10	rs1289868	1900-01-03
ENSG00000134258	VTCN1	1	117686209	117753556	-1	protein_coding	79679	VTCN1	7.2889e-09	0.140868	0	0	0	NA	NA	NA	NA	Yes	Mesenchymal_Stem_Cell:Trophoblast-like_Cell	2.984e-10	rs1289868	3
ENSG00000198162	MAN1A2	1	117910071	118071494	1	protein_coding	10905	MAN1A2	0.996263	1.85889	1	2.386	0	NA	NA	NA	NA	No	NA	9.833e-08	rs1289868	1900-01-03
ENSG00000196505	GDAP2	1	118406107	118472253	-1	protein_coding	54834	GDAP2	8.51358e-05	0.210291	0	0	0	NA	NA	NA	NA	Yes	IMR90:Mesenchymal_Stem_Cell:Mesendoderm:Trophoblast-like_Cell:hESC	2.984e-10	rs1289868	1900-01-03
ENSG00000065183	WDR3	1	118472343	118509165	1	protein_coding	10885	WDR3	3.05076e-07	0.567943	0	0	0	NA	NA	NA	NA	Yes	IMR90:Mesenchymal_Stem_Cell:Mesendoderm:Trophoblast-like_Cell:hESC	2.984e-10	rs1289868	1900-01-03
ENSG00000092607	TBX15	1	119425669	119532179	-1	protein_coding	6913	TBX15	0.877334	-0.847695	0	0	0	NA	NA	NA	NA	Yes	IMR90	2.984e-10	rs1289868	3
ENSG00000028116	VRK2	2	58134786	58387055	1	protein_coding	101927261	VRK2	1.21621e-08	-0.188348	0	0	0	NA	NA	NA	NA	Yes	GM12878:IMR90:Mesenchymal_Stem_Cell:Mesendoderm	1.625e-08	rs359246:rs359240:rs359240;rs359246	1900-01-04
ENSG00000119866	BCL11A	2	60678302	60780702	-1	protein_coding	53335	BCL11A	0.829	-2.0339	0	0	0	NA	NA	NA	NA	Yes	Left_Ventricle:GM12878:IMR90:Mesenchymal_Stem_Cell:Mesendoderm:Neural_Progenitor_Cell:Trophoblast-like_Cell:hESC	1.5e-08	rs359246:rs359240:rs359240;rs359246	1900-01-04
ENSG00000115421	PAPOLG	2	60983365	61029220	1	protein_coding	64895	PAPOLG	0.989888	-0.98637	0	0	0	NA	NA	NA	NA	Yes	Mesenchymal_Stem_Cell	7.332e-05	rs72813412	1900-01-05
ENSG00000173209	AHSA2	2	61404553	61418338	1	protein_coding	130872	AHSA2	5.61438e-06	-0.34552	0	0	0	NA	NA	NA	NA	Yes	Left_Ventricle	6.742e-05	rs72813412	1900-01-05
ENSG00000115464	USP34	2	61414598	61697904	-1	protein_coding	9736	USP34	1	NA	0	0	0	NA	NA	NA	NA	Yes	Left_Ventricle	6.742e-05	rs72813412	1900-01-05
ENSG00000170340	B3GNT2	2	62423248	62451866	1	protein_coding	10678	B3GNT2	0.696954	0.315951	0	0	0	NA	NA	NA	NA	Yes	IMR90:Mesenchymal_Stem_Cell	1.919e-08	rs72813412	1900-01-05
ENSG00000186889	TMEM17	2	62727356	62739029	-1	protein_coding	200728	TMEM17	0.00402396	0.545845	0	0	0	NA	NA	NA	NA	Yes	Left_Ventricle:Mesenchymal_Stem_Cell:Mesendoderm:hESC	1.919e-08	rs72813412	1900-01-05
ENSG00000115504	EHBP1	2	62900986	63273622	1	protein_coding	23301	EHBP1	0.999749	-0.55417	1	2.03	0	NA	NA	NA	NA	No	NA	2.773e-06	rs72813412	1900-01-05
ENSG00000115507	OTX1	2	63277192	63284971	1	protein_coding	5013	OTX1	0.219808	-1.75323	0	0	0	NA	NA	NA	NA	Yes	GM12878:IMR90:Mesenchymal_Stem_Cell:Mesendoderm:Trophoblast-like_Cell:hESC	1.919e-08	rs72813412	1900-01-05
ENSG00000143951	WDPCP	2	63348518	64054977	-1	protein_coding	51057	WDPCP	2.32411e-09	-0.884584	80	18.29	56	1.59175e-06	9.77598e-07	GTEx/v8/Brain_Caudate_basal_ganglia:GTEx/v8/Brain_Cerebellum:GTEx/v8/Brain_Nucleus_accumbens_basal_ganglia:GTEx/v8/Brain_Putamen_basal_ganglia	+	Yes	EP_correlation_cell_type_oneway:Aorta:Hippocampus:Left_Ventricle:Liver:Right_Ventricle:GM12878:IMR90:Mesenchymal_Stem_Cell:Mesendoderm:Neural_Progenitor_Cell:Trophoblast-like_Cell:hESC	1.052e-08	rs72813412	1900-01-05
ENSG00000014641	MDH1	2	63815743	63834331	1	protein_coding	4190	MDH1	0.982635	-0.408839	7	8.484	0	NA	NA	NA	NA	Yes	Left_Ventricle:IMR90:Mesenchymal_Stem_Cell:Mesendoderm:Trophoblast-like_Cell:hESC	1.922e-06	rs72813412	1900-01-05
ENSG00000169764	UGP2	2	64068074	64118696	1	protein_coding	7360	UGP2	0.00102013	-0.307568	6	15.26	0	NA	NA	NA	NA	Yes	EP_correlation_cell_type_oneway:Aorta:Hippocampus:Left_Ventricle:Liver:Right_Ventricle:GM12878:IMR90:Mesenchymal_Stem_Cell:Mesendoderm:Neural_Progenitor_Cell:Trophoblast-like_Cell:hESC	1.615e-08	rs72813412	1900-01-05
ENSG00000143952	VPS54	2	64119280	64246206	-1	protein_coding	51542	VPS54	0.949817	NA	0	0	0	NA	NA	NA	NA	Yes	Adult_Cortex:Fetal_Cortex:Liver:GM12878:IMR90:Mesenchymal_Stem_Cell:Mesendoderm:Trophoblast-like_Cell:hESC	1.922e-06	rs72813412	1900-01-05
ENSG00000197329	PELI1	2	64319786	64371588	-1	protein_coding	57162	PELI1	0.909074	-0.685941	0	0	0	NA	NA	NA	NA	Yes	Adult_Cortex:Aorta:Left_Ventricle:Liver:GM12878:IMR90:Mesenchymal_Stem_Cell:Mesendoderm:Trophoblast-like_Cell:hESC	3.789e-06	rs72813412	1900-01-05
ENSG00000119862	LGALSL	2	64681103	64688515	1	protein_coding	29094	LGALSL	0.670765	-0.194915	0	0	0	NA	NA	NA	NA	Yes	Adult_Cortex:Aorta:Left_Ventricle:Liver:Right_Ventricle:GM12878:IMR90:Mesenchymal_Stem_Cell:Mesendoderm:Trophoblast-like_Cell:hESC	3.789e-06	rs72813412	1900-01-05
ENSG00000119844	AFTPH	2	64751465	64820139	1	protein_coding	54812	AFTPH	0.996888	-0.102316	0	0	0	NA	NA	NA	NA	Yes	Aorta:Left_Ventricle:Liver:Right_Ventricle:GM12878:IMR90:Mesenchymal_Stem_Cell:Mesendoderm:Trophoblast-like_Cell:hESC	3.789e-06	rs72813412	1900-01-05
ENSG00000179833	SERTAD2	2	64858755	64978139	-1	protein_coding	9792	SERTAD2	0.736975	-0.658829	0	0	0	NA	NA	NA	NA	Yes	Adult_Cortex:Left_Ventricle:Liver:GM12878:IMR90:Mesenchymal_Stem_Cell:Mesendoderm:Trophoblast-like_Cell:hESC	6.742e-05	rs72813412	5
ENSG00000115902	SLC1A4	2	65215611	65250999	1	protein_coding	6509	SLC1A4	0.242898	-0.150607	0	0	0	NA	NA	NA	NA	Yes	Left_Ventricle	6.742e-05	rs72813412	1900-01-05
ENSG00000011523	CEP68	2	65283500	65314138	1	protein_coding	23177	CEP68	0.371623	0.129389	0	0	0	NA	NA	NA	NA	Yes	Adult_Cortex:IMR90:Mesenchymal_Stem_Cell	0.0003545	rs72813412	1900-01-05
ENSG00000198369	SPRED2	2	65537985	65659771	-1	protein_coding	200734	SPRED2	0.000973023	-0.117264	0	0	0	NA	NA	NA	NA	Yes	GM12878:IMR90	3.789e-06	rs72813412	1900-01-05
ENSG00000075884	ARHGAP15	2	143848931	144525921	1	protein_coding	101928361	ARHGAP15	5.25406e-06	0.0915151	0	0	0	NA	NA	NA	NA	Yes	GM12878:IMR90:Mesenchymal_Stem_Cell:Mesendoderm:hESC	4.676e-08	rs182056013	1900-01-06
ENSG00000121964	GTDC1	2	144695635	145090135	-1	protein_coding	79712	GTDC1	2.40903e-10	-0.787953	0	0	0	NA	NA	NA	NA	Yes	Left_Ventricle:GM12878:IMR90:Mesendoderm:hESC	4.676e-08	rs182056013	1900-01-06
ENSG00000169554	ZEB2	2	145141648	145282147	-1	protein_coding	9839	ZEB2	0.999834	-3.33245	0	0	0	NA	NA	NA	NA	Yes	Aorta:Left_Ventricle:Liver:GM12878:IMR90:Mesenchymal_Stem_Cell:Mesendoderm:Neural_Progenitor_Cell:Trophoblast-like_Cell:hESC	4.676e-08	rs182056013	1900-01-06
ENSG00000115365	LANCL1	2	211295973	211342376	-1	protein_coding	10314	LANCL1	9.92098e-06	-0.236721	0	0	0	NA	NA	NA	NA	Yes	IMR90:Mesenchymal_Stem_Cell:Mesendoderm	1.224e-09	rs1390220628:rs11678860	1900-01-07
ENSG00000021826	CPS1	2	211342406	211543831	1	protein_coding	1373	CPS1	0.0833574	0.929214	0	0	0	NA	NA	NA	NA	Yes	IMR90:Mesenchymal_Stem_Cell:Mesendoderm	1.224e-09	rs1390220628:rs11678860	1900-01-07
ENSG00000178568	ERBB4	2	212240446	213403565	-1	protein_coding	2066	ERBB4	0.999901	2.80334	37	18.57	0	NA	NA	NA	NA	Yes	Aorta:Left_Ventricle:Liver:Right_Ventricle:GM12878:IMR90:Mesenchymal_Stem_Cell:Mesendoderm:Neural_Progenitor_Cell:Trophoblast-like_Cell:hESC	1.224e-09	rs1390220628;rs11678860;rs1390220628:rs11678860	1900-01-07
ENSG00000174453	VWC2L	2	215275789	215443683	1	protein_coding	402117	VWC2L	0.612118	-1.05683	0	0	0	NA	NA	NA	NA	Yes	Left_Ventricle	1.224e-09	rs11678860:rs1390220628	1900-01-07
ENSG00000093183	SEC22C	3	42589461	42642572	-1	protein_coding	9117	SEC22C	1.72381e-06	-0.374875	0	0	0	NA	NA	NA	NA	Yes	IMR90	6.295e-09	rs56084453	8
ENSG00000114857	NKTR	3	42642106	42690227	1	protein_coding	4820	NKTR	0.991878	-0.775756	0	0	0	NA	NA	NA	NA	Yes	IMR90	6.295e-09	rs56084453	8
ENSG00000179152	TCAIM	3	44379611	44450943	1	protein_coding	285343	TCAIM	4.45859e-05	0.313154	0	0	0	NA	NA	NA	NA	Yes	Fetal_Cortex:Left_Ventricle:Mesenchymal_Stem_Cell:Mesendoderm:Trophoblast-like_Cell:hESC	1.918e-11	rs56084453	8
ENSG00000185219	ZNF445	3	44481262	44519162	-1	protein_coding	353274	ZNF445	0.996478	-1.77738	0	0	0	NA	NA	NA	NA	Yes	Adult_Cortex:Fetal_Cortex	1.918e-11	rs56084453	8
ENSG00000196345	ZKSCAN7	3	44596685	44624975	1	protein_coding	55888	ZKSCAN7	1.17628e-05	-0.800781	0	0	0	NA	NA	NA	NA	Yes	Fetal_Cortex:Left_Ventricle:Liver:Spleen:GM12878:IMR90:Mesenchymal_Stem_Cell:Mesendoderm:Trophoblast-like_Cell:hESC	1.918e-11	rs56084453	8
ENSG00000273303	RP11-944L7.5	3	44607051	44635665	1	protein_coding	NA	NA	NA	NA	0	0	0	NA	NA	NA	NA	Yes	IMR90:Mesenchymal_Stem_Cell:Mesendoderm	1.918e-11	rs56084453	8
ENSG00000144792	ZNF660	3	44619715	44641186	1	protein_coding	285349	ZNF660	0.0548051	-1.65843	0	0	0	NA	NA	NA	NA	Yes	Adult_Cortex:Fetal_Cortex:IMR90:Mesenchymal_Stem_Cell:Mesendoderm	1.918e-11	rs56084453	8
ENSG00000186448	ZNF197	3	44626380	44689963	1	protein_coding	10168	ZNF197	5.95384e-14	0.135916	0	0	1	2.91557e-05	0.000335531	GTEx/v8/Brain_Cerebellar_Hemisphere	-	Yes	Adult_Cortex:Fetal_Cortex:IMR90:Mesenchymal_Stem_Cell:Mesendoderm	1.918e-11	rs56084453	8
ENSG00000169981	ZNF35	3	44690219	44702283	1	protein_coding	7584	ZNF35	0.0792906	-0.732337	0	0	0	NA	NA	NA	NA	Yes	Fetal_Cortex:Left_Ventricle:Liver:IMR90:Mesenchymal_Stem_Cell:Mesendoderm:Trophoblast-like_Cell:hESC	1.918e-11	rs56084453	8
ENSG00000196653	ZNF502	3	44754135	44765323	1	protein_coding	91392	ZNF502	1.40777e-05	0.252899	1	23.5	3	1.19306e-20	2.18505e-15	BRAINEAC/FCTX:BRAINEAC/aveALL:GTEx/v8/Adrenal_Gland:GTEx/v8/Brain_Anterior_cingulate_cortex_BA24:GTEx/v8/Brain_Caudate_basal_ganglia:GTEx/v8/Brain_Cerebellar_Hemisphere:GTEx/v8/Brain_Cerebellum:GTEx/v8/Brain_Cortex:GTEx/v8/Brain_Frontal_Cortex_BA9:GTEx/v8/Brain_Hippocampus:GTEx/v8/Brain_Hypothalamus:GTEx/v8/Brain_Putamen_basal_ganglia:GTEx/v8/Brain_Substantia_nigra	-	No	NA	1.918e-11	rs56084453	8
ENSG00000186446	ZNF501	3	44771088	44778575	1	protein_coding	115560	ZNF501	0.00549806	-0.302345	1	23.5	3	1.5161e-17	1.29879e-12	BRAINEAC/FCTX:BRAINEAC/WHMT:BRAINEAC/aveALL:GTEx/v8/Adrenal_Gland:GTEx/v8/Brain_Amygdala:GTEx/v8/Brain_Caudate_basal_ganglia:GTEx/v8/Brain_Cerebellar_Hemisphere:GTEx/v8/Brain_Cerebellum:GTEx/v8/Brain_Cortex:GTEx/v8/Brain_Frontal_Cortex_BA9:GTEx/v8/Brain_Hippocampus:GTEx/v8/Brain_Hypothalamus:GTEx/v8/Brain_Putamen_basal_ganglia	-	No	NA	1.918e-11	rs56084453	8
ENSG00000163808	KIF15	3	44803209	44914868	1	protein_coding	56992	KIF15	7.4695e-13	-0.317071	1	1.762	3	1.08e-07	0.00813872	BRAINEAC/FCTX:BRAINEAC/aveALL:GTEx/v8/Brain_Cortex	-	No	NA	1.918e-11	rs56084453	8
ENSG00000169964	TMEM42	3	44903361	44907162	1	protein_coding	131616	TMEM42	0.306978	-0.0389323	0	0	0	NA	NA	NA	NA	Yes	Promoter_anchored_loops	2.822e-11	rs56084453	8
ENSG00000163810	TGM4	3	44916100	44956482	1	protein_coding	7047	TGM4	1.13522e-11	0.329752	0	0	0	NA	NA	NA	NA	Yes	Fetal_Cortex	2.822e-11	rs56084453	8
ENSG00000163812	ZDHHC3	3	44956749	45017677	-1	protein_coding	51304	ZDHHC3	0.144015	-0.617523	0	0	0	NA	NA	NA	NA	Yes	Fetal_Cortex	2.822e-11	rs56084453	8
ENSG00000075914	EXOSC7	3	45016733	45077558	1	protein_coding	23016	EXOSC7	0.0141395	NA	0	0	0	NA	NA	NA	NA	Yes	Fetal_Cortex	2.822e-11	rs56084453	8
ENSG00000114861	FOXP1	3	71003844	71633140	-1	protein_coding	27086	FOXP1	0.999751	-0.0806505	0	0	0	NA	NA	NA	NA	Yes	Left_Ventricle:Right_Ventricle:IMR90:Mesenchymal_Stem_Cell:Mesendoderm:Trophoblast-like_Cell:hESC	4.07e-08	rs11927771	9
ENSG00000163412	EIF4E3	3	71724567	71803924	-1	protein_coding	317649	EIF4E3	0.0042325	-2.05486	0	0	0	NA	NA	NA	NA	Yes	Mesenchymal_Stem_Cell	4.07e-08	rs11927771	9
ENSG00000170837	GPR27	3	71803201	71805647	1	protein_coding	2850	GPR27	0.598851	-0.467784	0	0	0	NA	NA	NA	NA	Yes	Mesenchymal_Stem_Cell	4.07e-08	rs11927771	9
ENSG00000163421	PROK2	3	71820807	71834357	-1	protein_coding	60675	PROK2	0.270454	-0.10809	0	0	0	NA	NA	NA	NA	Yes	Mesenchymal_Stem_Cell	4.07e-08	rs11927771	9
ENSG00000172986	GXYLT2	3	72937224	73047289	1	protein_coding	727936	GXYLT2	1.76182e-06	0.505343	0	0	0	NA	NA	NA	NA	Yes	IMR90:Mesenchymal_Stem_Cell	4.07e-08	rs11927771	9
ENSG00000163605	PPP4R2	3	73045936	73118350	1	protein_coding	151987	PPP4R2	0.988056	-0.0488825	0	0	0	NA	NA	NA	NA	Yes	Left_Ventricle:IMR90	4.07e-08	rs11927771	9
ENSG00000255423	EBLN2	3	73110810	73112488	1	protein_coding	55096	EBLN2	0.086523	0.193766	0	0	0	NA	NA	NA	NA	Yes	Left_Ventricle:IMR90:Mesenchymal_Stem_Cell	4.07e-08	rs11927771	9
ENSG00000121440	PDZRN3	3	73431584	73674091	-1	protein_coding	23024	PDZRN3	0.908376	0.1653	0	0	0	NA	NA	NA	NA	Yes	IMR90:Mesendoderm	4.07e-08	rs11927771	9
ENSG00000163659	TIPARP	3	156391024	156424559	1	protein_coding	25976	TIPARP	0.997752	-1.24771	0	0	0	NA	NA	NA	NA	Yes	Left_Ventricle	5.881e-06	rs827091	10
ENSG00000197415	VEPH1	3	156977531	157251408	-1	protein_coding	79674	VEPH1	9.32877e-12	-0.084117	0	0	0	NA	NA	NA	NA	Yes	Adult_Cortex:Fetal_Cortex:Left_Ventricle:IMR90:Mesenchymal_Stem_Cell:Mesendoderm:Trophoblast-like_Cell:hESC	3.454e-08	rs827091	10
ENSG00000163661	PTX3	3	157154578	157161417	1	protein_coding	5806	PTX3	0.0129819	0.216504	0	0	0	NA	NA	NA	NA	Yes	Fetal_Cortex	5.881e-06	rs827091	10
ENSG00000174899	C3orf55	3	157261035	157395538	1	protein_coding	152078	C3orf55	0.0392313	0.142925	0	0	0	NA	NA	NA	NA	Yes	Fetal_Cortex:Left_Ventricle:IMR90:Mesenchymal_Stem_Cell:Mesendoderm:Trophoblast-like_Cell:hESC	3.454e-08	rs827091	10
ENSG00000168779	SHOX2	3	157814948	157824292	-1	protein_coding	6474	SHOX2	0.0852112	0.382489	10	9.118	0	NA	NA	NA	NA	Yes	Fetal_Cortex:GM12878:IMR90:Mesenchymal_Stem_Cell:Mesendoderm:Neural_Progenitor_Cell:Trophoblast-like_Cell:hESC	2.013e-08	rs827091	10
ENSG00000174891	RSRC1	3	157823644	158263519	1	protein_coding	51319	RSRC1	3.41026e-05	-0.589078	335	19.58	292	9.30364e-09	2.82432e-07	GTEx/v8/Brain_Anterior_cingulate_cortex_BA24:GTEx/v8/Brain_Cerebellar_Hemisphere:GTEx/v8/Brain_Cerebellum:GTEx/v8/Brain_Frontal_Cortex_BA9:GTEx/v8/Brain_Hippocampus:GTEx/v8/Brain_Hypothalamus:GTEx/v8/Brain_Nucleus_accumbens_basal_ganglia	+	Yes	Fetal_Cortex:GM12878:IMR90:Mesenchymal_Stem_Cell:Mesendoderm:Neural_Progenitor_Cell:Trophoblast-like_Cell:hESC	2.013e-08	rs827091	10
ENSG00000178053	MLF1	3	158288952	158325041	1	protein_coding	4291	MLF1	1.28388e-06	-0.00223427	1	2.974	0	NA	NA	NA	NA	Yes	GM12878:IMR90:Mesenchymal_Stem_Cell:Mesendoderm:hESC	5.881e-06	rs827091	10
ENSG00000168827	GFM1	3	158362067	158410364	1	protein_coding	85476	GFM1	1.66398e-06	0.0254375	0	0	0	NA	NA	NA	NA	Yes	Adult_Cortex:Fetal_Cortex:Left_Ventricle:IMR90:Mesenchymal_Stem_Cell:Mesendoderm:hESC	5.881e-06	rs827091	10
ENSG00000079257	LXN	3	158363611	158390482	-1	protein_coding	56925	LXN	0.00362044	-0.0999149	0	0	0	NA	NA	NA	NA	Yes	Left_Ventricle:IMR90:Mesenchymal_Stem_Cell:Mesendoderm:hESC	5.881e-06	rs827091	10
ENSG00000118849	RARRES1	3	158414681	158450485	-1	protein_coding	5918	RARRES1	8.40652e-07	0.243737	0	0	268	8.5399e-05	0.00242073	BRAINEAC/CRBL:BRAINEAC/FCTX:BRAINEAC/OCTX:BRAINEAC/aveALL	NA	No	NA	2.013e-08	rs827091	10
ENSG00000151967	SCHIP1	3	159557650	159615149	1	protein_coding	29970	SCHIP1	0.956603	-0.0188013	0	0	0	NA	NA	NA	NA	Yes	IMR90	1.028e-05	rs827091	10
ENSG00000248710	RP11-432B6.3	3	159945241	160167617	-1	protein_coding	57560	NA	NA	NA	0	0	0	NA	NA	NA	NA	Yes	Left_Ventricle	7.696e-08	rs827091	10
ENSG00000213186	TRIM59	3	160150233	160203561	-1	protein_coding	286827	TRIM59	0.032111	1.28031	0	0	0	NA	NA	NA	NA	Yes	Left_Ventricle	3.454e-08	rs827091	10
ENSG00000114315	HES1	3	193853934	193856521	1	protein_coding	3280	HES1	0.644079	0.0833035	0	0	0	NA	NA	NA	NA	Yes	IMR90:Mesenchymal_Stem_Cell:Mesendoderm:Neural_Progenitor_Cell	1.888e-08	rs4687472	11
ENSG00000168884	TNIP2	4	2743375	2758103	-1	protein_coding	79155	TNIP2	2.97331e-06	NA	0	0	0	NA	NA	NA	NA	Yes	GM12878:IMR90	3.913e-08	rs2276882	12
ENSG00000087266	SH3BP2	4	2794750	2842825	1	protein_coding	6452	SH3BP2	0.0031019	3.04844	0	0	0	NA	NA	NA	NA	Yes	Promoter_anchored_loops:EP_correlation_cell_type_oneway	6.613e-08	rs2276882	12
ENSG00000087274	ADD1	4	2845584	2931803	1	protein_coding	118	ADD1	0.611299	0.208608	0	0	0	NA	NA	NA	NA	Yes	Left_Ventricle:GM12878:IMR90	6.43e-07	rs2276882	12
ENSG00000109736	MFSD10	4	2932288	2936586	-1	protein_coding	10227	MFSD10	3.01777e-07	NA	0	0	0	NA	NA	NA	NA	Yes	Promoter_anchored_loops:GM12878:IMR90	1.663e-07	rs2276882	12
ENSG00000087269	NOP14	4	2939660	2965112	-1	protein_coding	8602	NOP14	0.0174492	0.136953	0	0	0	NA	NA	NA	NA	Yes	Promoter_anchored_loops:EP_correlation_organ_oneway:Left_Ventricle:Liver:Spleen:GM12878:IMR90:Mesenchymal_Stem_Cell:Mesendoderm:Trophoblast-like_Cell:hESC	3.913e-08	rs2276882	12
ENSG00000125388	GRK4	4	2965335	3042474	1	protein_coding	2868	GRK4	5.69042e-07	NA	0	0	19	3.38578e-07	2.32029e-27	GTEx/v8/Adrenal_Gland:GTEx/v8/Brain_Cerebellum	+	Yes	Promoter_anchored_loops:EP_correlation_organ_oneway:Left_Ventricle:Liver:Spleen:GM12878:IMR90:Mesenchymal_Stem_Cell:Mesendoderm:Trophoblast-like_Cell:hESC	3.913e-08	rs2276882	12
ENSG00000197386	HTT	4	3076408	3245676	1	protein_coding	3064	HTT	1	-0.565823	50	22.4	0	NA	NA	NA	NA	Yes	GM12878:IMR90:Mesenchymal_Stem_Cell:Mesendoderm:Trophoblast-like_Cell:hESC	3.123e-08	rs2276882	12
ENSG00000188981	MSANTD1	4	3246096	3273465	1	protein_coding	345222	MSANTD1	0.322172	-0.464369	2	3.471	3	2.9937e-06	3.74374e-08	GTEx/v8/Brain_Cerebellar_Hemisphere:GTEx/v8/Brain_Cerebellum	+	Yes	Promoter_anchored_loops:Spleen:GM12878:IMR90:Mesenchymal_Stem_Cell:Mesendoderm	3.123e-08	rs2276882	12
ENSG00000159788	RGS12	4	3294755	3441640	1	protein_coding	6002	RGS12	0.000560374	0.0730534	0	0	0	NA	NA	NA	NA	Yes	Promoter_anchored_loops:IMR90	1.071e-07	rs2276882	12
ENSG00000109758	HGFAC	4	3443614	3451211	1	protein_coding	3083	HGFAC	5.20821e-07	-0.328344	0	0	0	NA	NA	NA	NA	Yes	Promoter_anchored_loops:Spleen:IMR90:Mesenchymal_Stem_Cell:Trophoblast-like_Cell	3.123e-08	rs2276882	12
ENSG00000175920	DOK7	4	3465033	3503200	1	protein_coding	285489	DOK7	0.00480838	1.7604	0	0	0	NA	NA	NA	NA	Yes	Promoter_anchored_loops:Spleen:IMR90:Mesenchymal_Stem_Cell:Trophoblast-like_Cell	3.123e-08	rs2276882	12
ENSG00000268781	AL590235.1	4	3511523	3511678	-1	protein_coding	NA	NA	NA	NA	0	0	0	NA	NA	NA	NA	Yes	Promoter_anchored_loops	4.658e-08	rs2276882	12
ENSG00000184160	ADRA2C	4	3768075	3770251	1	protein_coding	152	ADRA2C	0.645952	NA	0	0	0	NA	NA	NA	NA	Yes	Promoter_anchored_loops	8.315e-08	rs2276882	12
ENSG00000164120	HPGD	4	175411328	175444305	-1	protein_coding	3248	HPGD	0.00328251	0.193107	0	0	0	NA	NA	NA	NA	Yes	IMR90	3.113e-11	rs17611770:rs17611770;rs7661904	13
ENSG00000145451	GLRA3	4	175558065	175750465	-1	protein_coding	8001	GLRA3	0.0437526	-1.45965	0	0	0	NA	NA	NA	NA	Yes	IMR90:Mesenchymal_Stem_Cell:Mesendoderm:Trophoblast-like_Cell:hESC	3.113e-11	rs17611770:rs17611770;rs7661904:rs7661904	13
ENSG00000168594	ADAM29	4	175750819	175899331	1	protein_coding	101928551	ADAM29	4.69432e-07	0.808146	0	0	0	NA	NA	NA	NA	Yes	IMR90:Mesenchymal_Stem_Cell:Mesendoderm:Trophoblast-like_Cell:hESC	3.113e-11	rs17611770:rs17611770;rs7661904:rs7661904	13
ENSG00000150625	GPM6A	4	176554085	176923815	-1	protein_coding	2823	GPM6A	0.952962	-0.408715	31	11.14	0	NA	NA	NA	NA	Yes	Mesenchymal_Stem_Cell:Mesendoderm:hESC	3.113e-11	rs17611770;rs7661904;rs17611770:rs17611770;rs7661904:rs7661904	13
ENSG00000150627	WDR17	4	176986985	177103978	1	protein_coding	116966	WDR17	7.02409e-16	0.373318	0	0	0	NA	NA	NA	NA	Yes	Mesendoderm	3.113e-11	rs17611770:rs17611770;rs7661904	13
ENSG00000150628	SPATA4	4	177105789	177116822	-1	protein_coding	132851	SPATA4	0.000481542	0.397742	0	0	0	NA	NA	NA	NA	Yes	Adult_Cortex:Fetal_Cortex	3.128e-09	rs7661904:rs17611770	13
ENSG00000164122	ASB5	4	177134824	177198722	-1	protein_coding	140458	ASB5	1.82587e-11	-0.748041	0	0	0	NA	NA	NA	NA	Yes	Fetal_Cortex:Mesenchymal_Stem_Cell:Mesendoderm:hESC	3.113e-11	rs17611770:rs17611770;rs7661904:rs7661904	13
ENSG00000129128	SPCS3	4	177241115	177253396	1	protein_coding	60559	SPCS3	0.697041	2.06746	0	0	0	NA	NA	NA	NA	Yes	Adult_Cortex:Fetal_Cortex:Aorta:Left_Ventricle:Liver:GM12878:IMR90:Mesenchymal_Stem_Cell:Mesendoderm:Trophoblast-like_Cell:hESC	3.113e-11	rs17611770:rs7661904:rs17611770;rs7661904	13
ENSG00000150630	VEGFC	4	177604689	177713881	-1	protein_coding	7424	VEGFC	0.115231	NA	0	0	0	NA	NA	NA	NA	Yes	Mesendoderm:Trophoblast-like_Cell:hESC	3.113e-11	rs17611770:rs17611770;rs7661904:rs7661904	13
ENSG00000249008	RP11-487E13.1	4	178163693	178169927	-1	protein_coding	NA	NA	NA	NA	0	0	0	NA	NA	NA	NA	Yes	Left_Ventricle	3.113e-11	rs17611770:rs17611770;rs7661904:rs7661904	13
ENSG00000231171	LINC01098	4	178649911	178911904	1	protein_coding	NA	LINC01098	0.0103723	NA	0	0	0	NA	NA	NA	NA	Yes	Left_Ventricle:IMR90:Mesenchymal_Stem_Cell	3.113e-11	rs17611770;rs7661904:rs7661904:rs17611770	13
ENSG00000169570	DTWD2	5	118173017	118324240	-1	protein_coding	285605	DTWD2	2.16049e-05	0.105394	0	0	0	NA	NA	NA	NA	Yes	Mesenchymal_Stem_Cell	1.554e-11	rs9687387:rs1181184735:rs953938591;rs9687387;rs1181184735:rs9687387;rs1181184735:rs953938591	14
ENSG00000172869	DMXL1	5	118373467	118584833	1	protein_coding	1657	DMXL1	0.999999	-0.280706	0	0	0	NA	NA	NA	NA	Yes	IMR90:Mesenchymal_Stem_Cell:Mesendoderm:hESC	1.554e-11	rs9687387:rs1181184735:rs953938591;rs9687387;rs1181184735:rs9687387;rs1181184735:rs953938591	14
ENSG00000133835	HSD17B4	5	118788138	118972894	1	protein_coding	3295	HSD17B4	1.82463e-05	-0.16773	0	0	0	NA	NA	NA	NA	Yes	Left_Ventricle:IMR90:Mesenchymal_Stem_Cell:Mesendoderm:hESC	8.754e-12	rs9687387;rs1181184735:rs9687387:rs1181184735:rs953938591;rs1181184735:rs953938591;rs9687387:rs953938591	14
ENSG00000164334	FAM170A	5	118965254	118971517	1	protein_coding	340069	FAM170A	NA	0.471497	0	0	0	NA	NA	NA	NA	Yes	Left_Ventricle:IMR90:Mesenchymal_Stem_Cell:Mesendoderm	8.754e-12	rs9687387:rs1181184735:rs953938591;rs9687387;rs1181184735:rs9687387;rs1181184735:rs953938591;rs9687387:rs953938591	14
ENSG00000184838	PRR16	5	119799973	120023027	1	protein_coding	51334	PRR16	0.526199	-0.167736	0	0	0	NA	NA	NA	NA	Yes	IMR90:Mesenchymal_Stem_Cell:Mesendoderm:hESC	1.554e-11	rs9687387;rs1181184735:rs9687387:rs1181184735:rs953938591;rs1181184735:rs953938591	14
ENSG00000181867	FTMT	5	121187650	121188519	1	protein_coding	94033	FTMT	0.081624	-0.0323578	0	0	0	NA	NA	NA	NA	Yes	Mesenchymal_Stem_Cell:Mesendoderm:Neural_Progenitor_Cell:Trophoblast-like_Cell:hESC	8.754e-12	rs9687387:rs1181184735:rs953938591;rs9687387;rs1181184735:rs9687387;rs1181184735:rs953938591;rs9687387:rs953938591	14
ENSG00000151304	SRFBP1	5	121297656	121411265	1	protein_coding	153443	SRFBP1	8.19334e-05	0.450474	0	0	0	NA	NA	NA	NA	Yes	Left_Ventricle:IMR90:Mesenchymal_Stem_Cell:Mesendoderm:Trophoblast-like_Cell:hESC	8.754e-12	rs9687387:rs1181184735:rs953938591;rs9687387;rs1181184735:rs9687387;rs1181184735:rs953938591;rs9687387:rs953938591	14
ENSG00000113083	LOX	5	121398890	121413980	-1	protein_coding	4015	LOX	0.979358	-1.43594	0	0	0	NA	NA	NA	NA	Yes	Aorta:Left_Ventricle:IMR90:Mesenchymal_Stem_Cell:Mesendoderm:Trophoblast-like_Cell:hESC	8.754e-12	rs9687387:rs1181184735:rs953938591;rs9687387;rs1181184735:rs9687387;rs1181184735:rs953938591;rs9687387:rs953938591	14
ENSG00000164185	ZNF474	5	121465208	121515312	1	protein_coding	133923	ZNF474	5.6623e-07	-0.0147842	0	0	0	NA	NA	NA	NA	Yes	Mesenchymal_Stem_Cell:Mesendoderm:hESC	1.554e-11	rs9687387;rs1181184735:rs9687387:rs1181184735:rs953938591;rs1181184735:rs953938591	14
ENSG00000064692	SNCAIP	5	121647049	121799914	1	protein_coding	9627	SNCAIP	0.000362968	NA	0	0	0	NA	NA	NA	NA	Yes	IMR90:Mesenchymal_Stem_Cell:Mesendoderm:hESC	1.554e-11	rs9687387:rs1181184735:rs953938591;rs9687387;rs1181184735:rs9687387;rs1181184735:rs953938591	14
ENSG00000205302	SNX2	5	122110691	122165803	1	protein_coding	6643	SNX2	0.997941	-0.365485	0	0	0	NA	NA	NA	NA	Yes	Left_Ventricle	1.847e-10	rs9687387;rs1181184735:rs9687387:rs1181184735	14
ENSG00000170584	NUDCD2	5	162873532	162887146	-1	protein_coding	134492	NUDCD2	0.000812082	-2.37575	0	0	0	NA	NA	NA	NA	Yes	IMR90:Mesenchymal_Stem_Cell:Mesendoderm:hESC	6.732e-13	rs253536:rs7721129:rs7721129;rs13174273:rs6895570:rs13174273:rs7721129;rs6895570:rs1420295911:rs7721129;rs253536	15
ENSG00000072571	HMMR	5	162887209	162918947	1	protein_coding	3161	HMMR	1.03957e-14	0.623764	0	0	0	NA	NA	NA	NA	Yes	IMR90:Mesenchymal_Stem_Cell:Mesendoderm:hESC	6.732e-13	rs253536:rs7721129:rs7721129;rs13174273:rs6895570:rs13174273:rs7721129;rs6895570:rs1420295911:rs7721129;rs253536	15
ENSG00000038274	MAT2B	5	162930120	162946342	1	protein_coding	27430	MAT2B	0.252497	-0.849166	0	0	0	NA	NA	NA	NA	Yes	IMR90:Mesenchymal_Stem_Cell:Mesendoderm:hESC	6.732e-13	rs253536:rs7721129:rs7721129;rs13174273:rs6895570:rs13174273:rs7721129;rs6895570:rs1420295911:rs7721129;rs253536	15
ENSG00000145934	TENM2	5	166711804	167691162	1	protein_coding	57451	TENM2	0.999951	NA	0	0	0	NA	NA	NA	NA	Yes	IMR90:Mesenchymal_Stem_Cell	9.099e-13	rs6895570:rs7721129;rs253536:rs7721129:rs253536:rs7721129;rs13174273:rs13174273:rs7721129;rs6895570:rs1420295911	15
ENSG00000079689	SCGN	6	25652464	25702011	1	protein_coding	10590	SCGN	0.035946	0.102936	0	0	0	NA	NA	NA	NA	Yes	Left_Ventricle:IMR90:Mesenchymal_Stem_Cell	1.187e-08	6:28707153:TTATTA:T:rs139582054	17
ENSG00000124568	SLC17A1	6	25783125	25832287	-1	protein_coding	6568	SLC17A1	2.59261e-10	-0.181263	0	0	0	NA	NA	NA	NA	Yes	Left_Ventricle:IMR90:Mesenchymal_Stem_Cell	9.308e-11	6:28707153:TTATTA:T:rs139582054:rs3132379;6:28760302:AATATATATATATATATATATATATAT:A	17
ENSG00000124564	SLC17A3	6	25833294	25882514	-1	protein_coding	10786	SLC17A3	9.88206e-14	-0.246503	0	0	0	NA	NA	NA	NA	Yes	Left_Ventricle:IMR90:Mesenchymal_Stem_Cell	9.308e-11	6:27016373:ATT:A:6:28707153:TTATTA:T:rs139582054:rs3132379;6:28760302:AATATATATATATATATATATATATAT:A:6:28361249:TA:T	16:17:00
ENSG00000112337	SLC17A2	6	25912982	25930946	-1	protein_coding	10246	SLC17A2	0.00466985	-0.129201	0	0	0	NA	NA	NA	NA	Yes	Left_Ventricle:IMR90:Mesenchymal_Stem_Cell	9.308e-11	6:28707153:TTATTA:T:rs139582054:6:27016373:ATT:A:6:28361249:TA:T:rs3132379;6:28760302:AATATATATATATATATATATATATAT:A	16:17:00
ENSG00000112343	TRIM38	6	25963030	25987384	1	protein_coding	10475	TRIM38	4.7513e-06	-0.220583	0	0	0	NA	NA	NA	NA	Yes	Left_Ventricle:IMR90:Mesenchymal_Stem_Cell	1.552e-09	6:28707153:TTATTA:T:rs139582054	17
ENSG00000124610	HIST1H1A	6	26017260	26018040	-1	protein_coding	3024	HIST1H1A	0.0035308	-0.372207	0	0	0	NA	NA	NA	NA	Yes	Aorta:Left_Ventricle:Liver:Spleen:GM12878:IMR90:Mesenchymal_Stem_Cell:Mesendoderm:Neural_Progenitor_Cell:Trophoblast-like_Cell:hESC	3.457e-10	6:28707153:TTATTA:T:rs139582054:rs3132379;6:28760302:AATATATATATATATATATATATATAT:A	17
ENSG00000198366	HIST1H3A	6	26020718	26021186	1	protein_coding	8968	HIST1H3A	3.98008e-05	-0.225707	0	0	0	NA	NA	NA	NA	Yes	Adult_Cortex:Fetal_Cortex:Aorta:Left_Ventricle:Liver:Spleen:GM12878:IMR90:Mesenchymal_Stem_Cell:Mesendoderm:Neural_Progenitor_Cell:Trophoblast-like_Cell:hESC	3.457e-10	6:28707153:TTATTA:T:rs139582054:rs3132379;6:28760302:AATATATATATATATATATATATATAT:A	17
ENSG00000196176	HIST1H4A	6	26021907	26022278	1	protein_coding	554313	HIST1H4A	0.0022854	0.43417	0	0	0	NA	NA	NA	NA	Yes	Adult_Cortex:Fetal_Cortex:Aorta:Left_Ventricle:Liver:Spleen:GM12878:IMR90:Mesenchymal_Stem_Cell:Mesendoderm:Neural_Progenitor_Cell:Trophoblast-like_Cell:hESC	3.457e-10	6:28707153:TTATTA:T:rs139582054:rs3132379;6:28760302:AATATATATATATATATATATATATAT:A	17
ENSG00000124529	HIST1H4B	6	26027124	26027480	-1	protein_coding	554313	HIST1H4B	0.00854183	0.166119	0	0	0	NA	NA	NA	NA	Yes	Adult_Cortex:Fetal_Cortex:Aorta:Left_Ventricle:Liver:Spleen:GM12878:IMR90:Mesenchymal_Stem_Cell:Mesendoderm:Neural_Progenitor_Cell:Trophoblast-like_Cell:hESC	3.457e-10	6:28707153:TTATTA:T:rs139582054:rs3132379;6:28760302:AATATATATATATATATATATATATAT:A	17
ENSG00000124693	HIST1H3B	6	26031817	26032288	-1	protein_coding	8968	HIST1H3B	0.307283	0.251696	0	0	0	NA	NA	NA	NA	Yes	Adult_Cortex:Fetal_Cortex:Aorta:Left_Ventricle:Liver:Spleen:GM12878:IMR90:Mesenchymal_Stem_Cell:Mesendoderm:Neural_Progenitor_Cell:Trophoblast-like_Cell:hESC	3.457e-10	6:28707153:TTATTA:T:rs139582054:rs3132379;6:28760302:AATATATATATATATATATATATATAT:A	17
ENSG00000137259	HIST1H2AB	6	26033320	26033796	-1	protein_coding	8335	HIST1H2AB	0.00531944	0.228135	0	0	0	NA	NA	NA	NA	Yes	Adult_Cortex:Fetal_Cortex:Aorta:Left_Ventricle:Liver:Spleen:GM12878:IMR90:Mesenchymal_Stem_Cell:Mesendoderm:Neural_Progenitor_Cell:Trophoblast-like_Cell:hESC	3.457e-10	6:28707153:TTATTA:T:rs139582054:rs3132379;6:28760302:AATATATATATATATATATATATATAT:A	17
ENSG00000196226	HIST1H2BB	6	26043455	26043885	-1	protein_coding	3018	HIST1H2BB	0.130328	0.288117	0	0	0	NA	NA	NA	NA	Yes	Left_Ventricle:Liver:GM12878:IMR90:Mesenchymal_Stem_Cell	4.777e-07	6:28707153:TTATTA:T	17
ENSG00000196532	HIST1H3C	6	26045639	26046097	1	protein_coding	8968	HIST1H3C	0.215541	-0.193879	0	0	0	NA	NA	NA	NA	Yes	Left_Ventricle:Liver:GM12878:IMR90:Mesenchymal_Stem_Cell	4.777e-07	6:28707153:TTATTA:T	17
ENSG00000187837	HIST1H1C	6	26055968	26056699	-1	protein_coding	3006	HIST1H1C	NA	0.137228	0	0	0	NA	NA	NA	NA	Yes	Fetal_Cortex:Left_Ventricle:Liver:GM12878:IMR90:Mesenchymal_Stem_Cell	4.777e-07	6:28707153:TTATTA:T	17
ENSG00000010704	HFE	6	26087509	26098571	1	protein_coding	3077	HFE	8.49697e-07	0.210172	0	0	0	NA	NA	NA	NA	Yes	Aorta:Left_Ventricle:Liver:Spleen:GM12878:IMR90:Mesenchymal_Stem_Cell:Mesendoderm:Neural_Progenitor_Cell:Trophoblast-like_Cell:hESC	3.457e-10	6:28707153:TTATTA:T:rs139582054:rs3132379;6:28760302:AATATATATATATATATATATATATAT:A	17
ENSG00000197061	HIST1H4C	6	26104104	26104518	1	protein_coding	554313	HIST1H4C	8.85617e-05	0.852192	0	0	0	NA	NA	NA	NA	Yes	Fetal_Cortex:Aorta:Left_Ventricle:Liver:Spleen:GM12878:IMR90:Mesenchymal_Stem_Cell:Mesendoderm:Neural_Progenitor_Cell:Trophoblast-like_Cell:hESC	3.457e-10	6:28707153:TTATTA:T:rs139582054:rs3132379;6:28760302:AATATATATATATATATATATATATAT:A	17
ENSG00000187475	HIST1H1T	6	26107640	26108364	-1	protein_coding	3010	HIST1H1T	NA	-0.0680391	0	0	0	NA	NA	NA	NA	Yes	Fetal_Cortex:Aorta:Left_Ventricle:Liver:Spleen:GM12878:IMR90:Mesenchymal_Stem_Cell:Mesendoderm:Neural_Progenitor_Cell:Trophoblast-like_Cell:hESC	3.457e-10	6:28707153:TTATTA:T:rs139582054:rs3132379;6:28760302:AATATATATATATATATATATATATAT:A	17
ENSG00000197697	HIST1H2BE	6	26183958	26184454	1	protein_coding	8347	HIST1H2BE	0.000307872	0.445738	0	0	0	NA	NA	NA	NA	Yes	Adult_Cortex:Fetal_Cortex:Aorta:Left_Ventricle:Liver:Spleen:GM12878:IMR90:Mesenchymal_Stem_Cell:Mesendoderm:Neural_Progenitor_Cell:Trophoblast-like_Cell:hESC	4.777e-07	6:28707153:TTATTA:T	17
ENSG00000188987	HIST1H4D	6	26188938	26189304	-1	protein_coding	554313	HIST1H4D	0.0022643	0.870145	0	0	0	NA	NA	NA	NA	Yes	Adult_Cortex:Fetal_Cortex:Aorta:Left_Ventricle:Liver:Spleen:GM12878:IMR90:Mesenchymal_Stem_Cell:Mesendoderm:Neural_Progenitor_Cell:Trophoblast-like_Cell:hESC	4.777e-07	6:28707153:TTATTA:T	17
ENSG00000197409	HIST1H3D	6	26197068	26199521	-1	protein_coding	8968	HIST1H3D	0.0111951	NA	0	0	0	NA	NA	NA	NA	Yes	Adult_Cortex:Fetal_Cortex:Aorta:Left_Ventricle:Liver:Spleen:GM12878:IMR90:Mesenchymal_Stem_Cell:Mesendoderm:Neural_Progenitor_Cell:Trophoblast-like_Cell:hESC	4.777e-07	6:28707153:TTATTA:T	17
ENSG00000196866	HIST1H2AD	6	26199079	26199471	-1	protein_coding	3013	HIST1H2AD	3.99677e-05	0.287759	0	0	0	NA	NA	NA	NA	Yes	Adult_Cortex:Fetal_Cortex:Aorta:Left_Ventricle:Liver:Spleen:GM12878:IMR90:Mesenchymal_Stem_Cell:Mesendoderm:Neural_Progenitor_Cell:Trophoblast-like_Cell:hESC	4.777e-07	6:28707153:TTATTA:T	17
ENSG00000197846	HIST1H2BF	6	26199748	26200942	1	protein_coding	8347	HIST1H2BF	0.00030002	0.851063	0	0	0	NA	NA	NA	NA	Yes	Adult_Cortex:Fetal_Cortex:Aorta:Dorsolateral_Prefrontal_Cortex:Left_Ventricle:Liver:Spleen:GM12878:IMR90:Mesenchymal_Stem_Cell:Mesendoderm:Neural_Progenitor_Cell:Trophoblast-like_Cell:hESC	1.246e-08	6:28707153:TTATTA:T:rs139582054	17
ENSG00000198518	HIST1H4E	6	26204858	26206266	1	protein_coding	554313	HIST1H4E	0.000642251	1.83578	0	0	0	NA	NA	NA	NA	Yes	Adult_Cortex:Fetal_Cortex:Aorta:Dorsolateral_Prefrontal_Cortex:Left_Ventricle:Liver:Spleen:GM12878:IMR90:Mesenchymal_Stem_Cell:Mesendoderm:Neural_Progenitor_Cell:Trophoblast-like_Cell:hESC	1.246e-08	6:28707153:TTATTA:T:rs139582054	17
ENSG00000187990	HIST1H2BG	6	26216428	26216872	-1	protein_coding	8347	HIST1H2BG	2.94452e-06	0.0253452	0	0	0	NA	NA	NA	NA	Yes	Adult_Cortex:Fetal_Cortex:Aorta:Dorsolateral_Prefrontal_Cortex:Left_Ventricle:Liver:Spleen:GM12878:IMR90:Mesenchymal_Stem_Cell:Mesendoderm:Neural_Progenitor_Cell:Trophoblast-like_Cell:hESC	1.246e-08	6:28707153:TTATTA:T:rs139582054	17
ENSG00000168274	HIST1H2AE	6	26217165	26217711	1	protein_coding	8335	HIST1H2AE	0.624124	-0.273878	0	0	0	NA	NA	NA	NA	Yes	Adult_Cortex:Fetal_Cortex:Aorta:Dorsolateral_Prefrontal_Cortex:Left_Ventricle:Liver:Spleen:GM12878:IMR90:Mesenchymal_Stem_Cell:Mesendoderm:Neural_Progenitor_Cell:Trophoblast-like_Cell:hESC	1.246e-08	6:28707153:TTATTA:T:rs139582054	17
ENSG00000196966	HIST1H3E	6	26225383	26225844	1	protein_coding	8968	HIST1H3E	0.000813429	-0.209795	0	0	0	NA	NA	NA	NA	Yes	Adult_Cortex:Fetal_Cortex:Aorta:Dorsolateral_Prefrontal_Cortex:Left_Ventricle:Liver:Spleen:GM12878:IMR90:Mesenchymal_Stem_Cell:Mesendoderm:Neural_Progenitor_Cell:Trophoblast-like_Cell:hESC	1.246e-08	6:28707153:TTATTA:T:rs139582054	17
ENSG00000124575	HIST1H1D	6	26234440	26235216	-1	protein_coding	3007	HIST1H1D	NA	0.136123	0	0	0	NA	NA	NA	NA	Yes	Adult_Cortex:Fetal_Cortex:Aorta:Dorsolateral_Prefrontal_Cortex:Left_Ventricle:Liver:Spleen:GM12878:IMR90:Mesenchymal_Stem_Cell:Mesendoderm:Neural_Progenitor_Cell:Trophoblast-like_Cell:hESC	1.246e-08	6:28707153:TTATTA:T:rs139582054	17
ENSG00000198327	HIST1H4F	6	26240561	26240976	1	protein_coding	554313	HIST1H4F	0.181985	1.06312	0	0	0	NA	NA	NA	NA	Yes	Adult_Cortex:Fetal_Cortex:Aorta:Left_Ventricle:Liver:Spleen:GM12878:IMR90:Mesenchymal_Stem_Cell:Mesendoderm:Neural_Progenitor_Cell:Trophoblast-like_Cell:hESC	1.187e-08	6:28707153:TTATTA:T:rs139582054	17
ENSG00000124578	HIST1H4G	6	26246886	26247259	-1	protein_coding	8369	HIST1H4G	0.00263	-0.0509409	0	0	0	NA	NA	NA	NA	Yes	Adult_Cortex:Fetal_Cortex:Aorta:Left_Ventricle:Liver:Spleen:GM12878:IMR90:Mesenchymal_Stem_Cell:Mesendoderm:Neural_Progenitor_Cell:Trophoblast-like_Cell:hESC	1.187e-08	6:28707153:TTATTA:T:rs139582054	17
ENSG00000256316	HIST1H3F	6	26250370	26250835	-1	protein_coding	8968	HIST1H3F	0.0422154	-0.181854	0	0	0	NA	NA	NA	NA	Yes	Adult_Cortex:Fetal_Cortex:Aorta:Left_Ventricle:Liver:Spleen:GM12878:IMR90:Mesenchymal_Stem_Cell:Mesendoderm:Neural_Progenitor_Cell:Trophoblast-like_Cell:hESC	1.187e-08	6:28707153:TTATTA:T:rs139582054	17
ENSG00000197459	HIST1H2BH	6	26251879	26252303	1	protein_coding	8345	HIST1H2BH	0.00029573	-0.173874	0	0	0	NA	NA	NA	NA	Yes	Adult_Cortex:Fetal_Cortex:Aorta:Left_Ventricle:Liver:Spleen:GM12878:IMR90:Mesenchymal_Stem_Cell:Mesendoderm:Neural_Progenitor_Cell:Trophoblast-like_Cell:hESC	1.187e-08	6:28707153:TTATTA:T:rs139582054	17
ENSG00000256018	HIST1H3G	6	26271146	26271612	-1	protein_coding	8968	HIST1H3G	1.71006e-05	0.23442	0	0	0	NA	NA	NA	NA	Yes	Fetal_Cortex:Aorta:Left_Ventricle:Liver:Spleen:GM12878:IMR90:Mesenchymal_Stem_Cell:Mesendoderm:Neural_Progenitor_Cell:Trophoblast-like_Cell:hESC	1.187e-08	6:28707153:TTATTA:T:rs139582054	17
ENSG00000168242	HIST1H2BI	6	26273144	26273622	1	protein_coding	8347	HIST1H2BI	0.138012	-0.249748	0	0	0	NA	NA	NA	NA	Yes	Fetal_Cortex:Aorta:Left_Ventricle:Liver:Spleen:GM12878:IMR90:Mesenchymal_Stem_Cell:Mesendoderm:Neural_Progenitor_Cell:Trophoblast-like_Cell:hESC	1.187e-08	6:28707153:TTATTA:T:rs139582054	17
ENSG00000158406	HIST1H4H	6	26281283	26285762	-1	protein_coding	554313	HIST1H4H	0.00879033	1.05907	0	0	0	NA	NA	NA	NA	Yes	Adult_Cortex:Fetal_Cortex:Aorta:Hippocampus:Left_Ventricle:Liver:Right_Ventricle:GM12878:IMR90:Mesenchymal_Stem_Cell:Mesendoderm:Neural_Progenitor_Cell:Trophoblast-like_Cell:hESC	3.327e-10	6:28707153:TTATTA:T:rs139582054:6:27016373:ATT:A	16:17:00
ENSG00000186470	BTN3A2	6	26365387	26378546	1	protein_coding	11118	BTN3A2	0.000124519	2.20791	0	0	0	NA	NA	NA	NA	Yes	Adult_Cortex:Fetal_Cortex:Left_Ventricle:GM12878:IMR90:hESC	1.246e-08	6:28707153:TTATTA:T:rs139582054	17
ENSG00000124508	BTN2A2	6	26383324	26395102	1	protein_coding	10385	BTN2A2	0.000150288	1.01572	0	0	0	NA	NA	NA	NA	Yes	Left_Ventricle:GM12878:IMR90:hESC	1.246e-08	6:28707153:TTATTA:T:rs139582054	17
ENSG00000026950	BTN3A1	6	26402465	26415444	1	protein_coding	11119	BTN3A1	8.65114e-07	1.62791	0	0	0	NA	NA	NA	NA	Yes	Adult_Cortex:Fetal_Cortex	7.975e-07	6:28707153:TTATTA:T	17
ENSG00000111801	BTN3A3	6	26440700	26453643	1	protein_coding	10384	BTN3A3	7.19025e-10	1.09011	0	0	0	NA	NA	NA	NA	Yes	Liver:IMR90:Mesenchymal_Stem_Cell	1.246e-08	6:28707153:TTATTA:T:rs139582054	17
ENSG00000112763	BTN2A1	6	26458150	26476849	1	protein_coding	11120	BTN2A1	1.07468e-18	0.260571	0	0	0	NA	NA	NA	NA	Yes	Liver:IMR90:Mesenchymal_Stem_Cell	1.246e-08	6:28707153:TTATTA:T:rs139582054	17
ENSG00000124557	BTN1A1	6	26501449	26510650	1	protein_coding	696	BTN1A1	1.14088e-09	-0.329705	0	0	0	NA	NA	NA	NA	Yes	IMR90:hESC	4.777e-07	6:28707153:TTATTA:T	17
ENSG00000182952	HMGN4	6	26538633	26546482	1	protein_coding	10473	HMGN4	0.557082	-0.351003	0	0	0	NA	NA	NA	NA	Yes	Left_Ventricle:Liver:GM12878:IMR90:Mesenchymal_Stem_Cell:Neural_Progenitor_Cell:Trophoblast-like_Cell:hESC	3.457e-10	6:28707153:TTATTA:T:rs139582054:rs3132379;6:28760302:AATATATATATATATATATATATATAT:A	17
ENSG00000146109	ABT1	6	26597180	26600278	1	protein_coding	29777	ABT1	0.0271056	0.104221	0	0	0	NA	NA	NA	NA	Yes	Liver:Spleen:GM12878:IMR90:Mesenchymal_Stem_Cell:Mesendoderm:hESC	3.457e-10	6:28707153:TTATTA:T:6:27016373:ATT:A:rs139582054:rs3132379;6:28760302:AATATATATATATATATATATATATAT:A	16:17:00
ENSG00000181315	ZNF322	6	26636518	26659980	-1	protein_coding	79692	ZNF322	NA	-1.14047	0	0	0	NA	NA	NA	NA	Yes	Adult_Cortex:Fetal_Cortex:Aorta:Left_Ventricle:Liver:GM12878:IMR90:Mesenchymal_Stem_Cell:Mesendoderm:Trophoblast-like_Cell:hESC	1.552e-09	6:28707153:TTATTA:T:6:27016373:ATT:A:rs139582054	16:17:00
ENSG00000124635	HIST1H2BJ	6	27093676	27100541	-1	protein_coding	8970	HIST1H2BJ	0.478842	0.308582	0	0	0	NA	NA	NA	NA	Yes	Promoter_anchored_loops:Adult_Cortex:Fetal_Cortex:Aorta:Bladder:Dorsolateral_Prefrontal_Cortex:Hippocampus:Left_Ventricle:Liver:Lung:Pancreas:Right_Ventricle:Spleen:GM12878:IMR90:Mesenchymal_Stem_Cell:Mesendoderm:Neural_Progenitor_Cell:Trophoblast-like_Cell:hESC	9.308e-11	6:28707153:TTATTA:T:rs139582054:rs3132379;6:28760302:AATATATATATATATATATATATATAT:A:6:28361249:TA:T:6:27016373:ATT:A	16:17:00
ENSG00000196787	HIST1H2AG	6	27100832	27103070	1	protein_coding	85235	HIST1H2AG	0.000610464	-0.741637	0	0	0	NA	NA	NA	NA	Yes	Promoter_anchored_loops:Adult_Cortex:Fetal_Cortex:Aorta:Bladder:Dorsolateral_Prefrontal_Cortex:Hippocampus:Left_Ventricle:Liver:Lung:Pancreas:Right_Ventricle:Spleen:GM12878:IMR90:Mesenchymal_Stem_Cell:Mesendoderm:Neural_Progenitor_Cell:Trophoblast-like_Cell:hESC	9.308e-11	6:28707153:TTATTA:T:rs139582054:rs3132379;6:28760302:AATATATATATATATATATATATATAT:A:6:28361249:TA:T:6:27016373:ATT:A	16:17:00
ENSG00000197903	HIST1H2BK	6	27106073	27114619	-1	protein_coding	85236	HIST1H2BK	0.490754	-0.0430523	0	0	0	NA	NA	NA	NA	Yes	Promoter_anchored_loops:Adult_Cortex:Fetal_Cortex:Aorta:Bladder:Dorsolateral_Prefrontal_Cortex:Hippocampus:Left_Ventricle:Liver:Lung:Pancreas:Right_Ventricle:Spleen:GM12878:IMR90:Mesenchymal_Stem_Cell:Mesendoderm:Neural_Progenitor_Cell:Trophoblast-like_Cell:hESC	9.308e-11	6:28707153:TTATTA:T:rs139582054:rs3132379;6:28760302:AATATATATATATATATATATATATAT:A:6:28361249:TA:T:6:27016373:ATT:A	16:17:00
ENSG00000198339	HIST1H4I	6	27107076	27108418	1	protein_coding	554313	HIST1H4I	0.446296	-0.468005	0	0	0	NA	NA	NA	NA	Yes	Promoter_anchored_loops:Adult_Cortex:Fetal_Cortex:Aorta:Bladder:Dorsolateral_Prefrontal_Cortex:Hippocampus:Left_Ventricle:Liver:Lung:Pancreas:Right_Ventricle:Spleen:GM12878:IMR90:Mesenchymal_Stem_Cell:Mesendoderm:Neural_Progenitor_Cell:Trophoblast-like_Cell:hESC	9.308e-11	6:28707153:TTATTA:T:rs139582054:rs3132379;6:28760302:AATATATATATATATATATATATATAT:A:6:28361249:TA:T:6:27016373:ATT:A	16:17:00
ENSG00000184825	HIST1H2AH	6	27114861	27115317	1	protein_coding	85235	HIST1H2AH	6.29508e-05	0.19492	0	0	0	NA	NA	NA	NA	Yes	Promoter_anchored_loops:Adult_Cortex:Fetal_Cortex:Aorta:Bladder:Dorsolateral_Prefrontal_Cortex:Hippocampus:Left_Ventricle:Liver:Lung:Pancreas:Right_Ventricle:Spleen:GM12878:IMR90:Mesenchymal_Stem_Cell:Mesendoderm:Neural_Progenitor_Cell:Trophoblast-like_Cell:hESC	9.308e-11	6:28707153:TTATTA:T:rs139582054:rs3132379;6:28760302:AATATATATATATATATATATATATAT:A:6:28361249:TA:T:6:27016373:ATT:A	16:17:00
ENSG00000112812	PRSS16	6	27215480	27224403	1	protein_coding	10279	PRSS16	2.23792e-06	0.00884812	0	0	86	4.61325e-10	6.2448e-16	GTEx/v8/Adrenal_Gland:GTEx/v8/Brain_Cerebellar_Hemisphere:GTEx/v8/Brain_Cerebellum	-	Yes	Adult_Cortex:Fetal_Cortex:Aorta:Left_Ventricle:Liver:Spleen:GM12878:IMR90:Mesenchymal_Stem_Cell:Mesendoderm:Neural_Progenitor_Cell:Trophoblast-like_Cell:hESC	9.308e-11	6:28707153:TTATTA:T;6:28707153:TTATTA:T:rs139582054:rs3132379;6:28760302:AATATATATATATATATATATATATAT:A	17
ENSG00000158553	POM121L2	6	27253682	27279949	-1	protein_coding	94026	POM121L2	NA	0.313408	0	0	0	NA	NA	NA	NA	Yes	Left_Ventricle:Liver:Spleen:GM12878:IMR90:Mesenchymal_Stem_Cell:Mesendoderm:Neural_Progenitor_Cell:Trophoblast-like_Cell:hESC	9.308e-11	6:28707153:TTATTA:T:rs139582054:rs3132379;6:28760302:AATATATATATATATATATATATATAT:A	17
ENSG00000124613	ZNF391	6	27342394	27371683	1	protein_coding	346157	ZNF391	9.25869e-07	1.23172	0	0	3	0.00027815	5.56085e-11	GTEx/v8/Brain_Cortex	+	Yes	Left_Ventricle:Liver:GM12878:IMR90:Mesenchymal_Stem_Cell:Mesendoderm:Neural_Progenitor_Cell:Trophoblast-like_Cell:hESC	9.519e-10	rs139582054;6:28707153:TTATTA:T:rs139582054	17
ENSG00000096654	ZNF184	6	27418522	27440897	-1	protein_coding	7738	ZNF184	0.133749	-0.545662	0	0	0	NA	NA	NA	NA	Yes	Promoter_anchored_loops:Adult_Cortex:Fetal_Cortex:Aorta:Dorsolateral_Prefrontal_Cortex:Hippocampus:Left_Ventricle:Liver:Lung:Pancreas:Right_Ventricle:Spleen:GM12878:IMR90:Mesenchymal_Stem_Cell:Mesendoderm:Neural_Progenitor_Cell:Trophoblast-like_Cell:hESC	9.308e-11	6:28707153:TTATTA:T:rs139582054:rs3132379;6:28760302:AATATATATATATATATATATATATAT:A:6:28361249:TA:T:6:28760302:AATATATATATATATATATATATATAT:A:rs3132379	17
ENSG00000185130	HIST1H2BL	6	27775257	27775709	-1	protein_coding	8340	HIST1H2BL	0.00286755	-0.030111	11	16.23	0	NA	NA	NA	NA	Yes	Adult_Cortex:Fetal_Cortex:Aorta:Left_Ventricle:Liver:GM12878:IMR90:Mesenchymal_Stem_Cell:Neural_Progenitor_Cell:Trophoblast-like_Cell:hESC	3.457e-10	6:28707153:TTATTA:T;6:28707153:TTATTA:T:rs139582054:rs3132379;6:28760302:AATATATATATATATATATATATATAT:A	17
ENSG00000196747	HIST1H2AI	6	27775899	27776429	1	protein_coding	85235	HIST1H2AI	0.581587	-0.0583265	11	16.23	0	NA	NA	NA	NA	Yes	Adult_Cortex:Fetal_Cortex:Aorta:Left_Ventricle:Liver:GM12878:IMR90:Mesenchymal_Stem_Cell:Neural_Progenitor_Cell:Trophoblast-like_Cell:hESC	3.457e-10	6:28707153:TTATTA:T;6:28707153:TTATTA:T:rs139582054:rs3132379;6:28760302:AATATATATATATATATATATATATAT:A	17
ENSG00000203813	HIST1H3H	6	27777842	27778314	1	protein_coding	8968	HIST1H3H	0.0249392	-0.177817	10	16.23	0	NA	NA	NA	NA	Yes	Adult_Cortex:Fetal_Cortex:Aorta:Left_Ventricle:Liver:GM12878:IMR90:Mesenchymal_Stem_Cell:Neural_Progenitor_Cell:Trophoblast-like_Cell:hESC	3.457e-10	6:28707153:TTATTA:T;6:28707153:TTATTA:T:rs139582054:rs3132379;6:28760302:AATATATATATATATATATATATATAT:A	17
ENSG00000182611	HIST1H2AJ	6	27782112	27782607	-1	protein_coding	8331	HIST1H2AJ	0.191198	0.615054	10	16.23	0	NA	NA	NA	NA	Yes	Fetal_Cortex:Aorta:Left_Ventricle:Liver:GM12878:IMR90:Mesenchymal_Stem_Cell:Neural_Progenitor_Cell:Trophoblast-like_Cell:hESC	3.457e-10	6:28707153:TTATTA:T;6:28707153:TTATTA:T:rs139582054:rs3132379;6:28760302:AATATATATATATATATATATATATAT:A	17
ENSG00000196374	HIST1H2BM	6	27782822	27783267	1	protein_coding	8342	HIST1H2BM	0.00275346	-0.27562	10	16.23	0	NA	NA	NA	NA	Yes	Fetal_Cortex:Aorta:Left_Ventricle:Liver:GM12878:IMR90:Mesenchymal_Stem_Cell:Neural_Progenitor_Cell:Trophoblast-like_Cell:hESC	3.457e-10	6:28707153:TTATTA:T;6:28707153:TTATTA:T:rs139582054:rs3132379;6:28760302:AATATATATATATATATATATATATAT:A	17
ENSG00000197238	HIST1H4J	6	27791884	27792257	1	protein_coding	554313	HIST1H4J	0.423754	0.59845	14	9.571	0	NA	NA	NA	NA	Yes	Fetal_Cortex:Aorta:Left_Ventricle:Liver:GM12878:IMR90:Mesenchymal_Stem_Cell:Neural_Progenitor_Cell:Trophoblast-like_Cell:hESC	3.457e-10	6:28707153:TTATTA:T;6:28707153:TTATTA:T:rs139582054:rs3132379;6:28760302:AATATATATATATATATATATATATAT:A	17
ENSG00000197914	HIST1H4K	6	27798952	27799305	-1	protein_coding	554313	HIST1H4K	0.429119	0.387416	10	9.664	0	NA	NA	NA	NA	Yes	Fetal_Cortex:Aorta:Left_Ventricle:Liver:GM12878:IMR90:Mesenchymal_Stem_Cell:Neural_Progenitor_Cell:Trophoblast-like_Cell:hESC	3.457e-10	6:28707153:TTATTA:T;6:28707153:TTATTA:T:rs139582054:rs3132379;6:28760302:AATATATATATATATATATATATATAT:A	17
ENSG00000184348	HIST1H2AK	6	27805658	27806117	-1	protein_coding	85235	HIST1H2AK	0.0684285	-0.0412441	10	9.664	190	0.000413722	0.040686	BRAINEAC/OCTX	NA	Yes	Adult_Cortex:Fetal_Cortex:Left_Ventricle:Liver:GM12878:IMR90:Mesenchymal_Stem_Cell:Neural_Progenitor_Cell:Trophoblast-like_Cell	3.457e-10	6:28707153:TTATTA:T;6:28707153:TTATTA:T:rs139582054:rs3132379;6:28760302:AATATATATATATATATATATATATAT:A	17
ENSG00000233822	HIST1H2BN	6	27806323	27823487	1	protein_coding	8341	HIST1H2BN	0.139775	0.145508	12	9.664	0	NA	NA	NA	NA	Yes	Adult_Cortex:Fetal_Cortex:Left_Ventricle:Liver:GM12878:IMR90:Mesenchymal_Stem_Cell:Neural_Progenitor_Cell:Trophoblast-like_Cell	3.457e-10	6:28707153:TTATTA:T;6:28707153:TTATTA:T:rs139582054:rs3132379;6:28760302:AATATATATATATATATATATATATAT:A	17
ENSG00000198374	HIST1H2AL	6	27833034	27833606	1	protein_coding	85235	HIST1H2AL	0.0624869	-0.360341	6	15.55	0	NA	NA	NA	NA	Yes	Fetal_Cortex:Left_Ventricle:Liver:GM12878:IMR90:Mesenchymal_Stem_Cell:Neural_Progenitor_Cell:Trophoblast-like_Cell	3.457e-10	6:28707153:TTATTA:T;6:28707153:TTATTA:T:rs139582054:rs3132379;6:28760302:AATATATATATATATATATATATATAT:A	17
ENSG00000184357	HIST1H1B	6	27834570	27835359	-1	protein_coding	3009	HIST1H1B	0.509139	-0.0898951	7	15.55	0	NA	NA	NA	NA	Yes	Fetal_Cortex:Left_Ventricle:Liver:GM12878:IMR90:Mesenchymal_Stem_Cell:Neural_Progenitor_Cell:Trophoblast-like_Cell	3.457e-10	6:28707153:TTATTA:T;6:28707153:TTATTA:T:rs139582054:rs3132379;6:28760302:AATATATATATATATATATATATATAT:A	17
ENSG00000182572	HIST1H3I	6	27839623	27840099	-1	protein_coding	8968	HIST1H3I	0.36088	-0.232438	7	15.55	0	NA	NA	NA	NA	Yes	Fetal_Cortex:Aorta:Left_Ventricle:Liver:Right_Ventricle:Spleen:GM12878:IMR90:Mesenchymal_Stem_Cell:Neural_Progenitor_Cell:Trophoblast-like_Cell:hESC	3.442e-10	6:28707153:TTATTA:T;6:28707153:TTATTA:T:rs139582054:rs3132379;6:28760302:AATATATATATATATATATATATATAT:A:6:28361249:TA:T	17
ENSG00000198558	HIST1H4L	6	27840926	27841289	-1	protein_coding	554313	HIST1H4L	0.191235	0.42689	8	15.55	0	NA	NA	NA	NA	Yes	Fetal_Cortex:Aorta:Left_Ventricle:Liver:Right_Ventricle:Spleen:GM12878:IMR90:Mesenchymal_Stem_Cell:Neural_Progenitor_Cell:Trophoblast-like_Cell:hESC	3.442e-10	6:28707153:TTATTA:T;6:28707153:TTATTA:T:rs139582054:6:28361249:TA:T:rs3132379;6:28760302:AATATATATATATATATATATATATAT:A	17
ENSG00000197153	HIST1H3J	6	27858093	27860884	-1	protein_coding	8968	HIST1H3J	0.695884	-0.189708	3	10.73	0	NA	NA	NA	NA	Yes	Adult_Cortex:Fetal_Cortex:Aorta:Left_Ventricle:Liver:Right_Ventricle:Spleen:GM12878:IMR90:Mesenchymal_Stem_Cell:Neural_Progenitor_Cell:Trophoblast-like_Cell:hESC	3.327e-10	6:28707153:TTATTA:T;6:28707153:TTATTA:T:rs139582054:rs3132379;6:28760302:AATATATATATATATATATATATATAT:A:6:28361249:TA:T	17
ENSG00000233224	HIST1H2AM	6	27860477	27860963	-1	protein_coding	85235	HIST1H2AM	0.000856482	-0.225135	3	10.73	0	NA	NA	NA	NA	Yes	Adult_Cortex:Fetal_Cortex:Aorta:Left_Ventricle:Liver:Right_Ventricle:Spleen:GM12878:IMR90:Mesenchymal_Stem_Cell:Neural_Progenitor_Cell:Trophoblast-like_Cell:hESC	3.327e-10	6:28707153:TTATTA:T;6:28707153:TTATTA:T:rs139582054:rs3132379;6:28760302:AATATATATATATATATATATATATAT:A:6:28361249:TA:T	17
ENSG00000196331	HIST1H2BO	6	27861203	27861669	1	protein_coding	8348	HIST1H2BO	3.07278e-05	-0.223063	2	5.694	0	NA	NA	NA	NA	Yes	Adult_Cortex:Fetal_Cortex:Aorta:Left_Ventricle:Liver:Right_Ventricle:Spleen:GM12878:IMR90:Mesenchymal_Stem_Cell:Neural_Progenitor_Cell:Trophoblast-like_Cell:hESC	3.327e-10	6:28707153:TTATTA:T;6:28707153:TTATTA:T:rs139582054:rs3132379;6:28760302:AATATATATATATATATATATATATAT:A:6:28361249:TA:T	17
ENSG00000168131	OR2B2	6	27878963	27880174	-1	protein_coding	81697	OR2B2	6.8672e-05	-0.212076	5	23.2	0	NA	NA	NA	NA	Yes	Aorta:Left_Ventricle:Liver:Right_Ventricle:Spleen:GM12878:IMR90:Mesenchymal_Stem_Cell:Mesendoderm:Neural_Progenitor_Cell:Trophoblast-like_Cell:hESC	3.442e-10	6:28707153:TTATTA:T;6:28707153:TTATTA:T:rs139582054:6:28361249:TA:T:6:27016373:ATT:A:rs3132379;6:28760302:AATATATATATATATATATATATATAT:A	16:17:00
ENSG00000124657	OR2B6	6	27925019	27925960	1	protein_coding	26212	OR2B6	0.0407309	-0.0981731	1	0.002	0	NA	NA	NA	NA	Yes	Left_Ventricle:Liver:GM12878:IMR90:Mesenchymal_Stem_Cell:Mesendoderm:Trophoblast-like_Cell:hESC	9.308e-11	6:28707153:TTATTA:T;6:28707153:TTATTA:T:rs139582054:rs3132379;6:28760302:AATATATATATATATATATATATATAT:A:6:27016373:ATT:A:6:28361249:TA:T	16:17:00
ENSG00000197279	ZNF165	6	28048753	28057341	1	protein_coding	7718	ZNF165	0.000563292	0.227981	6	5.177	0	NA	NA	NA	NA	Yes	Liver:GM12878:IMR90:Mesenchymal_Stem_Cell:Mesendoderm:Trophoblast-like_Cell:hESC	3.442e-10	6:28707153:TTATTA:T;rs139582054;6:28707153:TTATTA:T:rs139582054:6:28361249:TA:T	17
ENSG00000196812	ZSCAN16	6	28092338	28097860	1	protein_coding	80345	ZSCAN16	2.67303e-06	0.184187	4	4.074	0	NA	NA	NA	NA	Yes	Promoter_anchored_loops:Adult_Cortex:Fetal_Cortex:Aorta:Left_Ventricle:Liver:Spleen:GM12878:IMR90:Mesenchymal_Stem_Cell:Mesendoderm:Trophoblast-like_Cell:hESC	3.442e-10	rs139582054;6:28707153:TTATTA:T;6:28707153:TTATTA:T:rs139582054:rs3132379;6:28760302:AATATATATATATATATATATATATAT:A:6:28361249:TA:T	17
ENSG00000198315	ZKSCAN8	6	28109688	28127250	1	protein_coding	7745	ZKSCAN8	0.000231595	-0.142528	10	17.5	225	9.34747e-07	3.82047e-07	GTEx/v8/Brain_Cerebellum:GTEx/v8/Brain_Cortex:GTEx/v8/Brain_Frontal_Cortex_BA9:GTEx/v8/Brain_Hippocampus:GTEx/v8/Brain_Nucleus_accumbens_basal_ganglia	+	Yes	Promoter_anchored_loops:Adult_Cortex:Fetal_Cortex:Aorta:Left_Ventricle:Liver:Spleen:GM12878:IMR90:Mesenchymal_Stem_Cell:Mesendoderm:Trophoblast-like_Cell:hESC	3.442e-10	6:28707153:TTATTA:T;rs139582054;rs3132379;6:28760302:AATATATATATATATATATATATATAT:A;6:28707153:TTATTA:T:rs139582054:6:28361249:TA:T	17
ENSG00000137185	ZSCAN9	6	28192664	28201260	1	protein_coding	7746	ZSCAN9	4.10249e-08	0.461166	6	11.03	369	9.24983e-09	3.38722e-05	GTEx/v8/Brain_Cerebellar_Hemisphere:GTEx/v8/Brain_Cerebellum:GTEx/v8/Brain_Hippocampus:GTEx/v8/Brain_Nucleus_accumbens_basal_ganglia	-	Yes	Adult_Cortex:Fetal_Cortex:Liver:GM12878:IMR90:Mesenchymal_Stem_Cell:Mesendoderm:Trophoblast-like_Cell:hESC	1.358e-10	6:28707153:TTATTA:T;rs139582054;rs3132379;6:28760302:AATATATATATATATATATATATATAT:A;6:28707153:TTATTA:T:rs139582054:rs3132379;6:28760302:AATATATATATATATATATATATATAT:A:6:28361249:TA:T	17
ENSG00000187626	ZKSCAN4	6	28212401	28227011	-1	protein_coding	387032	ZKSCAN4	6.74288e-05	0.661631	5	11.03	0	NA	NA	NA	NA	Yes	Adult_Cortex:Fetal_Cortex:Aorta:Left_Ventricle:Liver:Spleen:GM12878:IMR90:Mesenchymal_Stem_Cell:Mesendoderm:Trophoblast-like_Cell:hESC	3.442e-10	6:28707153:TTATTA:T;rs139582054;6:28707153:TTATTA:T:rs139582054:6:28361249:TA:T:rs3132379;6:28760302:AATATATATATATATATATATATATAT:A	17
ENSG00000189134	NKAPL	6	28227098	28228736	1	protein_coding	222698	NKAPL	0.000165621	0.0513426	2	5.18	0	NA	NA	NA	NA	Yes	Adult_Cortex:Fetal_Cortex:Aorta:Left_Ventricle:Liver:Spleen:GM12878:IMR90:Mesenchymal_Stem_Cell:Mesendoderm:Trophoblast-like_Cell:hESC	3.442e-10	6:28707153:TTATTA:T;6:28707153:TTATTA:T:rs139582054:6:28361249:TA:T:rs3132379;6:28760302:AATATATATATATATATATATATATAT:A	17
ENSG00000137338	PGBD1	6	28249314	28270326	1	protein_coding	84547	PGBD1	1.46735e-05	-0.0800605	12	14.75	209	6.64421e-05	9.81173e-05	GTEx/v8/Brain_Cerebellar_Hemisphere:GTEx/v8/Brain_Cerebellum:GTEx/v8/Brain_Spinal_cord_cervical_c-1	-	Yes	Adult_Cortex:Fetal_Cortex:Left_Ventricle:Liver:GM12878:IMR90:Mesenchymal_Stem_Cell:Mesendoderm:Trophoblast-like_Cell:hESC	1.358e-10	6:28707153:TTATTA:T;rs139582054;6:28707153:TTATTA:T:rs139582054	17
ENSG00000235109	ZSCAN31	6	28292470	28324048	-1	protein_coding	64288	ZSCAN31	3.77127e-09	1.10713	18	13.57	334	2.91227e-08	4.30431e-20	BRAINEAC/TCTX:BRAINEAC/WHMT:GTEx/v8/Brain_Amygdala:GTEx/v8/Brain_Anterior_cingulate_cortex_BA24:GTEx/v8/Brain_Caudate_basal_ganglia:GTEx/v8/Brain_Cortex:GTEx/v8/Brain_Frontal_Cortex_BA9:GTEx/v8/Brain_Hippocampus:GTEx/v8/Brain_Hypothalamus:GTEx/v8/Brain_Nucleus_accumbens_basal_ganglia:GTEx/v8/Brain_Putamen_basal_ganglia:GTEx/v8/Brain_Spinal_cord_cervical_c-1	-	Yes	Promoter_anchored_loops:Aorta:Left_Ventricle:Liver:Spleen:GM12878:IMR90:Mesenchymal_Stem_Cell:Mesendoderm:Trophoblast-like_Cell:hESC	1.358e-10	rs139582054;6:28707153:TTATTA:T;rs3132379;6:28760302:AATATATATATATATATATATATATAT:A;6:28707153:TTATTA:T:rs139582054:6:28361249:TA:T	17
ENSG00000189298	ZKSCAN3	6	28317691	28336947	1	protein_coding	80317	ZKSCAN3	0.000122608	-0.652443	8	13.57	23	5.04356e-05	0.000436431	GTEx/v8/Brain_Frontal_Cortex_BA9	+	Yes	Promoter_anchored_loops:Adult_Cortex:Fetal_Cortex:Aorta:Liver:GM12878:IMR90:Mesenchymal_Stem_Cell:Mesendoderm:Trophoblast-like_Cell:hESC	1.563e-09	6:28707153:TTATTA:T;rs139582054;rs3132379;6:28760302:AATATATATATATATATATATATATAT:A;6:28707153:TTATTA:T:rs139582054	17
ENSG00000158691	ZSCAN12	6	28346732	28367511	-1	protein_coding	9753	ZSCAN12	1.43992e-05	NA	13	9.552	0	NA	NA	NA	NA	Yes	Promoter_anchored_loops:Adult_Cortex:Left_Ventricle:Liver:GM12878:IMR90:Mesenchymal_Stem_Cell:Mesendoderm:Trophoblast-like_Cell:hESC	3.442e-10	rs139582054;6:28707153:TTATTA:T;6:28361249:TA:T;6:28707153:TTATTA:T:rs139582054	17
ENSG00000187987	ZSCAN23	6	28399707	28411279	-1	protein_coding	222696	ZSCAN23	0.00270295	0.0706565	5	8.304	136	7.38305e-07	1.53454e-18	BRAINEAC/CRBL:GTEx/v8/Adrenal_Gland:GTEx/v8/Brain_Cerebellar_Hemisphere:GTEx/v8/Brain_Cerebellum:GTEx/v8/Brain_Spinal_cord_cervical_c-1	+	Yes	IMR90:Mesenchymal_Stem_Cell:Mesendoderm:hESC	1.553e-09	6:28707153:TTATTA:T;rs139582054;rs3132379;6:28760302:AATATATATATATATATATATATATAT:A;6:28707153:TTATTA:T:rs139582054	17
ENSG00000198704	GPX6	6	28471073	28495992	-1	protein_coding	257202	GPX6	3.13758e-05	0.718703	3	0.984	0	NA	NA	NA	NA	Yes	Aorta:Left_Ventricle:Liver:Pancreas:Spleen:GM12878:IMR90:Mesenchymal_Stem_Cell:Mesendoderm:Neural_Progenitor_Cell:Trophoblast-like_Cell:hESC	9.308e-11	rs139582054;6:28707153:TTATTA:T;rs139582054:6:28707153:TTATTA:T:6:28361249:TA:T:6:27016373:ATT:A:rs3132379;6:28760302:AATATATATATATATATATATATATAT:A	16:17:00
ENSG00000224586	GPX5	6	28493702	28502729	1	protein_coding	2880	GPX5	0.00888468	0.354876	1	0.816	0	NA	NA	NA	NA	Yes	Aorta:Left_Ventricle:Liver:Pancreas:Spleen:GM12878:IMR90:Mesenchymal_Stem_Cell:Mesendoderm:Neural_Progenitor_Cell:Trophoblast-like_Cell:hESC	9.308e-11	rs139582054;rs139582054:6:28707153:TTATTA:T:6:28361249:TA:T:6:27016373:ATT:A:rs3132379;6:28760302:AATATATATATATATATATATATATAT:A	16:17:00
ENSG00000232040	SCAND3	6	28539407	28583989	-1	protein_coding	114821	SCAND3	9.70724e-09	-0.785031	6	10.48	131	2.82547e-06	0.00650232	GTEx/v8/Brain_Hippocampus	+	Yes	IMR90:Mesenchymal_Stem_Cell:Mesendoderm:hESC	4.702e-10	rs139582054;6:28707153:TTATTA:T;6:28707153:TTATTA:T:rs139582054	17
ENSG00000204713	TRIM27	6	28870779	28891766	-1	protein_coding	5987	TRIM27	0.878752	-0.142068	24	18.69	26	0.000113581	0.0245264	GTEx/v8/Brain_Cortex	+	Yes	Promoter_anchored_loops:Left_Ventricle:GM12878:IMR90:Trophoblast-like_Cell:hESC	9.308e-11	rs139582054;6:28707153:TTATTA:T;rs3132379;6:28760302:AATATATATATATATATATATATATAT:A;rs139582054:6:28707153:TTATTA:T:rs3132379	17
ENSG00000204709	C6orf100	6	28911654	28912314	1	protein_coding	NA	C6orf100	NA	NA	13	19.33	4	5.98722e-05	9.26343e-09	GTEx/v8/Brain_Cortex:GTEx/v8/Brain_Nucleus_accumbens_basal_ganglia	-	Yes	Promoter_anchored_loops:Left_Ventricle:GM12878:IMR90:Trophoblast-like_Cell:hESC	9.308e-11	rs139582054;6:28707153:TTATTA:T;6:28760302:AATATATATATATATATATATATATAT:A;6:28707153:TTATTA:T:rs139582054:rs3132379	17
ENSG00000197935	ZNF311	6	28962562	28973093	-1	protein_coding	282890	ZNF311	0.000129446	0.377858	16	11.6	0	NA	NA	NA	NA	Yes	Aorta:Left_Ventricle:Liver:Pancreas:Spleen:GM12878:IMR90:Mesenchymal_Stem_Cell:Mesendoderm:Neural_Progenitor_Cell:Trophoblast-like_Cell:hESC	9.308e-11	rs139582054;6:28707153:TTATTA:T;6:28707153:TTATTA:T:rs139582054:6:28760302:AATATATATATATATATATATATATAT:A:rs3132379:rs3132379;6:28760302:AATATATATATATATATATATATATAT:A:6:27016373:ATT:A:6:28361249:TA:T	16:17:00
ENSG00000204704	OR2W1	6	29011990	29013017	-1	protein_coding	26692	OR2W1	0.0865619	0.531528	16	11.65	0	NA	NA	NA	NA	Yes	Mesenchymal_Stem_Cell:Mesendoderm	1.075e-09	rs139582054;6:28707153:TTATTA:T	17
ENSG00000204703	OR2B3	6	29053985	29055090	-1	protein_coding	442184	OR2B3	0.00133693	0.45884	6	11.79	0	NA	NA	NA	NA	Yes	IMR90:Mesenchymal_Stem_Cell:Mesendoderm:hESC	1.024e-09	6:28707153:TTATTA:T;rs139582054;6:28707153:TTATTA:T:rs139582054:6:28760302:AATATATATATATATATATATATATAT:A	17
ENSG00000204702	OR2J1	6	29068386	29069658	1	protein_coding	NA	OR2J1	0.0174945	NA	7	11.79	0	NA	NA	NA	NA	Yes	Promoter_anchored_loops:IMR90:Mesenchymal_Stem_Cell:Mesendoderm:hESC	4.702e-10	rs139582054;6:28707153:TTATTA:T;6:28707153:TTATTA:T:rs139582054:6:28760302:AATATATATATATATATATATATATAT:A	17
ENSG00000204701	OR2J3	6	29079668	29080603	1	protein_coding	442186	OR2J3	0.0281435	0.112859	8	8.16	0	NA	NA	NA	NA	Yes	Left_Ventricle:IMR90:Mesenchymal_Stem_Cell:Mesendoderm:hESC	1.024e-09	rs139582054;6:28707153:TTATTA:T;6:28707153:TTATTA:T:rs139582054:6:28760302:AATATATATATATATATATATATATAT:A	17
ENSG00000204700	OR2J2	6	29141311	29142351	1	protein_coding	26707	OR2J2	0.0107267	0.271259	13	8.021	0	NA	NA	NA	NA	Yes	Mesendoderm	1.202e-08	6:28707153:TTATTA:T;rs139582054;rs3132379;6:28760302:AATATATATATATATATATATATATAT:A	17
ENSG00000204695	OR14J1	6	29274403	29275519	1	protein_coding	442191	OR14J1	8.02406e-08	1.33547	7	10.62	0	NA	NA	NA	NA	Yes	Left_Ventricle:IMR90:Mesenchymal_Stem_Cell:Mesendoderm:Trophoblast-like_Cell:hESC	9.308e-11	rs139582054;6:28707153:TTATTA:T;6:28760302:AATATATATATATATATATATATATAT:A;6:28707153:TTATTA:T:rs139582054:rs3132379	17
ENSG00000243729	OR5V1	6	29323007	29399744	-1	protein_coding	81696	OR5V1	0.00344262	0.323635	15	11.39	203	0.00010286	0.0486733	BRAINEAC/THAL	NA	Yes	Promoter_anchored_loops:Mesendoderm:hESC	4.16e-10	rs139582054;6:28707153:TTATTA:T;rs3132379;6:28760302:AATATATATATATATATATATATATAT:A;rs139582054:rs3132379;6:28760302:AATATATATATATATATATATATATAT:A:6:28707153:TTATTA:T	17
ENSG00000112462	OR12D3	6	29341200	29343068	-1	protein_coding	81797	OR12D3	1.34136e-05	0.883549	9	11.39	0	NA	NA	NA	NA	Yes	Mesenchymal_Stem_Cell:Mesendoderm:Trophoblast-like_Cell:hESC	1.552e-09	rs139582054;6:28707153:TTATTA:T;6:28707153:TTATTA:T:rs139582054	17
ENSG00000168787	OR12D2	6	29364416	29365448	1	protein_coding	26529	OR12D2	0.601033	0.457835	3	6.779	0	NA	NA	NA	NA	Yes	Promoter_anchored_loops:Mesendoderm:hESC	1.552e-09	6:28707153:TTATTA:T;6:28707153:TTATTA:T:rs139582054	17
ENSG00000204694	OR11A1	6	29393281	29424848	-1	protein_coding	26531	OR11A1	0.0434844	1.23026	4	3.951	203	0.00010286	0.0486733	BRAINEAC/THAL	NA	Yes	Spleen:Mesendoderm:hESC	4.16e-10	6:28707153:TTATTA:T;rs3132379;6:28760302:AATATATATATATATATATATATATAT:A	17
ENSG00000206474	OR10C1	6	29407083	29408731	1	protein_coding	442194	OR10C1	0.227592	0.363897	3	1.81	0	NA	NA	NA	NA	Yes	Spleen:Mesendoderm:hESC	1.553e-09	6:28707153:TTATTA:T	17
ENSG00000204688	OR2H1	6	29424958	29432105	1	protein_coding	26716	OR2H1	0.0449041	-0.358288	4	3.951	0	NA	NA	NA	NA	Yes	Spleen:Mesendoderm:hESC	1.553e-09	6:28707153:TTATTA:T	17
ENSG00000204687	MAS1L	6	29454474	29455738	-1	protein_coding	116511	MAS1L	0.000466206	0.689548	5	8.385	0	NA	NA	NA	NA	Yes	Aorta:Liver:Pancreas:Spleen:IMR90:Mesenchymal_Stem_Cell:Mesendoderm:Trophoblast-like_Cell:hESC	9.308e-11	6:28707153:TTATTA:T;6:28707153:TTATTA:T:6:28361249:TA:T:rs139582054:rs3132379;6:28760302:AATATATATATATATATATATATATAT:A:6:28760302:AATATATATATATATATATATATATAT:A	17
ENSG00000213886	UBD	6	29523292	29527702	-1	protein_coding	10537	UBD	0.0798958	0.401531	5	14.02	0	NA	NA	NA	NA	Yes	Promoter_anchored_loops:Adult_Cortex:Left_Ventricle:Liver:IMR90:Mesenchymal_Stem_Cell:Mesendoderm:Trophoblast-like_Cell:hESC	9.308e-11	6:28707153:TTATTA:T;6:28707153:TTATTA:T:rs139582054:rs3132379;6:28760302:AATATATATATATATATATATATATAT:A:6:28361249:TA:T:6:28760302:AATATATATATATATATATATATATAT:A	17
ENSG00000204681	GABBR1	6	29523406	29601753	-1	protein_coding	2550	GABBR1	0.99997	0.238892	10	14.02	0	NA	NA	NA	NA	Yes	Promoter_anchored_loops	3.457e-10	6:28707153:TTATTA:T;6:28707153:TTATTA:T:rs139582054	17
ENSG00000204657	OR2H2	6	29555683	29556745	1	protein_coding	7932	OR2H2	0.0899459	0.696836	4	3.904	0	NA	NA	NA	NA	Yes	Promoter_anchored_loops:Adult_Cortex:Left_Ventricle:Liver:IMR90:Mesenchymal_Stem_Cell:Mesendoderm:Trophoblast-like_Cell:hESC	9.308e-11	6:28707153:TTATTA:T;6:28707153:TTATTA:T:rs139582054:rs3132379;6:28760302:AATATATATATATATATATATATATAT:A:6:28361249:TA:T:6:28760302:AATATATATATATATATATATATATAT:A	17
ENSG00000203733	GJE1	6	142454227	142456288	1	protein_coding	NA	GJE1	NA	NA	0	0	0	NA	NA	NA	NA	Yes	IMR90:Mesenchymal_Stem_Cell:Mesendoderm:Trophoblast-like_Cell:hESC	1.65e-08	rs1334585	18
ENSG00000009844	VTA1	6	142468367	142545826	1	protein_coding	51534	VTA1	0.0824061	-1.10404	0	0	0	NA	NA	NA	NA	Yes	Adult_Cortex:Fetal_Cortex:IMR90:Mesenchymal_Stem_Cell:Mesendoderm:Trophoblast-like_Cell:hESC	1.65e-08	rs1334585	18
ENSG00000112414	GPR126	6	142622991	142767403	1	protein_coding	57211	GPR126	0.283489	-0.199655	0	0	0	NA	NA	NA	NA	Yes	Mesendoderm:hESC	4.453e-07	rs1334585	18
ENSG00000010818	HIVEP2	6	143072604	143266338	-1	protein_coding	3097	HIVEP2	1	-0.573572	0	0	0	NA	NA	NA	NA	Yes	Promoter_anchored_loops:Adult_Cortex:Fetal_Cortex:Liver:GM12878:IMR90:Mesenchymal_Stem_Cell:Mesendoderm:hESC	1.559e-07	rs1334585	18
ENSG00000146416	AIG1	6	143381633	143661441	1	protein_coding	51390	AIG1	1.90322e-05	NA	0	0	0	NA	NA	NA	NA	Yes	Aorta:Hippocampus:Left_Ventricle:Liver:GM12878:IMR90:Mesenchymal_Stem_Cell:Mesendoderm:Neural_Progenitor_Cell:Trophoblast-like_Cell:hESC	1.65e-08	rs1334585	18
ENSG00000189007	ADAT2	6	143743969	143771810	-1	protein_coding	134637	ADAT2	2.09084e-08	-0.214919	0	0	0	NA	NA	NA	NA	Yes	Fetal_Cortex:Left_Ventricle:Liver:GM12878:IMR90:Mesenchymal_Stem_Cell:Mesendoderm:Neural_Progenitor_Cell:Trophoblast-like_Cell:hESC	1.65e-08	rs1334585	18
ENSG00000268402	AL031320.1	6	143759575	143764295	1	protein_coding	NA	NA	NA	NA	0	0	0	NA	NA	NA	NA	Yes	Promoter_anchored_loops:Aorta:Hippocampus:Left_Ventricle:Liver:Right_Ventricle:Spleen:GM12878:IMR90:Mesenchymal_Stem_Cell:Mesendoderm:Neural_Progenitor_Cell:Trophoblast-like_Cell:hESC	1.65e-08	rs1334585	18
ENSG00000034693	PEX3	6	143771944	143811147	1	protein_coding	8504	PEX3	0.00276137	-0.410915	0	0	0	NA	NA	NA	NA	Yes	Fetal_Cortex:Left_Ventricle:Liver:GM12878:IMR90:Mesenchymal_Stem_Cell:Mesendoderm:Neural_Progenitor_Cell:Trophoblast-like_Cell:hESC	1.65e-08	rs1334585	18
ENSG00000001036	FUCA2	6	143815948	143832827	-1	protein_coding	2519	FUCA2	0.000365584	0.179337	0	0	0	NA	NA	NA	NA	Yes	Adult_Cortex:Fetal_Cortex:Aorta:Left_Ventricle:Liver:GM12878:IMR90:Mesenchymal_Stem_Cell:Mesendoderm:Trophoblast-like_Cell:hESC	1.65e-08	rs1334585	18
ENSG00000112419	PHACTR2	6	143857982	144152322	1	protein_coding	9749	PHACTR2	0.00738942	NA	0	0	0	NA	NA	NA	NA	Yes	IMR90	1.559e-07	rs1334585	18
ENSG00000257065	RP3-468K18.5	6	144128229	144165754	1	protein_coding	NA	NA	NA	NA	0	0	0	NA	NA	NA	NA	Yes	Mesenchymal_Stem_Cell	4.453e-07	rs1334585	18
ENSG00000118495	PLAGL1	6	144261437	144385735	-1	protein_coding	5325	PLAGL1	0.881694	-0.293562	0	0	0	NA	NA	NA	NA	Yes	GM12878:IMR90:Mesenchymal_Stem_Cell	1.65e-08	rs1334585	18
ENSG00000185345	PARK2	6	161768452	163148803	-1	protein_coding	5071	PARK2	0.0218088	0.549835	0	0	0	NA	NA	NA	NA	Yes	IMR90:Mesenchymal_Stem_Cell:Mesendoderm:Trophoblast-like_Cell:hESC	3.645e-08	rs77247429	19
ENSG00000112530	PACRG	6	163148164	163736524	1	protein_coding	135138	PACRG	0.000104677	0.454746	0	0	0	NA	NA	NA	NA	Yes	IMR90:Mesenchymal_Stem_Cell:Mesendoderm:Trophoblast-like_Cell:hESC	3.645e-08	rs77247429	19
ENSG00000225683	AL078585.1	6	163586446	163612840	-1	protein_coding	NA	NA	NA	NA	0	0	0	NA	NA	NA	NA	Yes	Left_Ventricle:IMR90:Mesenchymal_Stem_Cell:Mesendoderm:hESC	3.645e-08	rs77247429	19
ENSG00000112531	QKI	6	163835032	163999628	1	protein_coding	9444	QKI	0.963163	-0.183477	0	0	0	NA	NA	NA	NA	Yes	Fetal_Cortex:IMR90:Mesenchymal_Stem_Cell:Mesendoderm:hESC	3.174e-08	rs77247429	19
ENSG00000073067	CYP2W1	7	1022835	1029276	1	protein_coding	54905	CYP2W1	0.000980916	NA	0	0	0	NA	NA	NA	NA	Yes	Promoter_anchored_loops	3.741e-12	rs73046311:rs73046311;rs11769866	20
ENSG00000164880	INTS1	7	1509913	1545489	-1	protein_coding	26173	INTS1	0.224121	NA	0	0	0	NA	NA	NA	NA	Yes	Promoter_anchored_loops	1.739e-07	rs868754	20
ENSG00000198517	MAFK	7	1570350	1582679	1	protein_coding	7975	MAFK	0.557286	-0.718425	0	0	0	NA	NA	NA	NA	Yes	EP_links_oneway:Promoter_anchored_loops	1.049e-07	rs868754	20
ENSG00000164855	TMEM184A	7	1581871	1600457	-1	protein_coding	101927064	TMEM184A	8.88852e-05	1.72893	0	0	0	NA	NA	NA	NA	Yes	Promoter_anchored_loops:Fetal_Cortex:IMR90:Mesenchymal_Stem_Cell:Mesendoderm	2.126e-08	rs11769866;rs868754:rs868754:rs11769866:rs73046311	20
ENSG00000157778	PSMG3	7	1606966	1610641	-1	protein_coding	84262	PSMG3	0.194253	NA	0	0	0	NA	NA	NA	NA	Yes	Promoter_anchored_loops:IMR90:Mesenchymal_Stem_Cell:Mesendoderm	2.126e-08	rs868754:rs11769866:rs11769866;rs868754:rs73046311	20
ENSG00000225968	ELFN1	7	1727755	1787590	1	protein_coding	392617	ELFN1	0.699066	-0.0225181	0	0	0	NA	NA	NA	NA	Yes	Promoter_anchored_loops:IMR90:Mesenchymal_Stem_Cell	3.605e-08	rs868754	20
ENSG00000205971	AC074389.6	7	1732446	1733961	-1	protein_coding	NA	NA	NA	NA	0	0	0	NA	NA	NA	NA	Yes	Promoter_anchored_loops:IMR90:Mesenchymal_Stem_Cell	3.605e-08	rs11769866;rs868754:rs868754	20
ENSG00000002822	MAD1L1	7	1855429	2272878	-1	protein_coding	8379	MAD1L1	2.03781e-10	-0.0844627	181	16.12	0	NA	NA	NA	NA	Yes	Promoter_anchored_loops	3.741e-12	rs73046311;rs11769866;rs868754	20
ENSG00000176349	AC110781.3	7	1878222	1889567	1	protein_coding	100128374	NA	NA	NA	29	13.57	120	2.94143e-09	2.60757e-06	GTEx/v8/Brain_Caudate_basal_ganglia:GTEx/v8/Brain_Hypothalamus:GTEx/v8/Brain_Nucleus_accumbens_basal_ganglia	+	Yes	Promoter_anchored_loops	3.199e-10	rs11769866;rs868754;rs73046311	20
ENSG00000122687	FTSJ2	7	2273866	2281840	-1	protein_coding	29960	FTSJ2	1.97488e-05	0.0965956	0	0	119	1.65805e-07	4.00937e-12	GTEx/v8/Brain_Caudate_basal_ganglia:GTEx/v8/Brain_Cerebellar_Hemisphere:GTEx/v8/Brain_Cortex	+	Yes	Fetal_Cortex	3.744e-12	rs11769866;rs868754;rs73046311	20
ENSG00000106268	NUDT1	7	2281857	2290781	1	protein_coding	4521	NUDT1	1.28825e-09	NA	0	0	0	NA	NA	NA	NA	Yes	Fetal_Cortex	3.605e-08	rs868754	20
ENSG00000106266	SNX8	7	2291405	2393953	-1	protein_coding	102465503	SNX8	0.165171	-0.451639	0	0	0	NA	NA	NA	NA	Yes	Promoter_anchored_loops:IMR90	2.126e-08	rs11769866;rs868754:rs868754:rs73046311	20
ENSG00000106263	EIF3B	7	2393721	2420380	1	protein_coding	8662	EIF3B	0.999971	0.333714	0	0	0	NA	NA	NA	NA	Yes	Promoter_anchored_loops:IMR90	2.126e-08	rs11769866;rs868754:rs868754:rs73046311	20
ENSG00000005108	THSD7A	7	11409984	11871824	-1	protein_coding	221981	THSD7A	0.999281	-0.67517	0	0	0	NA	NA	NA	NA	Yes	Left_Ventricle:Liver:IMR90:Mesenchymal_Stem_Cell:Mesendoderm:Trophoblast-like_Cell:hESC	3.719e-09	7:12252902:A:ACT	21
ENSG00000106460	TMEM106B	7	12250867	12282993	1	protein_coding	54664	TMEM106B	0.515078	3.38065	120	21.2	113	1.47524e-08	0.000196972	GTEx/v8/Adrenal_Gland:GTEx/v8/Brain_Cerebellum:GTEx/v8/Brain_Cortex	+	Yes	Mesenchymal_Stem_Cell:Mesendoderm:hESC	3.719e-09	7:12252902:A:ACT	21
ENSG00000006468	ETV1	7	13930853	14031050	-1	protein_coding	2115	ETV1	0.996674	1.9071	0	0	0	NA	NA	NA	NA	Yes	IMR90	3.719e-09	7:12252902:A:ACT	21
ENSG00000154415	PPP1R3A	7	113516832	113715975	-1	protein_coding	5506	PPP1R3A	6.58741e-07	0.121611	0	0	0	NA	NA	NA	NA	Yes	Left_Ventricle:IMR90:Mesenchymal_Stem_Cell:Mesendoderm:Trophoblast-like_Cell:hESC	7.162e-10	rs1476535	22
ENSG00000128573	FOXP2	7	113726382	114333827	1	protein_coding	93986	FOXP2	0.996179	-0.404517	83	18.18	9	2.53708e-05	0.0405138	GTEx/v8/Adrenal_Gland	+	Yes	Adult_Cortex:Fetal_Cortex:Aorta:Left_Ventricle:Liver:Psoas:Right_Ventricle:IMR90:Mesenchymal_Stem_Cell:Mesendoderm:Neural_Progenitor_Cell:Trophoblast-like_Cell:hESC	7.162e-10	rs1476535	22
ENSG00000135272	MDFIC	7	114562209	114659256	1	protein_coding	29969	MDFIC	NA	-1.32194	0	0	0	NA	NA	NA	NA	Yes	Fetal_Cortex:IMR90:Mesenchymal_Stem_Cell:Mesendoderm:hESC	7.162e-10	rs1476535	22
ENSG00000105967	TFEC	7	115575202	115799950	-1	protein_coding	22797	TFEC	4.73106e-05	-0.865539	0	0	0	NA	NA	NA	NA	Yes	IMR90:Mesendoderm	1.106e-09	rs1476535	22
ENSG00000135269	TES	7	115850547	115898837	1	protein_coding	26136	TES	4.84137e-11	0.213295	0	0	0	NA	NA	NA	NA	Yes	hESC	1.626e-09	rs1476535	22
ENSG00000105971	CAV2	7	115927434	116148595	1	protein_coding	858	CAV2	0.00411638	0.222321	0	0	0	NA	NA	NA	NA	Yes	Mesendoderm	1.626e-09	rs1476535	22
ENSG00000105976	MET	7	116312444	116438440	1	protein_coding	4233	MET	0.996413	NA	0	0	0	NA	NA	NA	NA	Yes	Mesenchymal_Stem_Cell	7.162e-10	rs1476535	22
ENSG00000154438	ASZ1	7	117003276	117068177	-1	protein_coding	136991	ASZ1	1.71629e-06	0.0386283	0	0	0	NA	NA	NA	NA	Yes	IMR90:Mesenchymal_Stem_Cell	7.162e-10	rs1476535	22
ENSG00000147647	DPYS	8	105342552	105479281	-1	protein_coding	1807	DPYS	9.89626e-08	-0.0332264	0	0	0	NA	NA	NA	NA	Yes	Mesenchymal_Stem_Cell	0.004596	rs199727659	23
ENSG00000169946	ZFPM2	8	106330920	106816760	1	protein_coding	23414	ZFPM2	0.999956	NA	0	0	0	NA	NA	NA	NA	Yes	Mesenchymal_Stem_Cell	0.004596	rs199727659	23
ENSG00000164830	OXR1	8	107282473	107764922	1	protein_coding	55074	OXR1	0.488534	0.23532	57	13.24	0	NA	NA	NA	NA	Yes	Aorta:Left_Ventricle:Liver:GM12878:IMR90:Mesenchymal_Stem_Cell:Mesendoderm:Neural_Progenitor_Cell:Trophoblast-like_Cell:hESC	2.208e-08	rs199727659	23
ENSG00000174429	ABRA	8	107771711	107782473	-1	protein_coding	137735	ABRA	4.06006e-06	-0.89581	0	0	0	NA	NA	NA	NA	Yes	GM12878	2.208e-08	rs199727659	23
ENSG00000154188	ANGPT1	8	108261721	108510283	-1	protein_coding	284	ANGPT1	0.993331	-0.174376	0	0	0	NA	NA	NA	NA	Yes	IMR90:Mesendoderm:hESC	0.0003506	rs199727659	23
ENSG00000164841	TMEM74	8	109619079	109799844	-1	protein_coding	157753	TMEM74	0.000331226	-0.369427	0	0	0	NA	NA	NA	NA	Yes	Left_Ventricle	2.208e-08	rs199727659	23
ENSG00000153707	PTPRD	9	8314246	10612723	-1	protein_coding	5789	PTPRD	1	-0.573834	0	0	0	NA	NA	NA	NA	Yes	Mesenchymal_Stem_Cell:Mesendoderm:hESC	1.372e-08	rs10756286	24
ENSG00000107186	MPDZ	9	13105703	13279589	-1	protein_coding	8777	MPDZ	NA	0.345885	0	0	0	NA	NA	NA	NA	Yes	hESC	8.094e-08	rs10756286	24
ENSG00000175893	ZDHHC21	9	14611069	14693469	-1	protein_coding	340481	ZDHHC21	0.0512304	1.0098	0	0	0	NA	NA	NA	NA	Yes	IMR90	8.094e-08	rs10756286	24
ENSG00000147869	CER1	9	14719722	14722715	-1	protein_coding	9350	CER1	2.57823e-05	-0.00799085	0	0	0	NA	NA	NA	NA	Yes	Left_Ventricle:IMR90	1.372e-08	rs10756286	24
ENSG00000108021	FAM208B	10	5726801	5805703	1	protein_coding	54906	FAM208B	0.965063	-0.778204	0	0	0	NA	NA	NA	NA	Yes	IMR90	6.06e-08	rs961622379	25
ENSG00000170525	PFKFB3	10	6186881	6277495	1	protein_coding	5209	PFKFB3	0.0489318	0.595305	0	0	0	NA	NA	NA	NA	Yes	IMR90	6.06e-08	rs961622379	25
ENSG00000151657	KIN	10	7792925	7829990	-1	protein_coding	22944	KIN	0.00322199	0.21431	0	0	0	NA	NA	NA	NA	Yes	IMR90	6.06e-08	rs961622379	25
ENSG00000165629	ATP5C1	10	7830092	7849778	1	protein_coding	509	ATP5C1	0.425804	-0.0241246	0	0	0	NA	NA	NA	NA	Yes	IMR90	6.06e-08	rs961622379	25
ENSG00000165632	TAF3	10	7860467	8058590	1	protein_coding	83860	TAF3	0.995125	-0.956803	110	18.6	0	NA	NA	NA	NA	Yes	IMR90:Mesenchymal_Stem_Cell:Mesendoderm:Trophoblast-like_Cell:hESC	2.279e-08	rs961622379	25
ENSG00000107485	GATA3	10	8095567	8117161	1	protein_coding	2625	GATA3	0.882719	0.180851	0	0	0	NA	NA	NA	NA	Yes	IMR90:Mesendoderm	6.06e-08	rs961622379	25
ENSG00000048740	CELF2	10	11047259	11378674	1	protein_coding	10659	CELF2	0.998786	-2.11301	0	0	0	NA	NA	NA	NA	Yes	Mesenchymal_Stem_Cell	1.184e-07	rs961622379	25
ENSG00000148482	SLC39A12	10	18240768	18332221	1	protein_coding	221074	SLC39A12	0.000292986	0.126473	0	0	0	NA	NA	NA	NA	Yes	Mesenchymal_Stem_Cell	1.586e-07	10:21084489:A:ATG	26
ENSG00000165995	CACNB2	10	18429606	18830798	1	protein_coding	783	CACNB2	0.00182034	-0.0423939	0	0	0	NA	NA	NA	NA	Yes	Left_Ventricle	1.586e-07	10:21084489:A:ATG	26
ENSG00000241058	NSUN6	10	18834490	18940551	-1	protein_coding	221078	NSUN6	1.72775e-14	-0.298656	0	0	0	NA	NA	NA	NA	Yes	Left_Ventricle:Liver:GM12878:IMR90:Mesenchymal_Stem_Cell:Mesendoderm:Neural_Progenitor_Cell:Trophoblast-like_Cell:hESC	3.822e-09	10:21084489:A:ATG	26
ENSG00000271786	RP11-139J15.7	10	18931405	18944123	-1	protein_coding	NA	NA	NA	NA	0	0	0	NA	NA	NA	NA	Yes	Left_Ventricle:Liver:GM12878:IMR90:Mesenchymal_Stem_Cell:Mesendoderm:Neural_Progenitor_Cell:Trophoblast-like_Cell:hESC	3.822e-09	10:21084489:A:ATG	26
ENSG00000165997	ARL5B	10	18948334	18970568	1	protein_coding	221079	ARL5B	0.463976	0.319438	0	0	0	NA	NA	NA	NA	Yes	Left_Ventricle:Liver:GM12878:IMR90:Mesenchymal_Stem_Cell:Mesendoderm:Neural_Progenitor_Cell:Trophoblast-like_Cell:hESC	3.822e-09	10:21084489:A:ATG	26
ENSG00000204740	MALRD1	10	19492779	20079330	1	protein_coding	NA	MALRD1	NA	NA	0	0	0	NA	NA	NA	NA	Yes	Aorta:Left_Ventricle:IMR90:Mesenchymal_Stem_Cell:Mesendoderm:Trophoblast-like_Cell:hESC	3.822e-09	10:21084489:A:ATG	26
ENSG00000120594	PLXDC2	10	20105168	20578785	1	protein_coding	84898	PLXDC2	0.613048	-0.361773	0	0	0	NA	NA	NA	NA	Yes	Promoter_anchored_loops:Left_Ventricle:Mesenchymal_Stem_Cell:Mesendoderm:Trophoblast-like_Cell:hESC	3.822e-09	10:21084489:A:ATG	26
ENSG00000078114	NEBL	10	21068902	21463116	-1	protein_coding	10529	NEBL	5.76984e-24	-0.148103	94	17.48	0	NA	NA	NA	NA	Yes	Left_Ventricle:Right_Ventricle:Mesenchymal_Stem_Cell:Mesendoderm:Trophoblast-like_Cell:hESC	3.822e-09	10:21084489:A:ATG	26
ENSG00000204683	C10orf113	10	21414692	21435488	-1	protein_coding	387638	C10orf113	0.00753778	-0.171514	0	0	0	NA	NA	NA	NA	Yes	Mesenchymal_Stem_Cell:Mesendoderm:Trophoblast-like_Cell:hESC	1.586e-07	10:21084489:A:ATG	26
ENSG00000204682	CASC10	10	21781587	21786191	-1	protein_coding	399726	CASC10	0.0200549	-1.90404	0	0	0	NA	NA	NA	NA	Yes	Mesenchymal_Stem_Cell:Mesendoderm:Neural_Progenitor_Cell:Trophoblast-like_Cell:hESC	3.822e-09	10:21084489:A:ATG	26
ENSG00000180592	SKIDA1	10	21802407	21814611	-1	protein_coding	387640	SKIDA1	NA	-1.17475	0	0	0	NA	NA	NA	NA	Yes	Left_Ventricle:Mesenchymal_Stem_Cell:Mesendoderm	1.586e-07	10:21084489:A:ATG	26
ENSG00000078403	MLLT10	10	21823094	22032559	1	protein_coding	8028	MLLT10	0.999584	-0.518307	0	0	0	NA	NA	NA	NA	Yes	Left_Ventricle:Mesenchymal_Stem_Cell:Mesendoderm	1.586e-07	10:21084489:A:ATG	26
ENSG00000136770	DNAJC1	10	22045466	22292698	-1	protein_coding	64215	DNAJC1	1.42209e-08	NA	0	0	0	NA	NA	NA	NA	Yes	Left_Ventricle:IMR90:Mesenchymal_Stem_Cell:Mesendoderm:Trophoblast-like_Cell:hESC	1.586e-07	10:21084489:A:ATG	26
ENSG00000223601	EBLN1	10	22497743	22498950	-1	protein_coding	340900	EBLN1	6.91019e-05	-0.17263	0	0	0	NA	NA	NA	NA	Yes	Mesenchymal_Stem_Cell:Mesendoderm:hESC	3.822e-09	10:21084489:A:ATG	26
ENSG00000148444	COMMD3	10	22604903	22609235	1	protein_coding	23412	COMMD3	0.00742011	NA	0	0	0	NA	NA	NA	NA	Yes	Left_Ventricle:IMR90:Mesenchymal_Stem_Cell:Mesendoderm:Neural_Progenitor_Cell:Trophoblast-like_Cell:hESC	3.822e-09	10:21084489:A:ATG	26
ENSG00000269897	COMMD3-BMI1	10	22605317	22618471	1	protein_coding	100532731	COMMD3-BMI1	0.0225993	NA	0	0	0	NA	NA	NA	NA	Yes	Left_Ventricle:IMR90:Mesenchymal_Stem_Cell:Mesendoderm:Neural_Progenitor_Cell:Trophoblast-like_Cell:hESC	3.822e-09	10:21084489:A:ATG	26
ENSG00000168283	BMI1	10	22610140	22620413	1	protein_coding	648	BMI1	0.515145	-0.143841	0	0	0	NA	NA	NA	NA	Yes	Left_Ventricle:IMR90:Mesenchymal_Stem_Cell:Mesendoderm:Neural_Progenitor_Cell:Trophoblast-like_Cell:hESC	3.822e-09	10:21084489:A:ATG	26
ENSG00000077327	SPAG6	10	22634399	22743153	1	protein_coding	9576	SPAG6	7.41292e-06	-0.814068	0	0	0	NA	NA	NA	NA	Yes	Left_Ventricle:IMR90:Mesenchymal_Stem_Cell:Mesendoderm:Neural_Progenitor_Cell:Trophoblast-like_Cell:hESC	3.822e-09	10:21084489:A:ATG	26
ENSG00000150867	PIP4K2A	10	22823778	23003484	-1	protein_coding	5305	PIP4K2A	0.788196	1.15027	0	0	0	NA	NA	NA	NA	Yes	Left_Ventricle:Mesenchymal_Stem_Cell	1.586e-07	10:21084489:A:ATG	26
ENSG00000165309	ARMC3	10	23216953	23326518	1	protein_coding	219681	ARMC3	4.53373e-08	-0.253773	0	0	0	NA	NA	NA	NA	Yes	Left_Ventricle:IMR90:Mesenchymal_Stem_Cell:Mesendoderm:Trophoblast-like_Cell:hESC	1.586e-07	10:21084489:A:ATG	26
ENSG00000148450	MSRB2	10	23384435	23410942	1	protein_coding	22921	MSRB2	0.00424761	-0.322431	0	0	0	NA	NA	NA	NA	Yes	Left_Ventricle:IMR90:Mesenchymal_Stem_Cell	3.822e-09	10:21084489:A:ATG	26
ENSG00000168267	PTF1A	10	23481256	23483181	1	protein_coding	256297	PTF1A	NA	NA	0	0	0	NA	NA	NA	NA	Yes	IMR90	1.586e-07	10:21084489:A:ATG	26
ENSG00000165312	OTUD1	10	23728198	23731308	1	protein_coding	220213	OTUD1	NA	-0.182613	0	0	0	NA	NA	NA	NA	Yes	Left_Ventricle:hESC	1.586e-07	10:21084489:A:ATG	26
ENSG00000269259	HUG1	10	102882536	102883624	1	protein_coding	NA	NA	NA	NA	0	0	0	NA	NA	NA	NA	Yes	Promoter_anchored_loops	1.486e-07	rs4919609	27
ENSG00000107807	TLX1	10	102889257	102897545	1	protein_coding	3195	TLX1	0.463723	0.2968	0	0	0	NA	NA	NA	NA	Yes	Promoter_anchored_loops	1.486e-07	rs4919609	27
ENSG00000107829	FBXW4	10	103370423	103455052	-1	protein_coding	6468	FBXW4	0.00069101	NA	0	0	0	NA	NA	NA	NA	Yes	GM12878	2.372e-08	rs4919609	27
ENSG00000107831	FGF8	10	103529899	103535854	-1	protein_coding	2253	FGF8	0.927195	NA	0	0	0	NA	NA	NA	NA	Yes	GM12878	2.372e-08	rs4919609	27
ENSG00000107833	NPM3	10	103541082	103543170	-1	protein_coding	10360	NPM3	0.859176	-0.407072	0	0	11	1.52837e-05	1.34715e-05	GTEx/v8/Brain_Caudate_basal_ganglia:GTEx/v8/Brain_Nucleus_accumbens_basal_ganglia	+	Yes	GM12878	2.372e-08	rs4919609	27
ENSG00000198408	MGEA5	10	103544200	103578696	-1	protein_coding	10724	MGEA5	0.714104	-1.58404	0	0	0	NA	NA	NA	NA	Yes	Promoter_anchored_loops:Left_Ventricle:Liver:GM12878:IMR90:Mesenchymal_Stem_Cell:Mesendoderm:Trophoblast-like_Cell:hESC	2.372e-08	rs4919609	27
ENSG00000120049	KCNIP2	10	103585731	103603677	-1	protein_coding	30819	KCNIP2	0.0186882	NA	0	0	0	NA	NA	NA	NA	Yes	Promoter_anchored_loops:GM12878:IMR90:Mesenchymal_Stem_Cell:Mesendoderm	2.372e-08	rs4919609	27
ENSG00000198728	LDB1	10	103867317	103880210	-1	protein_coding	8861	LDB1	0.879454	NA	0	0	0	NA	NA	NA	NA	Yes	Promoter_anchored_loops:Left_Ventricle:Liver:GM12878:IMR90:Mesenchymal_Stem_Cell:Mesendoderm:Trophoblast-like_Cell:hESC	2.372e-08	rs4919609	27
ENSG00000148840	PPRC1	10	103892787	103910082	1	protein_coding	23082	PPRC1	0.999999	-0.46264	0	0	0	NA	NA	NA	NA	Yes	Left_Ventricle:Liver:GM12878:IMR90:Mesenchymal_Stem_Cell:Mesendoderm:Trophoblast-like_Cell:hESC	2.372e-08	rs4919609	27
ENSG00000166197	NOLC1	10	103911933	103923627	1	protein_coding	9221	NOLC1	0.246823	-0.402926	0	0	0	NA	NA	NA	NA	Yes	Promoter_anchored_loops:Left_Ventricle:Liver:GM12878:IMR90:Mesenchymal_Stem_Cell:Mesendoderm:Trophoblast-like_Cell:hESC	2.372e-08	rs4919609	27
ENSG00000119915	ELOVL3	10	103986085	103989346	1	protein_coding	83401	ELOVL3	0.0100894	-0.633403	0	0	0	NA	NA	NA	NA	Yes	Promoter_anchored_loops:Aorta:Left_Ventricle:Liver:Lung:Pancreas:Right_Ventricle:Spleen:GM12878:IMR90:Mesenchymal_Stem_Cell:Mesendoderm:Neural_Progenitor_Cell:Trophoblast-like_Cell:hESC	1.168e-06	rs4919609	27
ENSG00000107859	PITX3	10	103989943	104001231	-1	protein_coding	5309	PITX3	0.76836	-0.34108	1	0.315	0	NA	NA	NA	NA	Yes	Left_Ventricle:Liver:GM12878:IMR90:Mesenchymal_Stem_Cell:Mesendoderm:Trophoblast-like_Cell:hESC	1.092e-06	rs4919609	27
ENSG00000107862	GBF1	10	104005289	104142656	1	protein_coding	8729	GBF1	4.12351e-07	-0.0780151	7	3.48	0	NA	NA	NA	NA	Yes	Left_Ventricle:Liver:GM12878:IMR90:Mesenchymal_Stem_Cell:Mesendoderm:Trophoblast-like_Cell:hESC	1.092e-06	rs4919609	27
ENSG00000077150	NFKB2	10	104153867	104162281	1	protein_coding	4791	NFKB2	0.999696	-0.681517	0	0	0	NA	NA	NA	NA	Yes	Aorta:Left_Ventricle:Liver:Lung:Pancreas:Right_Ventricle:Spleen:GM12878:IMR90:Mesenchymal_Stem_Cell:Mesendoderm:Neural_Progenitor_Cell:Trophoblast-like_Cell:hESC	2.372e-08	rs4919609	27
ENSG00000059915	PSD	10	104162376	104181296	-1	protein_coding	5662	PSD	0.987334	NA	3	7.91	0	NA	NA	NA	NA	No	NA	1.168e-06	rs4919609	27
ENSG00000107872	FBXL15	10	104178946	104182893	1	protein_coding	79176	FBXL15	0.00210112	-1.73975	3	7.91	0	NA	NA	NA	NA	No	NA	1.168e-06	rs4919609	27
ENSG00000107874	CUEDC2	10	104183002	104192418	-1	protein_coding	79004	CUEDC2	0.0719074	-0.180116	3	7.91	11	2.64459e-07	1.04495e-06	GTEx/v8/Brain_Cerebellar_Hemisphere:GTEx/v8/Brain_Cerebellum	+	No	NA	1.092e-06	rs4919609	27
ENSG00000120055	C10orf95	10	104209594	104211300	-1	protein_coding	79946	C10orf95	0.0113912	-0.659448	0	0	0	NA	NA	NA	NA	Yes	Promoter_anchored_loops:Liver:GM12878:IMR90:Mesenchymal_Stem_Cell:Mesendoderm:Trophoblast-like_Cell:hESC	1.092e-06	rs4919609	27
ENSG00000138111	TMEM180	10	104221149	104236802	1	protein_coding	79847	TMEM180	0.000178664	2.88275	0	0	0	NA	NA	NA	NA	Yes	Promoter_anchored_loops:Adult_Cortex:Liver:GM12878:IMR90:Mesenchymal_Stem_Cell:Mesendoderm:Trophoblast-like_Cell:hESC	1.092e-06	rs4919609	27
ENSG00000138107	ACTR1A	10	104238986	104262482	-1	protein_coding	10121	ACTR1A	0.941234	-0.272535	0	0	0	NA	NA	NA	NA	Yes	Promoter_anchored_loops:Adult_Cortex:Fetal_Cortex:Aorta:Hippocampus:Left_Ventricle:Liver:Lung:Spleen:GM12878:IMR90:Mesenchymal_Stem_Cell:Mesendoderm:Trophoblast-like_Cell:hESC	1.092e-06	rs4919609	27
ENSG00000107882	SUFU	10	104263744	104393292	1	protein_coding	51684	SUFU	0.999161	0.12486	0	0	0	NA	NA	NA	NA	Yes	Promoter_anchored_loops:Adult_Cortex:Fetal_Cortex:Aorta:Hippocampus:Left_Ventricle:Liver:Lung:Spleen:GM12878:IMR90:Mesenchymal_Stem_Cell:Mesendoderm:Trophoblast-like_Cell:hESC	1.092e-06	rs4919609	27
ENSG00000171206	TRIM8	10	104404253	104418164	1	protein_coding	81603	TRIM8	0.992012	-0.52129	0	0	0	NA	NA	NA	NA	Yes	IMR90	6.05e-06	rs4919609	27
ENSG00000166272	WBP1L	10	104503727	104576021	1	protein_coding	54838	WBP1L	0.909387	0.61464	0	0	0	NA	NA	NA	NA	Yes	IMR90	4.309e-06	rs4919609	27
ENSG00000235376	RPEL1	10	105005644	105007773	1	protein_coding	729020	RPEL1	0.00239907	NA	0	0	0	NA	NA	NA	NA	Yes	Left_Ventricle	4.309e-06	rs4919609	27
ENSG00000148798	INA	10	105036920	105050108	1	protein_coding	9118	INA	0.292917	-0.860661	0	0	0	NA	NA	NA	NA	Yes	Left_Ventricle	4.309e-06	rs4919609	27
ENSG00000169550	MUC15	11	26580580	26593780	-1	protein_coding	143662	MUC15	3.93192e-05	-0.00422311	0	0	0	NA	NA	NA	NA	Yes	Left_Ventricle	2.923e-08	rs10835372	28
ENSG00000129151	BBOX1	11	27062272	27149356	1	protein_coding	8424	BBOX1	1.50173e-12	0.117079	0	0	0	NA	NA	NA	NA	Yes	Mesenchymal_Stem_Cell:Mesendoderm:hESC	6.954e-06	rs10835372	28
ENSG00000109881	CCDC34	11	27352374	27385415	-1	protein_coding	91057	CCDC34	4.91355e-07	-0.41837	0	0	0	NA	NA	NA	NA	Yes	Left_Ventricle	2.923e-08	rs10835372	28
ENSG00000148943	LIN7C	11	27516123	27528320	-1	protein_coding	55327	LIN7C	0.0300652	-0.643347	0	0	0	NA	NA	NA	NA	Yes	IMR90:Mesenchymal_Stem_Cell:Mesendoderm:hESC	2.923e-08	rs10835372	28
ENSG00000176697	BDNF	11	27676440	27743605	-1	protein_coding	627	BDNF	0.946719	0.108206	0	0	0	NA	NA	NA	NA	Yes	Aorta:Left_Ventricle:Liver:Pancreas:Right_Ventricle:GM12878:IMR90:Mesenchymal_Stem_Cell:Mesendoderm:Neural_Progenitor_Cell:Trophoblast-like_Cell:hESC	2.923e-08	rs10835372	28
ENSG00000121621	KIF18A	11	28042167	28129855	-1	protein_coding	81930	KIF18A	0.149441	-0.472005	0	0	0	NA	NA	NA	NA	Yes	IMR90:Mesenchymal_Stem_Cell:Mesendoderm:hESC	2.923e-08	rs10835372	28
ENSG00000169519	METTL15	11	28129795	28355054	1	protein_coding	196074	METTL15	0.000155431	-1.29305	0	0	0	NA	NA	NA	NA	Yes	IMR90:Mesenchymal_Stem_Cell:Mesendoderm:hESC	2.923e-08	rs10835372	28
ENSG00000182255	KCNA4	11	30031288	30038570	-1	protein_coding	3739	KCNA4	0.946234	-1.24615	0	0	0	NA	NA	NA	NA	Yes	Mesendoderm	6.954e-06	rs10835372	28
ENSG00000152219	ARL14EP	11	30344598	30359774	1	protein_coding	120534	ARL14EP	0.151697	-0.308298	0	0	0	NA	NA	NA	NA	Yes	Mesendoderm:Trophoblast-like_Cell	6.954e-06	rs10835372	28
ENSG00000181830	SLC35C1	11	45825623	45834566	1	protein_coding	55343	SLC35C1	0.147015	0.234379	0	0	0	NA	NA	NA	NA	Yes	Promoter_anchored_loops	3.109e-07	rs12360913	29
ENSG00000121671	CRY2	11	45868669	45904798	1	protein_coding	1408	CRY2	0.993283	-1.28555	0	0	0	NA	NA	NA	NA	Yes	IMR90:Mesenchymal_Stem_Cell:Mesendoderm:Trophoblast-like_Cell:hESC	1.386e-07	rs12360913	29
ENSG00000121653	MAPK8IP1	11	45907202	45928016	1	protein_coding	9479	MAPK8IP1	0.999001	-0.226009	0	0	0	NA	NA	NA	NA	Yes	IMR90:Mesenchymal_Stem_Cell:Mesendoderm:hESC	1.386e-07	rs12360913	29
ENSG00000135365	PHF21A	11	45950871	46142985	-1	protein_coding	51317	PHF21A	0.999675	-0.109893	0	0	0	NA	NA	NA	NA	Yes	Aorta:Left_Ventricle:GM12878:IMR90:Mesenchymal_Stem_Cell:Mesendoderm:Neural_Progenitor_Cell:Trophoblast-like_Cell:hESC	1.394e-08	rs12360913	29
ENSG00000157613	CREB3L1	11	46299212	46342972	1	protein_coding	90993	CREB3L1	0.399379	NA	0	0	0	NA	NA	NA	NA	Yes	Adult_Cortex:Fetal_Cortex:Spleen:IMR90:Mesenchymal_Stem_Cell	2.846e-08	rs12360913	29
ENSG00000149091	DGKZ	11	46354455	46402104	1	protein_coding	8525	DGKZ	0.998143	-0.438701	0	0	0	NA	NA	NA	NA	Yes	Adult_Cortex:GM12878:IMR90:Mesenchymal_Stem_Cell:hESC	2.846e-08	rs12360913	29
ENSG00000110492	MDK	11	46402306	46405375	1	protein_coding	4192	MDK	0.0224328	-0.438483	0	0	0	NA	NA	NA	NA	Yes	Promoter_anchored_loops	2.105e-08	rs11039130;rs10838696	30
ENSG00000180720	CHRM4	11	46406640	46408107	-1	protein_coding	1132	CHRM4	0.916844	-0.156543	0	0	0	NA	NA	NA	NA	Yes	Promoter_anchored_loops	2.105e-08	rs11039130;rs10838696	30
ENSG00000180423	HARBI1	11	46624411	46639459	-1	protein_coding	283254	HARBI1	0.00570134	-0.629323	0	0	0	NA	NA	NA	NA	Yes	Promoter_anchored_loops	8.038e-07	rs10838696	30
ENSG00000175224	ATG13	11	46638826	46696368	1	protein_coding	9776	ATG13	0.984297	-0.658639	0	0	0	NA	NA	NA	NA	Yes	Promoter_anchored_loops	8.038e-07	rs10838696	30
ENSG00000175220	ARHGAP1	11	46698630	46722165	-1	protein_coding	392	ARHGAP1	0.185565	-0.389142	0	0	6	1.78217e-05	0.00218156	GTEx/v8/Brain_Amygdala	+	Yes	Mesenchymal_Stem_Cell	1.899e-08	rs10838696;rs10838696:rs11039130	30
ENSG00000175213	ZNF408	11	46722368	46727462	1	protein_coding	79797	ZNF408	7.89161e-06	-0.0780348	0	0	0	NA	NA	NA	NA	Yes	Mesenchymal_Stem_Cell	1.899e-08	rs10838696:rs11039130;rs10838696	30
ENSG00000180210	F2	11	46740730	46761056	1	protein_coding	2147	F2	0.959943	-0.037985	0	0	0	NA	NA	NA	NA	Yes	Mesenchymal_Stem_Cell	1.899e-08	rs10838696:rs11039130;rs10838696	30
ENSG00000175216	CKAP5	11	46764598	46867847	-1	protein_coding	9793	CKAP5	1	-0.360017	0	0	0	NA	NA	NA	NA	Yes	Adult_Cortex:IMR90:Mesenchymal_Stem_Cell:hESC	3.877e-09	rs11039130;rs10838696:rs10838696:rs913274725	30
ENSG00000134569	LRP4	11	46878419	46940193	-1	protein_coding	4038	LRP4	0.100209	0.314362	0	0	0	NA	NA	NA	NA	Yes	Promoter_anchored_loops:Left_Ventricle:IMR90:Mesenchymal_Stem_Cell:Trophoblast-like_Cell	3.877e-09	rs10838696:rs913274725:rs7107356:rs11039130;rs10838696	30
ENSG00000149179	C11orf49	11	46958240	47185936	1	protein_coding	79096	C11orf49	5.45468e-07	0.564558	0	0	0	NA	NA	NA	NA	Yes	Adult_Cortex:Left_Ventricle:IMR90:Mesenchymal_Stem_Cell:Trophoblast-like_Cell	3.877e-09	rs11039130;rs10838696:rs10838696	30
ENSG00000149182	ARFGAP2	11	47185848	47198676	-1	protein_coding	84364	ARFGAP2	0.562991	-0.150782	0	0	6	0.000165645	0.0301185	BRAINEAC/THAL	NA	Yes	Promoter_anchored_loops	4.313e-09	rs11039130;rs10838696;rs12360913:rs10838696:rs913274725:rs7107356	1 day, 5:30:00
ENSG00000165912	PACSIN3	11	47199076	47207994	-1	protein_coding	29763	PACSIN3	0.016793	-0.514939	0	0	0	NA	NA	NA	NA	Yes	Promoter_anchored_loops	3.877e-09	rs10838696:rs11039130;rs10838696:rs913274725:rs7107356	30
ENSG00000134574	DDB2	11	47236493	47260767	1	protein_coding	1643	DDB2	0.00511791	0.677015	5	6.139	0	NA	NA	NA	NA	Yes	Promoter_anchored_loops	3.591e-09	rs11039130;rs10838696;rs10838696:rs10838696:rs913274725:rs7107356	30
ENSG00000134575	ACP2	11	47260853	47270457	-1	protein_coding	53	ACP2	0.000525977	-0.370782	4	7.7	10	4.39613e-05	4.92145e-13	GTEx/v8/Brain_Cerebellum	-	Yes	Promoter_anchored_loops:Adult_Cortex:Fetal_Cortex:GM12878:IMR90:Mesenchymal_Stem_Cell:Mesendoderm:hESC	8.503e-10	rs10838696;rs11039130;rs913274725;rs913274725:rs11039130:rs10838696:rs11039130;rs10838696:rs7107356:rs12360913	1 day, 5:30:00
ENSG00000025434	NR1H3	11	47269851	47290396	1	protein_coding	10062	NR1H3	0.856186	0.657584	6	22	37	1.4348e-06	0.00187378	GTEx/v8/Brain_Cerebellar_Hemisphere	-	Yes	Promoter_anchored_loops:Adult_Cortex:Fetal_Cortex:GM12878:IMR90:Mesenchymal_Stem_Cell:Mesendoderm:hESC	8.503e-10	rs10838696;rs11039130;rs913274725;rs7107356;rs913274725:rs11039130:rs10838696:rs11039130;rs10838696:rs7107356:rs12360913	1 day, 5:30:00
ENSG00000110514	MADD	11	47290712	47351582	1	protein_coding	8567	MADD	0.000901823	-0.37505	14	22	141	2.39036e-06	6.50357e-13	GTEx/v8/Brain_Cerebellar_Hemisphere:GTEx/v8/Brain_Cerebellum:GTEx/v8/Brain_Frontal_Cortex_BA9	-	Yes	Adult_Cortex:Fetal_Cortex:Left_Ventricle:GM12878:IMR90:Mesenchymal_Stem_Cell:Mesendoderm:Trophoblast-like_Cell:hESC	8.503e-10	rs11039130;rs10838696;rs913274725;rs10838696:rs10838696:rs913274725:rs7107356	30
ENSG00000134571	MYBPC3	11	47352957	47374253	-1	protein_coding	4607	MYBPC3	1.35054e-06	-0.432352	35	14.21	84	1.50612e-05	0.0173892	GTEx/v8/Adrenal_Gland	-	Yes	EP_correlation_cell_type_oneway:IMR90:Mesenchymal_Stem_Cell:Mesendoderm	8.503e-10	rs10838696;rs11039130;rs913274725;rs913274725:rs10838696:rs11039130;rs10838696:rs7107356	30
ENSG00000066336	SPI1	11	47376411	47400127	-1	protein_coding	6688	SPI1	0.897231	NA	61	14.21	0	NA	NA	NA	NA	Yes	Promoter_anchored_loops:EP_correlation_cell_type_oneway:EP_correlation_organ_oneway:Adult_Cortex:IMR90:Mesenchymal_Stem_Cell:Mesendoderm	8.503e-10	rs913274725;rs10838696;rs7107356;rs913274725:rs7107356:rs11039130:rs11039130;rs10838696:rs10838696	30
ENSG00000165915	SLC39A13	11	47428683	47438047	1	protein_coding	91252	SLC39A13	0.011852	-0.332419	33	21.7	346	1.87439e-10	8.66558e-07	BRAINEAC/TCTX:GTEx/v8/Adrenal_Gland:GTEx/v8/Brain_Anterior_cingulate_cortex_BA24:GTEx/v8/Brain_Caudate_basal_ganglia:GTEx/v8/Brain_Cerebellar_Hemisphere:GTEx/v8/Brain_Cerebellum:GTEx/v8/Brain_Cortex:GTEx/v8/Brain_Frontal_Cortex_BA9	-	Yes	Promoter_anchored_loops:EP_correlation_cell_type_oneway:Adult_Cortex:Fetal_Cortex:IMR90:Mesenchymal_Stem_Cell	1.23e-09	rs913274725;rs7107356;rs10838696;rs913274725:rs10838696:rs11039130:rs11039130;rs10838696:rs7107356	30
ENSG00000165916	PSMC3	11	47440320	47447993	-1	protein_coding	5702	PSMC3	0.9792	-0.404697	25	14.02	174	2.93968e-10	8.12548e-07	GTEx/v8/Adrenal_Gland:GTEx/v8/Brain_Cerebellar_Hemisphere:GTEx/v8/Brain_Cerebellum:GTEx/v8/Brain_Cortex	-	Yes	Promoter_anchored_loops:IMR90:Mesenchymal_Stem_Cell	8.503e-10	rs913274725;rs10838696:rs913274725:rs7107356	30
ENSG00000165917	RAPSN	11	47459308	47470730	-1	protein_coding	5913	RAPSN	0.0326445	0.0487816	9	10.14	131	3.111e-07	0.000664528	GTEx/v8/Brain_Caudate_basal_ganglia:GTEx/v8/Brain_Cortex	+	Yes	Adult_Cortex:IMR90:Mesenchymal_Stem_Cell	8.503e-10	rs913274725;rs11039130:rs10838696:rs11039130;rs10838696:rs913274725:rs7107356	30
ENSG00000149187	CELF1	11	47487496	47587121	-1	protein_coding	10658	CELF1	0.998617	-0.376216	27	17.63	0	NA	NA	NA	NA	Yes	Promoter_anchored_loops:Liver:GM12878:IMR90:Mesenchymal_Stem_Cell:Mesendoderm	8.503e-10	rs7107356;rs913274725;rs913274725:rs7107356	30
ENSG00000213619	NDUFS3	11	47586888	47606114	1	protein_coding	4722	NDUFS3	0.047137	-0.0123446	10	14.52	339	3.025e-09	1.16622e-05	GTEx/v8/Brain_Cerebellar_Hemisphere:GTEx/v8/Brain_Cerebellum	-	Yes	Promoter_anchored_loops:Liver:GM12878:IMR90:Mesenchymal_Stem_Cell:Mesendoderm	8.503e-10	rs913274725;rs7107356;rs913274725:rs7107356	30
ENSG00000110536	PTPMT1	11	47586982	47595013	1	protein_coding	114971	PTPMT1	0.459152	NA	6	11.24	0	NA	NA	NA	NA	Yes	Promoter_anchored_loops:Liver:GM12878:IMR90:Mesenchymal_Stem_Cell:Mesendoderm	8.503e-10	rs913274725;rs7107356;rs913274725:rs7107356	30
ENSG00000123444	KBTBD4	11	47593749	47600567	-1	protein_coding	55709	KBTBD4	0.0180744	-0.492621	7	9.104	0	NA	NA	NA	NA	Yes	EP_links_oneway:Promoter_anchored_loops:Adult_Cortex:Fetal_Cortex:GM12878:IMR90:Mesenchymal_Stem_Cell:Mesendoderm:Trophoblast-like_Cell:hESC	8.503e-10	rs7107356;rs913274725;rs913274725:rs7107356:rs11039130;rs10838696:rs10838696:rs11039130	30
ENSG00000231880	KBTBD4	11	47599277	47599823	1	protein_coding	NA	NA	NA	-0.492621	5	9.104	0	NA	NA	NA	NA	Yes	EP_links_oneway:Adult_Cortex:Fetal_Cortex:Liver:GM12878:IMR90:Mesenchymal_Stem_Cell:Mesendoderm	8.503e-10	rs913274725;rs7107356;rs913274725:rs11039130:rs11039130;rs10838696:rs10838696:rs7107356	30
ENSG00000196666	FAM180B	11	47608198	47610746	1	protein_coding	399888	FAM180B	0.315838	NA	6	14.52	182	1.54852e-09	4.6332e-06	GTEx/v8/Brain_Caudate_basal_ganglia:GTEx/v8/Brain_Cerebellar_Hemisphere:GTEx/v8/Brain_Cerebellum:GTEx/v8/Brain_Cortex:GTEx/v8/Brain_Frontal_Cortex_BA9:GTEx/v8/Brain_Nucleus_accumbens_basal_ganglia:GTEx/v8/Brain_Putamen_basal_ganglia	-	Yes	Promoter_anchored_loops:Adult_Cortex:Fetal_Cortex:GM12878:IMR90:Mesenchymal_Stem_Cell:Mesendoderm:Trophoblast-like_Cell:hESC	8.503e-10	rs913274725;rs7107356;rs10838696;rs7107356:rs913274725:rs11039130;rs10838696:rs10838696:rs11039130	30
ENSG00000172247	C1QTNF4	11	47611216	47616211	-1	protein_coding	114900	C1QTNF4	0.679081	NA	10	14.52	339	4.6056e-11	3.26478e-07	GTEx/v8/Adrenal_Gland:GTEx/v8/Brain_Caudate_basal_ganglia:GTEx/v8/Brain_Cerebellar_Hemisphere:GTEx/v8/Brain_Cerebellum:GTEx/v8/Brain_Cortex	+	Yes	Adult_Cortex:Fetal_Cortex:GM12878:IMR90:Mesenchymal_Stem_Cell:Mesendoderm:Trophoblast-like_Cell:hESC	8.503e-10	rs913274725;rs7107356;rs11039130;rs10838696:rs913274725:rs7107356:rs10838696	30
ENSG00000109919	MTCH2	11	47638867	47664175	-1	protein_coding	23788	MTCH2	0.166788	0.0369336	24	25	364	2.50843e-20	9.46114e-15	BRAINEAC/CRBL:GTEx/v8/Brain_Amygdala:GTEx/v8/Brain_Anterior_cingulate_cortex_BA24:GTEx/v8/Brain_Caudate_basal_ganglia:GTEx/v8/Brain_Cerebellar_Hemisphere:GTEx/v8/Brain_Cerebellum:GTEx/v8/Brain_Cortex:GTEx/v8/Brain_Frontal_Cortex_BA9:GTEx/v8/Brain_Hippocampus:GTEx/v8/Brain_Hypothalamus:GTEx/v8/Brain_Nucleus_accumbens_basal_ganglia:GTEx/v8/Brain_Putamen_basal_ganglia	-	Yes	Adult_Cortex:Fetal_Cortex:IMR90:Mesenchymal_Stem_Cell	8.503e-10	rs913274725;rs7107356;rs10838696;rs913274725:rs7107356	30
ENSG00000165923	AGBL2	11	47681143	47736941	-1	protein_coding	79841	AGBL2	6.81051e-12	-0.765874	65	14.46	0	NA	NA	NA	NA	Yes	Adult_Cortex:Left_Ventricle:Liver:GM12878:IMR90:Mesenchymal_Stem_Cell:Mesendoderm:Trophoblast-like_Cell:hESC	1.181e-10	rs7107356;rs913274725;rs913274725:rs7107356	30
ENSG00000109920	FNBP4	11	47738072	47788995	-1	protein_coding	23360	FNBP4	0.999993	-0.713792	70	13.15	0	NA	NA	NA	NA	Yes	Promoter_anchored_loops:Liver:GM12878:IMR90:Mesenchymal_Stem_Cell:Mesendoderm:Trophoblast-like_Cell:hESC	1.181e-10	rs913274725;rs7107356;rs7107356:rs913274725	30
ENSG00000030066	NUP160	11	47799639	47870107	-1	protein_coding	23279	NUP160	0.0239792	-0.345694	95	16.15	0	NA	NA	NA	NA	Yes	Promoter_anchored_loops:Adult_Cortex:Fetal_Cortex:GM12878:IMR90:Mesenchymal_Stem_Cell:Mesendoderm:Trophoblast-like_Cell:hESC	1.181e-10	rs7107356;rs913274725;rs7107356:rs913274725:rs11039130:rs11039130;rs10838696	30
ENSG00000149177	PTPRJ	11	48002113	48189670	1	protein_coding	5795	PTPRJ	2.38654e-05	NA	0	0	2	9.5372e-05	0.00466638	GTEx/v8/Adrenal_Gland:GTEx/v8/Brain_Spinal_cord_cervical_c-1	-	Yes	Adult_Cortex:GM12878:IMR90	8.503e-10	rs10838696;rs7107356;rs7107356:rs913274725	30
ENSG00000181273	OR5AK2	11	56756347	56757342	1	protein_coding	390181	OR5AK2	2.87905e-07	-0.138667	0	0	76	1.22624e-06	0.00424564	BRAINEAC/TCTX	NA	No	NA	1.668e-11	rs527528	31
ENSG00000134817	APLNR	11	57001051	57004709	-1	protein_coding	187	APLNR	0.43246	0.741685	0	0	0	NA	NA	NA	NA	Yes	Fetal_Cortex	2.485e-11	rs527528	31
ENSG00000149115	TNKS1BP1	11	57067112	57092426	-1	protein_coding	85456	TNKS1BP1	0.0297109	-0.277863	0	0	0	NA	NA	NA	NA	Yes	Adult_Cortex:Fetal_Cortex:IMR90	1.668e-11	rs527528	31
ENSG00000149136	SSRP1	11	57093459	57103351	-1	protein_coding	6749	SSRP1	0.999693	-0.546304	0	0	0	NA	NA	NA	NA	Yes	Promoter_anchored_loops:IMR90	1.668e-11	rs527528	31
ENSG00000109991	P2RX3	11	57105848	57138073	1	protein_coding	5024	P2RX3	0.0114976	-0.175016	0	0	0	NA	NA	NA	NA	Yes	Promoter_anchored_loops:IMR90	1.668e-11	rs527528	31
ENSG00000156575	PRG3	11	57144242	57148623	-1	protein_coding	10394	PRG3	0.000177441	0.169775	0	0	0	NA	NA	NA	NA	Yes	Promoter_anchored_loops:IMR90:Mesendoderm:hESC	1.668e-11	rs56285907:rs527528	31
ENSG00000186652	PRG2	11	57154267	57158130	-1	protein_coding	5553	PRG2	1.36695e-05	-0.16199	0	0	0	NA	NA	NA	NA	Yes	IMR90:Mesendoderm:hESC	1.668e-11	rs527528	31
ENSG00000254979	RP11-872D17.8	11	57154838	57191532	-1	protein_coding	NA	NA	NA	NA	0	0	0	NA	NA	NA	NA	Yes	IMR90:Mesenchymal_Stem_Cell:Mesendoderm:Trophoblast-like_Cell:hESC	1.668e-11	rs527528	31
ENSG00000134802	SLC43A3	11	57174427	57195053	-1	protein_coding	29015	SLC43A3	0.000317449	0.0246953	0	0	0	NA	NA	NA	NA	Yes	IMR90:Mesenchymal_Stem_Cell:Mesendoderm:Trophoblast-like_Cell:hESC	1.668e-11	rs527528	31
ENSG00000186907	RTN4RL2	11	57228022	57245007	1	protein_coding	349667	RTN4RL2	0.975815	NA	0	0	0	NA	NA	NA	NA	Yes	IMR90	1.668e-11	rs527528	31
ENSG00000149150	SLC43A1	11	57252007	57283259	-1	protein_coding	8501	SLC43A1	7.85327e-05	-0.136928	0	0	5	4.46016e-05	2.48319e-08	GTEx/v8/Brain_Cerebellum	-	Yes	Liver:IMR90:Mesenchymal_Stem_Cell:Trophoblast-like_Cell:hESC	1.668e-11	rs527528	31
ENSG00000134809	TIMM10	11	57295936	57298276	-1	protein_coding	26519	TIMM10	0.00949476	0.000100078	0	0	86	2.60807e-08	6.61958e-26	GTEx/v8/Adrenal_Gland:GTEx/v8/Brain_Caudate_basal_ganglia	-	Yes	Adult_Cortex:Fetal_Cortex:Liver:IMR90:Mesenchymal_Stem_Cell:Trophoblast-like_Cell:hESC	1.668e-11	rs527528	31
ENSG00000214872	SMTNL1	11	57308979	57318108	1	protein_coding	219537	SMTNL1	6.40315e-06	NA	0	0	0	NA	NA	NA	NA	Yes	Promoter_anchored_loops:Liver:IMR90:Mesenchymal_Stem_Cell:Trophoblast-like_Cell:hESC	1.668e-11	rs527528	31
ENSG00000156587	UBE2L6	11	57319129	57335757	-1	protein_coding	9246	UBE2L6	0.0140103	NA	0	0	0	NA	NA	NA	NA	Yes	GM12878:IMR90:Mesenchymal_Stem_Cell	1.668e-11	rs527528	31
ENSG00000149131	SERPING1	11	57364860	57382326	1	protein_coding	710	SERPING1	0.972837	-0.519499	0	0	0	NA	NA	NA	NA	Yes	Adult_Cortex:Fetal_Cortex:Liver:IMR90:Mesenchymal_Stem_Cell:hESC	1.668e-11	rs527528	31
ENSG00000166793	YPEL4	11	57412560	57417417	-1	protein_coding	219539	YPEL4	0.805555	-2.01157	8	8.553	0	NA	NA	NA	NA	Yes	Aorta:Left_Ventricle:Lung:Pancreas:Spleen:GM12878:IMR90:Mesenchymal_Stem_Cell:Mesendoderm:Neural_Progenitor_Cell:Trophoblast-like_Cell:hESC	2.08e-11	rs527528	31
ENSG00000172409	CLP1	11	57416465	57429340	1	protein_coding	10978	CLP1	0.937605	-0.832602	11	21.8	0	NA	NA	NA	NA	Yes	Aorta:Left_Ventricle:Lung:Pancreas:Spleen:GM12878:IMR90:Mesenchymal_Stem_Cell:Mesendoderm:Neural_Progenitor_Cell:Trophoblast-like_Cell:hESC	1.668e-11	rs527528	31
ENSG00000156599	ZDHHC5	11	57435219	57468659	1	protein_coding	25921	ZDHHC5	0.999924	-0.831025	18	21.8	0	NA	NA	NA	NA	Yes	Promoter_anchored_loops:Adult_Cortex:Fetal_Cortex:Aorta:Left_Ventricle:Lung:Pancreas:Spleen:GM12878:IMR90:Mesenchymal_Stem_Cell:Mesendoderm:Neural_Progenitor_Cell:Trophoblast-like_Cell:hESC	1.668e-11	rs527528	31
ENSG00000156603	MED19	11	57471186	57479693	-1	protein_coding	219541	MED19	0.68379	-0.1517	16	11.04	83	5.43957e-06	5.14911e-07	GTEx/v8/Adrenal_Gland:GTEx/v8/Brain_Cerebellar_Hemisphere:GTEx/v8/Brain_Cerebellum	-	Yes	Adult_Cortex:Fetal_Cortex:Aorta:Left_Ventricle:Liver:Spleen:GM12878:IMR90:Mesenchymal_Stem_Cell:Mesendoderm:Trophoblast-like_Cell:hESC	1.668e-11	rs527528;rs527528:rs56285907:rs1376488	31
ENSG00000213593	TMX2	11	57480072	57508445	1	protein_coding	51075	TMX2	0.429914	0.120517	22	11.04	0	NA	NA	NA	NA	Yes	Adult_Cortex:Fetal_Cortex:Aorta:Left_Ventricle:Liver:Spleen:GM12878:IMR90:Mesenchymal_Stem_Cell:Mesendoderm:Trophoblast-like_Cell:hESC	1.668e-11	rs527528;rs527528:rs56285907:rs1376488	31
ENSG00000254462	TMX2-CTNND1	11	57480077	57559058	1	protein_coding	NA	TMX2-CTNND1	NA	NA	39	18.45	0	NA	NA	NA	NA	Yes	Adult_Cortex:Fetal_Cortex:Aorta:Left_Ventricle:Liver:Spleen:GM12878:IMR90:Mesenchymal_Stem_Cell:Mesendoderm:Trophoblast-like_Cell:hESC	1.668e-11	rs527528;rs527528:rs56285907:rs1376488	31
ENSG00000211450	C11orf31	11	57508825	57510986	1	protein_coding	280636	C11orf31	0.000781712	-0.641634	5	9.805	0	NA	NA	NA	NA	Yes	Adult_Cortex:Fetal_Cortex:GM12878:IMR90:Mesenchymal_Stem_Cell:Mesendoderm:Trophoblast-like_Cell:hESC	1.668e-11	rs527528	31
ENSG00000254732	RP11-691N7.6	11	57509635	57560715	1	protein_coding	NA	NA	NA	NA	22	18.45	0	NA	NA	NA	NA	Yes	Promoter_anchored_loops:Adult_Cortex:Fetal_Cortex:GM12878:IMR90:Mesenchymal_Stem_Cell:Mesendoderm:Trophoblast-like_Cell:hESC	1.668e-11	rs527528;rs527528:rs1376488	31
ENSG00000233436	BTBD18	11	57510986	57519253	-1	protein_coding	643376	BTBD18	NA	-0.504689	11	9.805	0	NA	NA	NA	NA	Yes	Promoter_anchored_loops:GM12878:IMR90:Mesenchymal_Stem_Cell:Mesendoderm:Trophoblast-like_Cell:hESC	1.668e-11	rs527528;rs527528:rs1376488	31
ENSG00000198561	CTNND1	11	57520715	57587018	1	protein_coding	1500	CTNND1	0.995313	-1.42886	21	18.45	0	NA	NA	NA	NA	Yes	Promoter_anchored_loops:Adult_Cortex:Fetal_Cortex:Aorta:Left_Ventricle:GM12878:IMR90:Mesenchymal_Stem_Cell:Mesendoderm:Trophoblast-like_Cell:hESC	1.668e-11	rs527528;rs527528:rs1376488	31
ENSG00000186509	OR9Q1	11	57791353	57949088	1	protein_coding	219956	OR9Q1	0.0085949	0.818099	89	27.4	0	NA	NA	NA	NA	Yes	Left_Ventricle:IMR90:Mesendoderm:Trophoblast-like_Cell:hESC	2.485e-11	rs56285907;rs1376488;rs527528	31
ENSG00000172381	OR6Q1	11	57798402	57799403	1	protein_coding	219952	OR6Q1	0.00486335	-0.127256	11	24.8	0	NA	NA	NA	NA	Yes	Left_Ventricle:IMR90:Mesendoderm:Trophoblast-like_Cell:hESC	2.485e-11	rs56285907;rs527528	31
ENSG00000172377	OR9I1	11	57885972	57886916	-1	protein_coding	219954	OR9I1	0.612331	-0.0958818	14	12.93	0	NA	NA	NA	NA	Yes	Left_Ventricle:IMR90:Mesenchymal_Stem_Cell:Mesendoderm:Trophoblast-like_Cell:hESC	2.485e-11	rs56285907;rs527528:rs56285907:rs1376488	31
ENSG00000186513	OR9Q2	11	57957906	57958990	1	protein_coding	219957	OR9Q2	1.2991e-07	0.444138	17	27.4	0	NA	NA	NA	NA	Yes	Left_Ventricle:IMR90:Mesenchymal_Stem_Cell:Mesendoderm:Trophoblast-like_Cell:hESC	2.485e-11	rs1376488;rs527528:rs1376488:rs56285907	31
ENSG00000197887	OR1S2	11	57970674	57971653	-1	protein_coding	219958	OR1S2	0.00106333	0.12023	12	8.155	0	NA	NA	NA	NA	Yes	Left_Ventricle:IMR90:Mesenchymal_Stem_Cell:Mesendoderm:Trophoblast-like_Cell:hESC	2.08e-11	rs1376488;rs527528:rs1376488:rs56285907	31
ENSG00000172774	OR1S1	11	57982217	57983195	1	protein_coding	219959	OR1S1	0.0079009	0.55228	9	17.46	0	NA	NA	NA	NA	Yes	Left_Ventricle:IMR90:Mesenchymal_Stem_Cell:Mesendoderm:Trophoblast-like_Cell:hESC	2.08e-11	rs1376488;rs527528:rs1376488:rs56285907	31
ENSG00000180475	OR10Q1	11	57995354	57996390	-1	protein_coding	219960	OR10Q1	0.254569	0.858658	3	7.183	0	NA	NA	NA	NA	Yes	Left_Ventricle:IMR90:Mesenchymal_Stem_Cell:Mesendoderm:Trophoblast-like_Cell:hESC	2.08e-11	rs1376488;rs527528:rs1376488:rs56285907	31
ENSG00000172772	OR10W1	11	58034264	58035732	-1	protein_coding	81341	OR10W1	0.047326	0.00986994	0	0	0	NA	NA	NA	NA	Yes	Left_Ventricle:IMR90:Mesendoderm:hESC	2.08e-11	rs527528:rs56285907:rs1376488	31
ENSG00000197786	OR5B17	11	58125597	58126542	-1	protein_coding	219965	OR5B17	0.0772363	0.11037	0	0	1	0.000744528	0.0409893	BRAINEAC/TCTX	NA	Yes	Left_Ventricle:IMR90:Mesenchymal_Stem_Cell:Mesendoderm:Trophoblast-like_Cell:hESC	2.08e-11	rs527528;rs527528:rs56285907:rs1376488	31
ENSG00000172769	OR5B3	11	58169937	58170882	-1	protein_coding	441608	OR5B3	0.00100173	0.0983666	0	0	0	NA	NA	NA	NA	Yes	Left_Ventricle:IMR90:Mesenchymal_Stem_Cell:Mesendoderm:Trophoblast-like_Cell:hESC	2.08e-11	rs527528:rs56285907:rs1376488	31
ENSG00000172365	OR5B2	11	58189738	58190786	-1	protein_coding	390190	OR5B2	0.00563537	0.488023	0	0	0	NA	NA	NA	NA	Yes	Left_Ventricle:IMR90:Mesenchymal_Stem_Cell:Mesendoderm:Trophoblast-like_Cell:hESC	2.08e-11	rs527528:rs56285907:rs1376488	31
ENSG00000198283	OR5B21	11	58274648	58275578	-1	protein_coding	219968	OR5B21	9.44945e-05	-0.114879	0	0	0	NA	NA	NA	NA	Yes	Left_Ventricle:IMR90:Mesenchymal_Stem_Cell:Mesendoderm:Neural_Progenitor_Cell:Trophoblast-like_Cell:hESC	1.668e-11	rs527528:rs56285907:rs1376488	31
ENSG00000110031	LPXN	11	58294344	58345693	-1	protein_coding	9404	LPXN	0.0172004	-0.501834	0	0	0	NA	NA	NA	NA	Yes	Promoter_anchored_loops:Adult_Cortex:Fetal_Cortex:Aorta:Left_Ventricle:GM12878:IMR90:Mesenchymal_Stem_Cell:Mesendoderm:Neural_Progenitor_Cell:Trophoblast-like_Cell:hESC	1.668e-11	rs527528	31
ENSG00000186660	ZFP91	11	58346584	58388515	1	protein_coding	80829	ZFP91	0.983773	-0.545159	0	0	0	NA	NA	NA	NA	Yes	Promoter_anchored_loops:Adult_Cortex:Fetal_Cortex:Aorta:Left_Ventricle:GM12878:IMR90:Mesenchymal_Stem_Cell:Mesendoderm:Neural_Progenitor_Cell:Trophoblast-like_Cell:hESC	1.668e-11	rs527528	31
ENSG00000255073	ZFP91-CNTF	11	58346645	58392112	1	protein_coding	NA	ZFP91-CNTF	NA	NA	0	0	0	NA	NA	NA	NA	Yes	Promoter_anchored_loops:Adult_Cortex:Fetal_Cortex:Aorta:Left_Ventricle:GM12878:IMR90:Mesenchymal_Stem_Cell:Mesendoderm:Neural_Progenitor_Cell:Trophoblast-like_Cell:hESC	1.668e-11	rs527528	31
ENSG00000269570	AP001350.1	11	58378589	58378759	-1	protein_coding	NA	NA	NA	NA	0	0	0	NA	NA	NA	NA	Yes	Aorta:Left_Ventricle:Liver:GM12878:IMR90:Mesenchymal_Stem_Cell:Mesendoderm:Neural_Progenitor_Cell:Trophoblast-like_Cell:hESC	1.668e-11	rs527528:rs56285907:rs1376488	31
ENSG00000242689	CNTF	11	58390146	58393198	1	protein_coding	1270	CNTF	0.000349252	-0.109965	0	0	48	1.59609e-05	0.0192174	GTEx/v8/Brain_Cortex	-	Yes	Adult_Cortex:Aorta:Left_Ventricle:Liver:GM12878:IMR90:Mesenchymal_Stem_Cell:Mesendoderm:Neural_Progenitor_Cell:Trophoblast-like_Cell:hESC	1.668e-11	rs527528;rs527528:rs56285907:rs1376488	31
ENSG00000149124	GLYAT	11	58407899	58499447	-1	protein_coding	10249	GLYAT	8.03824e-05	-0.431791	0	0	0	NA	NA	NA	NA	Yes	IMR90:Mesenchymal_Stem_Cell:Mesendoderm	2.485e-11	rs527528:rs56285907:rs1376488	31
ENSG00000156689	GLYATL2	11	58601542	58671688	-1	protein_coding	219970	GLYATL2	9.09625e-11	0.975784	0	0	0	NA	NA	NA	NA	Yes	Fetal_Cortex:IMR90:Mesenchymal_Stem_Cell:Mesendoderm:Trophoblast-like_Cell:hESC	1.668e-11	rs527528	31
ENSG00000166840	GLYATL1	11	58672871	58811000	1	protein_coding	100287413	GLYATL1	6.26859e-05	0.548812	0	0	0	NA	NA	NA	NA	Yes	Fetal_Cortex:IMR90:Mesenchymal_Stem_Cell:Mesendoderm:Trophoblast-like_Cell:hESC	1.668e-11	rs527528	31
ENSG00000224130	AP001652.1	11	58672897	58676071	1	protein_coding	NA	NA	NA	NA	0	0	0	NA	NA	NA	NA	Yes	Fetal_Cortex:IMR90:Mesenchymal_Stem_Cell:Mesendoderm:Trophoblast-like_Cell:hESC	1.668e-11	rs527528	31
ENSG00000189057	FAM111B	11	58874658	58894883	1	protein_coding	374393	FAM111B	7.17099e-11	0.138846	0	0	0	NA	NA	NA	NA	Yes	Mesenchymal_Stem_Cell:Mesendoderm:Trophoblast-like_Cell:hESC	2.485e-11	rs527528	31
ENSG00000166801	FAM111A	11	58910221	58922512	1	protein_coding	63901	FAM111A	3.22457e-09	-0.985217	0	0	0	NA	NA	NA	NA	Yes	Adult_Cortex:Fetal_Cortex:GM12878:Mesenchymal_Stem_Cell:Mesendoderm:Trophoblast-like_Cell:hESC	2.485e-11	rs527528	31
ENSG00000110042	DTX4	11	58938903	58976060	1	protein_coding	23220	DTX4	0.594144	-1.15628	0	0	0	NA	NA	NA	NA	Yes	Adult_Cortex:Fetal_Cortex:Mesenchymal_Stem_Cell:Mesendoderm:Trophoblast-like_Cell:hESC	1.668e-11	rs527528	31
ENSG00000197629	MPEG1	11	58975983	58980424	-1	protein_coding	219972	MPEG1	3.45678e-12	1.26122	0	0	0	NA	NA	NA	NA	Yes	GM12878:IMR90:Mesenchymal_Stem_Cell:Mesendoderm:Trophoblast-like_Cell:hESC	1.668e-11	rs527528:rs56285907:rs1376488	31
ENSG00000110048	OSBP	11	59341871	59383617	-1	protein_coding	5007	OSBP	0.999543	-0.87512	0	0	0	NA	NA	NA	NA	Yes	IMR90:Mesenchymal_Stem_Cell:hESC	1.668e-11	rs527528	31
ENSG00000166889	PATL1	11	59404189	59436453	-1	protein_coding	219988	PATL1	0.991974	-0.367218	0	0	0	NA	NA	NA	NA	Yes	Adult_Cortex:Fetal_Cortex:Left_Ventricle:IMR90:Mesenchymal_Stem_Cell:Mesendoderm:Trophoblast-like_Cell:hESC	1.668e-11	rs527528	31
ENSG00000110079	MS4A4A	11	60048014	60076445	1	protein_coding	51338	MS4A4A	0.000743082	-0.23827	0	0	0	NA	NA	NA	NA	Yes	Mesenchymal_Stem_Cell	2.485e-11	rs527528	31
ENSG00000166930	MS4A5	11	60197062	60222687	1	protein_coding	64232	MS4A5	0.00920454	0.260054	0	0	0	NA	NA	NA	NA	Yes	Mesenchymal_Stem_Cell	4.935e-11	rs527528	31
ENSG00000166961	MS4A15	11	60524426	60544205	1	protein_coding	219995	MS4A15	0.0384682	-0.122458	0	0	0	NA	NA	NA	NA	Yes	Mesenchymal_Stem_Cell:Mesendoderm	2.485e-11	rs527528	31
ENSG00000172689	MS4A10	11	60552821	60568778	1	protein_coding	341116	MS4A10	1.79435e-08	3.12367	0	0	0	NA	NA	NA	NA	Yes	Mesenchymal_Stem_Cell:Mesendoderm	2.485e-11	rs527528	31
ENSG00000137713	PPP2R1B	11	111597632	111637151	-1	protein_coding	5519	PPP2R1B	2.18829e-07	NA	0	0	0	NA	NA	NA	NA	Yes	Left_Ventricle	1.343e-11	rs61902812;rs10750025:rs61902812:rs10750025:rs4936277	32
ENSG00000150782	IL18	11	112013974	112034840	-1	protein_coding	3606	IL18	0.102774	0.711064	0	0	0	NA	NA	NA	NA	Yes	IMR90:Mesenchymal_Stem_Cell:Mesendoderm:hESC	1.343e-11	rs6277:rs61902812:rs61902812;rs10750025:rs10750025:rs4936277	32
ENSG00000150783	TEX12	11	112038095	112043282	1	protein_coding	56158	TEX12	0.133135	-0.381832	0	0	0	NA	NA	NA	NA	Yes	IMR90:Mesenchymal_Stem_Cell:Mesendoderm:hESC	1.343e-11	rs6277:rs61902812:rs61902812;rs10750025:rs10750025:rs4936277	32
ENSG00000272790	AP002884.3	11	112041253	112071394	1	protein_coding	NA	NA	NA	NA	0	0	0	NA	NA	NA	NA	Yes	Fetal_Cortex:Left_Ventricle:IMR90:Mesenchymal_Stem_Cell:Mesendoderm:hESC	1.343e-11	rs6277:rs10750025:rs4936277:rs61902812:rs61902812;rs10750025	32
ENSG00000197580	BCO2	11	112046190	112095422	1	protein_coding	83875	BCO2	1.83158e-13	-0.120152	0	0	0	NA	NA	NA	NA	Yes	Fetal_Cortex:Left_Ventricle:IMR90:Mesenchymal_Stem_Cell:Mesendoderm:hESC	1.343e-11	rs6277:rs10750025:rs4936277:rs61902812:rs61902812;rs10750025	32
ENSG00000150787	PTS	11	112097088	112140678	1	protein_coding	5805	PTS	0.00115619	-0.359364	0	0	0	NA	NA	NA	NA	Yes	IMR90:Mesenchymal_Stem_Cell:hESC	1.343e-11	rs61902812;rs10750025:rs61902812:rs10750025:rs4936277	32
ENSG00000188771	PLET1	11	112118876	112131583	-1	protein_coding	349633	PLET1	NA	NA	0	0	0	NA	NA	NA	NA	Yes	Fetal_Cortex:IMR90	1.579e-08	rs61902812:rs61902812;rs10750025	32
ENSG00000268472	AP002884.2	11	112130988	112132117	1	protein_coding	NA	NA	NA	NA	0	0	0	NA	NA	NA	NA	Yes	Fetal_Cortex:IMR90	1.579e-08	rs61902812:rs61902812;rs10750025	32
ENSG00000149294	NCAM1	11	112831997	113149158	1	protein_coding	4684	NCAM1	NA	NA	0	0	0	NA	NA	NA	NA	Yes	IMR90:Mesenchymal_Stem_Cell:Mesendoderm:hESC	1.343e-11	rs61902812:rs61902812;rs10750025:rs4936277:rs6277:rs10750025	32
ENSG00000149292	TTC12	11	113185251	113254266	1	protein_coding	54970	TTC12	1.44727e-07	-0.271528	25	11.47	66	2.61129e-27	3.39163e-23	BRAINEAC/MEDU:BRAINEAC/OCTX:BRAINEAC/THAL:GTEx/v8/Adrenal_Gland:GTEx/v8/Brain_Amygdala:GTEx/v8/Brain_Anterior_cingulate_cortex_BA24:GTEx/v8/Brain_Caudate_basal_ganglia:GTEx/v8/Brain_Cerebellar_Hemisphere:GTEx/v8/Brain_Cerebellum:GTEx/v8/Brain_Cortex:GTEx/v8/Brain_Frontal_Cortex_BA9:GTEx/v8/Brain_Hippocampus:GTEx/v8/Brain_Hypothalamus:GTEx/v8/Brain_Nucleus_accumbens_basal_ganglia:GTEx/v8/Brain_Put…	+	Yes	Adult_Cortex:Fetal_Cortex:Left_Ventricle:IMR90:Mesenchymal_Stem_Cell:Mesendoderm:hESC	1.343e-11	rs6277;rs61902812;rs10750025:rs61902812:rs10750025:rs4936277	32
ENSG00000170209	ANKK1	11	113258513	113271140	1	protein_coding	255239	ANKK1	2.51117e-08	-0.0175482	20	8.685	0	NA	NA	NA	NA	Yes	Spleen	1.795e-08	rs6277;rs6277:rs61902812	32
ENSG00000149295	DRD2	11	113280318	113346413	-1	protein_coding	1813	DRD2	0.733264	NA	56	19.05	7	1.94668e-06	0.00562986	GTEx/v8/Brain_Cerebellar_Hemisphere	-	Yes	Promoter_anchored_loops:Spleen	3.012e-11	rs6277;rs61902812;rs4936277;rs61902812:rs6277	32
ENSG00000166682	TMPRSS5	11	113558272	113577095	-1	protein_coding	80975	TMPRSS5	2.57786e-08	0.183794	0	0	2	2.12866e-05	7.16728e-27	GTEx/v8/Brain_Caudate_basal_ganglia:GTEx/v8/Brain_Putamen_basal_ganglia	+	Yes	Adult_Cortex:Fetal_Cortex:Aorta:Left_Ventricle:Pancreas:IMR90:Mesenchymal_Stem_Cell:Mesendoderm:Neural_Progenitor_Cell:Trophoblast-like_Cell:hESC	1.343e-11	rs4936277;rs61902812;rs10750025:rs61902812:rs10750025:rs6277:rs4936277	32
ENSG00000048028	USP28	11	113668596	113746292	-1	protein_coding	57646	USP28	0.0316575	0.869552	0	0	0	NA	NA	NA	NA	Yes	Promoter_anchored_loops:IMR90	8.345e-06	rs6277	32
ENSG00000109906	ZBTB16	11	113930315	114121398	1	protein_coding	7704	ZBTB16	0.980087	NA	0	0	0	NA	NA	NA	NA	Yes	Fetal_Cortex	3.418e-08	rs6277:rs61902812:rs10750025	32
ENSG00000166741	NNMT	11	114128509	114184007	1	protein_coding	101928916	NNMT	0.00427916	-0.273618	0	0	0	NA	NA	NA	NA	Yes	IMR90:Mesenchymal_Stem_Cell:Mesendoderm:Trophoblast-like_Cell:hESC	1.343e-11	rs6277:rs61902812;rs10750025:rs61902812:rs10750025:rs4936277	32
ENSG00000182667	NTM	11	131240373	132206716	1	protein_coding	50863	NTM	0.525366	-0.215951	0	0	0	NA	NA	NA	NA	Yes	Mesenchymal_Stem_Cell	4.732e-08	rs73036065	33
ENSG00000080854	IGSF9B	11	133778459	133826880	-1	protein_coding	22997	IGSF9B	0.999873	NA	10	7.098	36	7.48096e-09	5.00999e-09	BRAINEAC/MEDU:BRAINEAC/OCTX:GTEx/v8/Brain_Cerebellum	-	Yes	Adult_Cortex:Fetal_Cortex:Spleen:IMR90:Mesendoderm:hESC	4.732e-08	rs73036065	33
ENSG00000166086	JAM3	11	133938820	134021896	1	protein_coding	83700	JAM3	0.000178704	0.250897	0	0	0	NA	NA	NA	NA	Yes	Adult_Cortex:Fetal_Cortex:Left_Ventricle:IMR90:Mesendoderm	4.732e-08	rs73036065	33
ENSG00000151503	NCAPD3	11	134020014	134095348	-1	protein_coding	23310	NCAPD3	0.0731521	-0.0313003	0	0	0	NA	NA	NA	NA	Yes	IMR90	4.732e-08	rs73036065	33
ENSG00000151502	VPS26B	11	134094539	134117686	1	protein_coding	112936	VPS26B	0.970719	0.242447	0	0	0	NA	NA	NA	NA	Yes	IMR90	4.732e-08	rs73036065	33
ENSG00000151500	THYN1	11	134118173	134123264	-1	protein_coding	29087	THYN1	1.40364e-09	-0.493009	0	0	0	NA	NA	NA	NA	Yes	Fetal_Cortex:IMR90:Mesenchymal_Stem_Cell:hESC	4.732e-08	rs73036065	33
ENSG00000151498	ACAD8	11	134123389	134135749	1	protein_coding	27034	ACAD8	1.1661e-05	0.246729	0	0	0	NA	NA	NA	NA	Yes	Fetal_Cortex:IMR90:Mesenchymal_Stem_Cell:hESC	4.732e-08	rs73036065	33
ENSG00000166105	GLB1L3	11	134144139	134189458	1	protein_coding	112937	GLB1L3	1.88655e-13	-0.0273214	0	0	0	NA	NA	NA	NA	Yes	IMR90:Mesenchymal_Stem_Cell:hESC	4.732e-08	rs73036065	33
ENSG00000089163	SIRT4	12	120740119	120751052	1	protein_coding	23409	SIRT4	1.80677e-07	-0.347425	0	0	0	NA	NA	NA	NA	Yes	Adult_Cortex:Fetal_Cortex:IMR90	7.829e-07	rs73222784	34
ENSG00000170890	PLA2G1B	12	120759914	120765592	-1	protein_coding	5319	PLA2G1B	3.64893e-11	-0.180142	0	0	0	NA	NA	NA	NA	Yes	Fetal_Cortex:IMR90:Mesenchymal_Stem_Cell	7.829e-07	rs73222784	34
ENSG00000135097	MSI1	12	120779133	120806983	-1	protein_coding	4440	MSI1	0.997146	NA	0	0	0	NA	NA	NA	NA	Yes	Promoter_anchored_loops	1.175e-06	rs73222784	34
ENSG00000110871	COQ5	12	120941077	120972237	-1	protein_coding	84274	COQ5	7.95018e-05	0.0266279	0	0	0	NA	NA	NA	NA	Yes	Left_Ventricle:Liver:IMR90:Mesenchymal_Stem_Cell:Mesendoderm:Trophoblast-like_Cell:hESC	7.829e-07	rs73222784	34
ENSG00000022840	RNF10	12	120971283	121015397	1	protein_coding	9921	RNF10	0.502963	0.0371152	0	0	0	NA	NA	NA	NA	Yes	Left_Ventricle:Liver:IMR90:Mesenchymal_Stem_Cell:Mesendoderm:Trophoblast-like_Cell:hESC	7.829e-07	rs73222784	34
ENSG00000167272	POP5	12	121016567	121019201	-1	protein_coding	51367	POP5	1.28002e-05	-0.243977	0	0	0	NA	NA	NA	NA	Yes	Promoter_anchored_loops:Adult_Cortex:Fetal_Cortex:Left_Ventricle:Spleen:GM12878:IMR90:Mesenchymal_Stem_Cell:Mesendoderm:Trophoblast-like_Cell:hESC	7.829e-07	rs73222784	34
ENSG00000157782	CABP1	12	121078355	121105127	1	protein_coding	9478	CABP1	0.994401	NA	23	22.5	0	NA	NA	NA	NA	No	NA	2.906e-09	rs73222784	34
ENSG00000110917	MLEC	12	121124672	121139667	1	protein_coding	9761	MLEC	0.470921	1.03337	7	10.76	0	NA	NA	NA	NA	Yes	Adult_Cortex:Fetal_Cortex:Left_Ventricle:Liver:GM12878:IMR90:Mesenchymal_Stem_Cell:Mesendoderm:Trophoblast-like_Cell:hESC	7.829e-07	rs73222784	34
ENSG00000175970	UNC119B	12	121148238	121161443	1	protein_coding	84747	UNC119B	0.677325	0.550413	6	3.489	0	NA	NA	NA	NA	Yes	Promoter_anchored_loops:Adult_Cortex:Fetal_Cortex:Left_Ventricle:Liver:GM12878:IMR90:Mesenchymal_Stem_Cell:Mesendoderm:Trophoblast-like_Cell:hESC	2.906e-09	rs73222784	34
ENSG00000122971	ACADS	12	121163538	121177811	1	protein_coding	35	ACADS	0.00016291	0.905088	6	11.17	0	NA	NA	NA	NA	Yes	Adult_Cortex	1.079e-06	rs73222784	34
ENSG00000157837	SPPL3	12	121200313	121342174	-1	protein_coding	121665	SPPL3	0.907786	0.151809	53	13.1	0	NA	NA	NA	NA	Yes	Promoter_anchored_loops:Adult_Cortex:GM12878:IMR90:Mesenchymal_Stem_Cell	7.829e-07	rs73222784	34
ENSG00000272214	AC079602.1	12	121407641	121410095	-1	protein_coding	NA	NA	NA	NA	0	0	0	NA	NA	NA	NA	Yes	Promoter_anchored_loops:GM12878:IMR90:Mesenchymal_Stem_Cell	4.842e-08	rs73222784	34
ENSG00000135100	HNF1A	12	121416346	121440315	1	protein_coding	6927	HNF1A	0.969659	-0.628781	0	0	0	NA	NA	NA	NA	Yes	Promoter_anchored_loops:GM12878:IMR90:Mesenchymal_Stem_Cell	7.829e-07	rs73222784	34
ENSG00000157895	C12orf43	12	121440225	121454305	-1	protein_coding	64897	C12orf43	2.56006e-07	0.963741	0	0	0	NA	NA	NA	NA	Yes	Promoter_anchored_loops:Adult_Cortex:GM12878:IMR90:Mesenchymal_Stem_Cell:Mesendoderm:Trophoblast-like_Cell	2.906e-09	rs73222784	34
ENSG00000135114	OASL	12	121458095	121477045	-1	protein_coding	8638	OASL	5.07294e-12	0.332935	0	0	0	NA	NA	NA	NA	Yes	Promoter_anchored_loops:Adult_Cortex:GM12878:IMR90:Mesenchymal_Stem_Cell:Mesendoderm:Trophoblast-like_Cell	3.028e-09	rs73222784	34
ENSG00000089041	P2RX7	12	121570622	121623876	1	protein_coding	5027	P2RX7	3.7897e-06	0.326949	0	0	0	NA	NA	NA	NA	Yes	Promoter_anchored_loops:Adult_Cortex:Spleen:IMR90:Mesenchymal_Stem_Cell:Mesendoderm:Trophoblast-like_Cell	7.829e-07	rs73222784	34
ENSG00000135124	P2RX4	12	121647660	121671909	1	protein_coding	5025	P2RX4	2.36801e-09	NA	0	0	0	NA	NA	NA	NA	Yes	Adult_Cortex:Fetal_Cortex:Spleen:GM12878:IMR90:Mesenchymal_Stem_Cell:Mesendoderm:Trophoblast-like_Cell:hESC	7.829e-07	rs73222784	34
ENSG00000110931	CAMKK2	12	121675497	121736111	-1	protein_coding	10645	CAMKK2	0.503476	0.336426	0	0	0	NA	NA	NA	NA	Yes	Promoter_anchored_loops:IMR90	3.028e-09	rs73222784	34
ENSG00000089094	KDM2B	12	121866900	122018920	-1	protein_coding	84678	KDM2B	0.999786	-0.426754	0	0	0	NA	NA	NA	NA	Yes	Promoter_anchored_loops:Adult_Cortex:Fetal_Cortex	1.038e-07	rs73222784	34
ENSG00000139514	SLC7A1	13	30083547	30169825	-1	protein_coding	6541	SLC7A1	0.574964	-1.02524	0	0	0	NA	NA	NA	NA	Yes	Fetal_Cortex	1.561e-08	rs9540107;rs7990108:rs9540107	35
ENSG00000122042	UBL3	13	30338508	30424821	-1	protein_coding	5412	UBL3	0.718099	-1.85626	0	0	0	NA	NA	NA	NA	Yes	IMR90:Mesenchymal_Stem_Cell	6.472e-07	rs7990108:rs9540107;rs7990108	35
ENSG00000102781	KATNAL1	13	30776767	30881621	-1	protein_coding	84056	KATNAL1	0.946327	2.35072	0	0	0	NA	NA	NA	NA	Yes	Fetal_Cortex:IMR90:Mesenchymal_Stem_Cell:Trophoblast-like_Cell	1.561e-08	rs9540107;rs7990108:rs9540107:rs7990108	35
ENSG00000189403	HMGB1	13	31032884	31191734	-1	protein_coding	3146	HMGB1	0.633894	-2.10827	0	0	0	NA	NA	NA	NA	Yes	Fetal_Cortex:IMR90:Mesenchymal_Stem_Cell:Mesendoderm:Trophoblast-like_Cell	1.561e-08	rs9540107;rs7990108:rs9540107:rs7990108	35
ENSG00000132952	USPL1	13	31191830	31233686	1	protein_coding	10208	USPL1	0.491297	-0.603996	0	0	0	NA	NA	NA	NA	Yes	Fetal_Cortex:IMR90:Mesenchymal_Stem_Cell:Mesendoderm:Trophoblast-like_Cell	1.561e-08	rs9540107;rs7990108:rs9540107:rs7990108	35
ENSG00000132965	ALOX5AP	13	31309645	31338556	1	protein_coding	241	ALOX5AP	0.846185	0.259801	0	0	0	NA	NA	NA	NA	Yes	IMR90:Mesenchymal_Stem_Cell:Mesendoderm	6.472e-07	rs7990108:rs9540107;rs7990108	35
ENSG00000102802	MEDAG	13	31480328	31499709	1	protein_coding	84935	MEDAG	0.000667054	-0.438031	0	0	0	NA	NA	NA	NA	Yes	Liver:IMR90:Mesenchymal_Stem_Cell:Mesendoderm:Trophoblast-like_Cell:hESC	6.472e-07	rs7990108:rs9540107;rs7990108	35
ENSG00000175664	TEX26	13	31506840	31549639	1	protein_coding	122046	TEX26	8.72442e-09	-0.413139	0	0	0	NA	NA	NA	NA	Yes	Liver:IMR90:Mesenchymal_Stem_Cell:Mesendoderm:Trophoblast-like_Cell:hESC	6.472e-07	rs7990108:rs9540107;rs7990108	35
ENSG00000120694	HSPH1	13	31710762	31736525	-1	protein_coding	10808	HSPH1	0.983009	-0.809054	28	12.33	0	NA	NA	NA	NA	Yes	Promoter_anchored_loops:Adult_Cortex:IMR90:Mesenchymal_Stem_Cell:Mesendoderm:Trophoblast-like_Cell	1.963e-09	rs7990108;rs9540107;rs7990108:rs9540107:rs7990108	35
ENSG00000187676	B3GALTL	13	31774073	31906413	1	protein_coding	145173	B3GALTL	2.01557e-10	1.41187	118	23.2	90	4.75484e-08	0.000353666	GTEx/v8/Adrenal_Gland:GTEx/v8/Brain_Cortex:GTEx/v8/Brain_Hippocampus	-	Yes	Promoter_anchored_loops:Adult_Cortex:IMR90	1.047e-11	rs9540107;rs7990108;rs9572914;rs1188251009;rs1849166;rs7990108:rs7990108:rs9540107:rs9572914:rs1188251009	35
ENSG00000133105	RXFP2	13	32313674	32377009	1	protein_coding	122042	RXFP2	2.94176e-08	0.201042	0	0	0	NA	NA	NA	NA	Yes	Promoter_anchored_loops:Left_Ventricle:Liver:GM12878:IMR90:Mesenchymal_Stem_Cell:Mesendoderm:Trophoblast-like_Cell:hESC	1.047e-11	rs9572914:rs9540107;rs7990108:rs7990108:rs9540107:rs1188251009;rs1849166:rs1188251009:rs1849166	35
ENSG00000139597	N4BP2L1	13	32974861	33002315	-1	protein_coding	90634	N4BP2L1	0.945269	1.32574	0	0	0	NA	NA	NA	NA	Yes	IMR90	6.472e-07	rs7990108:rs9540107;rs7990108	35
ENSG00000133119	RFC3	13	34392186	34540695	1	protein_coding	5983	RFC3	0.00098446	0.081416	0	0	0	NA	NA	NA	NA	Yes	Left_Ventricle	4.21e-09	rs9540107;rs7990108:rs7990108:rs9540107	35
ENSG00000184226	PCDH9	13	66876967	67804468	-1	protein_coding	5101	PCDH9	0.973014	-0.248673	38	17.4	0	NA	NA	NA	NA	Yes	Aorta:Left_Ventricle:Liver:IMR90:Mesenchymal_Stem_Cell:Mesendoderm:hESC	2.051e-08	rs1413577	36
ENSG00000065150	IPO5	13	98605912	98676551	1	protein_coding	3843	IPO5	0.999999	-0.567757	0	0	0	NA	NA	NA	NA	Yes	Promoter_anchored_loops:IMR90:Mesenchymal_Stem_Cell	5.158e-09	rs201274657	37
ENSG00000152767	FARP1	13	98794816	99102027	1	protein_coding	10160	FARP1	0.0452631	-0.444416	8	2.816	51	4.82568e-08	0.000197041	GTEx/v8/Brain_Cerebellum	+	Yes	Adult_Cortex:Fetal_Cortex:Left_Ventricle:Liver:Pancreas:IMR90:Mesenchymal_Stem_Cell:Mesendoderm:Trophoblast-like_Cell:hESC	5.158e-09	rs201274657	37
ENSG00000139797	RNF113B	13	98828039	98829519	-1	protein_coding	140432	RNF113B	0.135168	0.332612	0	0	0	NA	NA	NA	NA	Yes	Fetal_Cortex:Liver:IMR90:Mesenchymal_Stem_Cell:Mesendoderm:Trophoblast-like_Cell:hESC	5.158e-09	rs201274657	37
ENSG00000102572	STK24	13	99102455	99230194	-1	protein_coding	8428	STK24	0.797998	0.417068	53	14.19	51	2.00756e-11	3.44636e-07	GTEx/v8/Brain_Cerebellar_Hemisphere:GTEx/v8/Brain_Cerebellum	+	Yes	Promoter_anchored_loops:Adult_Cortex:Fetal_Cortex:Spleen:GM12878:IMR90:Mesenchymal_Stem_Cell	5.158e-09	rs201274657	37
ENSG00000088386	SLC15A1	13	99336055	99404908	-1	protein_coding	6564	SLC15A1	8.68961e-08	1.61304	0	0	0	NA	NA	NA	NA	Yes	IMR90:Mesenchymal_Stem_Cell:Mesendoderm:hESC	5.158e-09	rs201274657	37
ENSG00000088387	DOCK9	13	99445741	99738879	-1	protein_coding	23348	DOCK9	0.999999	-0.43441	0	0	0	NA	NA	NA	NA	Yes	Adult_Cortex:Fetal_Cortex	8.733e-09	rs201274657	37
ENSG00000182400	TRAPPC6B	14	39617015	39639736	-1	protein_coding	122553	TRAPPC6B	0.0219803	1.00547	0	0	0	NA	NA	NA	NA	Yes	IMR90:Mesenchymal_Stem_Cell	4.713e-10	rs2415688;rs200435394:rs12883547:rs200435394	38
ENSG00000150526	MIA2	14	39699435	39722859	1	protein_coding	117153	MIA2	0.00020882	0.828409	0	0	0	NA	NA	NA	NA	Yes	IMR90:Mesenchymal_Stem_Cell:Mesendoderm:Trophoblast-like_Cell	4.713e-10	rs2415688;rs200435394:rs12883547:rs200435394:rs2415688	38
ENSG00000258941	RP11-407N17.3	14	39703106	39820397	1	protein_coding	4253	NA	NA	NA	0	0	0	NA	NA	NA	NA	Yes	IMR90:Mesenchymal_Stem_Cell:Mesendoderm:Trophoblast-like_Cell	4.713e-10	rs2415688;rs200435394:rs12883547:rs200435394:rs2415688	38
ENSG00000165355	FBXO33	14	39866873	39901704	-1	protein_coding	254170	FBXO33	0.986077	0.500595	0	0	0	NA	NA	NA	NA	Yes	IMR90:Mesenchymal_Stem_Cell:Mesendoderm:Trophoblast-like_Cell	4.713e-10	rs12883547:rs2415688;rs200435394:rs200435394:rs2415688	38
ENSG00000165379	LRFN5	14	42076773	42373752	1	protein_coding	145581	LRFN5	0.712325	0.122069	123	21.5	111	1.95678e-20	5.33237e-15	GTEx/v8/Brain_Cerebellar_Hemisphere:GTEx/v8/Brain_Cerebellum	+	Yes	EP_correlation_cell_type_oneway:Fetal_Cortex:Left_Ventricle:Mesenchymal_Stem_Cell:Mesendoderm:Trophoblast-like_Cell:hESC	4.626e-10	rs2415688;rs200435394;rs12883547;rs200435394:rs12883547:rs200435394:rs2415688	38
ENSG00000189139	FSCB	14	44973545	44976482	-1	protein_coding	84075	FSCB	4.81479e-13	0.474763	0	0	0	NA	NA	NA	NA	Yes	IMR90:Mesenchymal_Stem_Cell:Neural_Progenitor_Cell:Trophoblast-like_Cell	4.713e-10	rs12883547:rs2415688;rs200435394:rs2415688:rs200435394	38
ENSG00000100564	PIGH	14	68048672	68067004	-1	protein_coding	5283	PIGH	0.0698816	0.29545	0	0	0	NA	NA	NA	NA	Yes	Left_Ventricle:IMR90:Mesenchymal_Stem_Cell	9.669e-11	rs35893220:rs4899292:rs113848016	39
ENSG00000081181	ARG2	14	68086515	68118437	1	protein_coding	384	ARG2	0.542999	-0.380188	0	0	0	NA	NA	NA	NA	Yes	Left_Ventricle:Mesenchymal_Stem_Cell	3.559e-10	rs35893220:rs4899292:rs113848016	39
ENSG00000100568	VTI1B	14	68113792	68141548	-1	protein_coding	10490	VTI1B	0.209579	-0.6061	0	0	0	NA	NA	NA	NA	Yes	IMR90:Mesenchymal_Stem_Cell	9.669e-11	rs35893220:rs4899292:rs113848016	39
ENSG00000258466	RP11-1012A1.4	14	68126537	68157084	-1	protein_coding	NA	NA	NA	NA	0	0	0	NA	NA	NA	NA	Yes	IMR90:Mesenchymal_Stem_Cell	9.669e-11	rs35893220:rs4899292:rs113848016	39
ENSG00000072042	RDH11	14	68143518	68162531	-1	protein_coding	51109	RDH11	0.00966533	1.21952	0	0	0	NA	NA	NA	NA	Yes	Left_Ventricle:IMR90:Mesenchymal_Stem_Cell:Mesendoderm:hESC	9.669e-11	rs35893220:rs4899292:rs11623192:rs113848016:rs4048668:rs4899292;rs11623192;rs4048668:rs4899292;rs4048668	39
ENSG00000139988	RDH12	14	68168603	68201169	1	protein_coding	145226	RDH12	4.7147e-06	-0.278997	0	0	0	NA	NA	NA	NA	Yes	Left_Ventricle:IMR90:Mesenchymal_Stem_Cell:Mesendoderm:hESC	9.669e-11	rs35893220:rs4899292:rs11623192:rs113848016:rs4048668:rs4899292;rs11623192;rs4048668:rs4899292;rs4048668	39
ENSG00000072121	ZFYVE26	14	68194091	68283307	-1	protein_coding	23503	ZFYVE26	1.03845e-11	-0.270915	0	0	0	NA	NA	NA	NA	Yes	IMR90:Mesenchymal_Stem_Cell	4.121e-10	rs11623192:rs35893220:rs4899292:rs113848016	39
ENSG00000182185	RAD51B	14	68286496	69196935	1	protein_coding	5890	RAD51B	1.45737e-09	0.621695	0	0	0	NA	NA	NA	NA	Yes	IMR90:Mesenchymal_Stem_Cell	4.121e-10	rs11623192:rs35893220:rs4899292:rs113848016	39
ENSG00000072110	ACTN1	14	69340860	69446157	-1	protein_coding	87	ACTN1	0.999931	NA	11	8.791	0	NA	NA	NA	NA	Yes	Promoter_anchored_loops:Spleen:IMR90:Mesenchymal_Stem_Cell:Mesendoderm:Trophoblast-like_Cell:hESC	9.756e-10	rs11623192;rs11623192:rs4048668:rs4899292;rs4048668:rs4899292;rs4048668:rs35893220:rs4899292	39
ENSG00000139990	DCAF5	14	69517598	69619867	-1	protein_coding	8816	DCAF5	0.999969	-1.0373	83	13.91	0	NA	NA	NA	NA	Yes	Adult_Cortex:Fetal_Cortex:IMR90:Mesenchymal_Stem_Cell:Mesendoderm:Trophoblast-like_Cell:hESC	9.669e-11	rs35893220;rs4899292;rs113848016;rs11623192:rs35893220:rs4899292	39
ENSG00000081177	EXD2	14	69658228	69709075	1	protein_coding	55218	EXD2	1.11026e-08	-0.961556	74	14.62	0	NA	NA	NA	NA	Yes	Adult_Cortex:Fetal_Cortex:IMR90:Mesenchymal_Stem_Cell	9.669e-11	rs35893220;rs4899292;rs11623192:rs35893220:rs4899292:rs113848016	39
ENSG00000100626	GALNT16	14	69725994	69821183	1	protein_coding	57452	GALNT16	0.0168277	NA	7	8.548	0	NA	NA	NA	NA	Yes	IMR90:Mesenchymal_Stem_Cell	9.669e-11	rs4899292;rs4899292:rs35893220	39
ENSG00000100632	ERH	14	69846848	69865344	-1	protein_coding	2079	ERH	0.84606	-0.754299	0	0	0	NA	NA	NA	NA	Yes	Adult_Cortex:Fetal_Cortex:Left_Ventricle:Liver:GM12878:IMR90:Mesenchymal_Stem_Cell:Mesendoderm:Trophoblast-like_Cell:hESC	9.669e-11	rs11623192:rs35893220:rs4899292:rs113848016	39
ENSG00000029364	SLC39A9	14	69864732	69929105	1	protein_coding	55334	SLC39A9	0.529199	-1.06	0	0	0	NA	NA	NA	NA	Yes	Adult_Cortex:Fetal_Cortex:Left_Ventricle:Liver:GM12878:IMR90:Mesenchymal_Stem_Cell:Mesendoderm:Trophoblast-like_Cell:hESC	9.669e-11	rs11623192:rs35893220:rs4899292:rs113848016	39
ENSG00000175985	PLEKHD1	14	69951409	69995215	1	protein_coding	101930417	PLEKHD1	NA	NA	0	0	0	NA	NA	NA	NA	Yes	Fetal_Cortex:Aorta:Left_Ventricle:Liver:Spleen:GM12878:IMR90:Mesenchymal_Stem_Cell:Mesendoderm:Trophoblast-like_Cell:hESC	9.669e-11	rs35893220:rs4899292:rs113848016	39
ENSG00000255994	CCDC177	14	70037483	70038032	-1	protein_coding	NA	CCDC177	NA	-0.14865	0	0	0	NA	NA	NA	NA	Yes	Liver:GM12878:IMR90:Mesenchymal_Stem_Cell:Trophoblast-like_Cell	9.669e-11	rs4899292:rs35893220:rs113848016	39
ENSG00000267909	CCDC177	14	70038216	70040339	-1	protein_coding	56936	NA	NA	-0.14865	0	0	0	NA	NA	NA	NA	Yes	Liver:GM12878:IMR90:Mesenchymal_Stem_Cell:Trophoblast-like_Cell	9.669e-11	rs4899292:rs35893220:rs113848016	39
ENSG00000080815	PSEN1	14	73603126	73690399	1	protein_coding	5663	PSEN1	0.997601	-0.296032	0	0	0	NA	NA	NA	NA	Yes	Adult_Cortex:IMR90	3.524e-09	rs10143492	40
ENSG00000119688	ABCD4	14	74752126	74769759	-1	protein_coding	5826	ABCD4	1.39849e-08	1.81268	0	0	0	NA	NA	NA	NA	Yes	Adult_Cortex	3.233e-08	rs10143492	40
ENSG00000133980	VRTN	14	74769772	74826711	1	protein_coding	55237	VRTN	0.858358	-0.703183	0	0	0	NA	NA	NA	NA	Yes	Adult_Cortex	3.233e-08	rs10143492	40
ENSG00000183379	SYNDIG1L	14	74872596	74892805	-1	protein_coding	646658	SYNDIG1L	0.00366418	0.787003	0	0	0	NA	NA	NA	NA	Yes	IMR90:Mesenchymal_Stem_Cell	1.64e-09	rs10143492	40
ENSG00000119655	NPC2	14	74942895	74960880	-1	protein_coding	10577	NPC2	0.00870069	NA	0	0	0	NA	NA	NA	NA	Yes	Adult_Cortex:Fetal_Cortex:Liver:IMR90:Mesenchymal_Stem_Cell:Mesendoderm:Trophoblast-like_Cell:hESC	1.64e-09	rs10143492	40
ENSG00000165898	ISCA2	14	74960423	74963809	1	protein_coding	122961	ISCA2	6.27266e-05	0.667703	0	0	0	NA	NA	NA	NA	Yes	Adult_Cortex:Fetal_Cortex:Liver:IMR90:Mesenchymal_Stem_Cell:Mesendoderm:Trophoblast-like_Cell:hESC	1.64e-09	rs10143492	40
ENSG00000119681	LTBP2	14	74964873	75079306	-1	protein_coding	4053	LTBP2	0.0187347	-0.951916	0	0	0	NA	NA	NA	NA	Yes	IMR90:Mesenchymal_Stem_Cell	1.64e-09	rs10143492	40
ENSG00000119682	AREL1	14	75120140	75179818	-1	protein_coding	9870	AREL1	0.0118021	-0.560095	1	8.381	76	7.54119e-10	1.07503e-05	GTEx/v8/Brain_Cerebellar_Hemisphere:GTEx/v8/Brain_Cortex:GTEx/v8/Brain_Frontal_Cortex_BA9	-	Yes	Promoter_anchored_loops	1.64e-09	rs10143492	40
ENSG00000214670	AC007956.1	14	75158879	75179800	-1	protein_coding	NA	NA	NA	NA	1	8.381	0	NA	NA	NA	NA	Yes	Promoter_anchored_loops	1.521e-08	rs10143492	40
ENSG00000119616	FCF1	14	75179847	75203394	1	protein_coding	51077	FCF1	0.934257	-1.34336	6	11.4	0	NA	NA	NA	NA	Yes	Promoter_anchored_loops	1.64e-09	rs10143492	40
ENSG00000119596	YLPM1	14	75230069	75322244	1	protein_coding	56252	YLPM1	0.999933	-0.911821	57	13.1	0	NA	NA	NA	NA	Yes	Promoter_anchored_loops:Left_Ventricle:GM12878:IMR90:Mesenchymal_Stem_Cell:Mesendoderm:Trophoblast-like_Cell:hESC	1.798e-09	rs10143492	40
ENSG00000119608	PROX2	14	75319736	75330537	-1	protein_coding	283571	PROX2	7.88535e-07	0.50268	14	13.08	0	NA	NA	NA	NA	Yes	Aorta:Liver:Spleen:GM12878:IMR90:Mesenchymal_Stem_Cell:Mesendoderm:Trophoblast-like_Cell:hESC	1.64e-09	rs10143492	40
ENSG00000119689	DLST	14	75348594	75370448	1	protein_coding	1743	DLST	0.950394	0.114612	31	15.09	6	8.29716e-06	0.0103043	GTEx/v8/Brain_Cerebellum	-	Yes	Adult_Cortex:Aorta:Liver:Spleen:GM12878:IMR90:Mesenchymal_Stem_Cell:Mesendoderm:Trophoblast-like_Cell:hESC	1.64e-09	rs10143492	40
ENSG00000198208	RPS6KL1	14	75370657	75390099	-1	protein_coding	83694	RPS6KL1	0.000674281	0.895648	11	15.09	81	6.12558e-12	4.24338e-12	GTEx/v8/Adrenal_Gland	+	Yes	Adult_Cortex:Aorta:Liver:Spleen:GM12878:IMR90:Mesenchymal_Stem_Cell:Mesendoderm:Trophoblast-like_Cell:hESC	1.64e-09	rs10143492	40
ENSG00000119630	PGF	14	75408537	75422487	-1	protein_coding	5228	PGF	0.898304	0.707089	0	0	0	NA	NA	NA	NA	Yes	Adult_Cortex:Spleen:GM12878:IMR90:Mesenchymal_Stem_Cell	1.798e-09	rs10143492	40
ENSG00000119718	EIF2B2	14	75469614	75476292	1	protein_coding	8892	EIF2B2	0.000428256	-0.0390456	0	0	0	NA	NA	NA	NA	Yes	Adult_Cortex:IMR90:Mesenchymal_Stem_Cell:Mesendoderm:Trophoblast-like_Cell:hESC	1.798e-09	rs10143492	40
ENSG00000119684	MLH3	14	75480467	75518235	-1	protein_coding	27030	MLH3	0.000425002	-0.700881	0	0	0	NA	NA	NA	NA	Yes	Adult_Cortex:Aorta:Left_Ventricle:Liver:Lung:GM12878:IMR90:Mesenchymal_Stem_Cell:Mesendoderm:Trophoblast-like_Cell:hESC	1.64e-09	rs10143492	40
ENSG00000119640	ACYP1	14	75519924	75536186	-1	protein_coding	97	ACYP1	0.223002	-0.0927418	0	0	6	8.53048e-06	0.0256698	GTEx/v8/Brain_Frontal_Cortex_BA9	-	Yes	Adult_Cortex:Aorta:Left_Ventricle:Liver:Lung:Pancreas:Right_Ventricle:Spleen:GM12878:IMR90:Mesenchymal_Stem_Cell:Mesendoderm:Neural_Progenitor_Cell:Trophoblast-like_Cell:hESC	1.64e-09	rs10143492	40
ENSG00000119703	ZC2HC1C	14	75530873	75545126	1	protein_coding	79696	ZC2HC1C	1.62188e-06	-0.426602	0	0	0	NA	NA	NA	NA	Yes	Adult_Cortex:Aorta:Left_Ventricle:Liver:Lung:Pancreas:Right_Ventricle:Spleen:GM12878:IMR90:Mesenchymal_Stem_Cell:Mesendoderm:Neural_Progenitor_Cell:Trophoblast-like_Cell:hESC	1.64e-09	rs10143492	40
ENSG00000119638	NEK9	14	75548822	75594047	-1	protein_coding	91754	NEK9	1.19202e-06	-0.674712	0	0	0	NA	NA	NA	NA	Yes	Adult_Cortex:Aorta:Hippocampus:Left_Ventricle:Liver:Lung:Right_Ventricle:Spleen:GM12878:IMR90:Mesenchymal_Stem_Cell:Mesendoderm:Neural_Progenitor_Cell:Trophoblast-like_Cell:hESC	1.798e-09	rs10143492	40
ENSG00000170348	TMED10	14	75598173	75643334	-1	protein_coding	10972	TMED10	0.718151	-0.509671	0	0	0	NA	NA	NA	NA	Yes	Adult_Cortex:Left_Ventricle:GM12878:IMR90:Mesenchymal_Stem_Cell	1.798e-09	rs10143492	40
ENSG00000258740	RP11-293M10.1	14	75705319	75735986	-1	protein_coding	NA	NA	NA	NA	0	0	0	NA	NA	NA	NA	Yes	Promoter_anchored_loops:IMR90	1.951e-09	rs10143492	40
ENSG00000170345	FOS	14	75745477	75748933	1	protein_coding	2353	FOS	0.435711	-0.546699	0	0	0	NA	NA	NA	NA	Yes	Promoter_anchored_loops:IMR90	1.951e-09	rs10143492	40
ENSG00000140044	JDP2	14	75894419	75940814	1	protein_coding	122953	JDP2	0.856106	-0.314638	0	0	0	NA	NA	NA	NA	Yes	Spleen:GM12878:IMR90:Mesenchymal_Stem_Cell:Mesendoderm:Trophoblast-like_Cell:hESC	1.798e-09	rs10143492	40
ENSG00000156127	BATF	14	75988768	76013358	1	protein_coding	10538	BATF	0.744905	-0.71	0	0	0	NA	NA	NA	NA	Yes	GM12878:IMR90:Mesenchymal_Stem_Cell:Mesendoderm:Trophoblast-like_Cell	1.798e-09	rs10143492	40
ENSG00000119685	TTLL5	14	76099968	76421421	1	protein_coding	23093	TTLL5	1.97991e-09	-0.328447	0	0	0	NA	NA	NA	NA	Yes	Mesenchymal_Stem_Cell:Trophoblast-like_Cell	1.798e-09	rs10143492	40
ENSG00000165417	GTF2A1	14	81641796	81687721	-1	protein_coding	2957	GTF2A1	0.956765	-1.84204	0	0	0	NA	NA	NA	NA	Yes	Mesendoderm:hESC	4.077e-08	rs11627406	41
ENSG00000140022	STON2	14	81727000	81902809	-1	protein_coding	85439	STON2	0.568326	0.348034	0	0	0	NA	NA	NA	NA	Yes	Mesenchymal_Stem_Cell:Mesendoderm:hESC	4.077e-08	rs11627406	41
ENSG00000071537	SEL1L	14	81937893	82000205	-1	protein_coding	6400	SEL1L	0.704308	1.38015	0	0	0	NA	NA	NA	NA	Yes	Mesendoderm:hESC	4.077e-08	rs11627406	41
ENSG00000005100	DHX33	17	5344232	5372380	-1	protein_coding	56919	DHX33	0.00838228	-0.549098	0	0	0	NA	NA	NA	NA	Yes	IMR90	1.37e-06	rs28447074	42
ENSG00000072849	DERL2	17	5374571	5390131	-1	protein_coding	51009	DERL2	0.93296	-0.802029	0	0	0	NA	NA	NA	NA	Yes	IMR90	1.37e-06	rs28447074	42
ENSG00000167842	MIS12	17	5389605	5394134	1	protein_coding	79003	MIS12	0.0205976	2.14594	0	0	0	NA	NA	NA	NA	Yes	IMR90	1.37e-06	rs28447074	42
ENSG00000215041	NEURL4	17	7218947	7232712	-1	protein_coding	84461	NEURL4	0.999977	-0.520877	0	0	0	NA	NA	NA	NA	Yes	Promoter_anchored_loops	1.008e-07	rs28447074	42
ENSG00000072818	ACAP1	17	7239848	7254797	1	protein_coding	9744	ACAP1	0.237756	-0.214185	0	0	0	NA	NA	NA	NA	Yes	Promoter_anchored_loops	1.008e-07	rs28447074	42
ENSG00000205544	TMEM256	17	7306294	7307456	-1	protein_coding	254863	TMEM256	2.94821e-05	-0.394809	0	0	18	1.75915e-05	0.0354384	BRAINEAC/SNIG	NA	No	NA	5.512e-09	rs28447074	42
ENSG00000181284	TMEM102	17	7338762	7340998	1	protein_coding	284114	TMEM102	NA	0.0166729	0	0	0	NA	NA	NA	NA	Yes	Adult_Cortex	6.951e-08	rs28447074	42
ENSG00000129245	FXR2	17	7494548	7518189	-1	protein_coding	9513	FXR2	0.99977	NA	0	0	0	NA	NA	NA	NA	Yes	Adult_Cortex:Fetal_Cortex	5.512e-09	rs28447074	42
ENSG00000268503	AC007421.1	17	7517264	7517427	1	protein_coding	NA	NA	NA	NA	0	0	0	NA	NA	NA	NA	Yes	Adult_Cortex:Fetal_Cortex	5.512e-09	rs28447074	42
ENSG00000129214	SHBG	17	7517382	7536700	1	protein_coding	6462	SHBG	0.000188842	0.23975	0	0	0	NA	NA	NA	NA	Yes	Adult_Cortex:Fetal_Cortex	5.512e-09	rs28447074	42
ENSG00000141499	WRAP53	17	7589389	7606820	1	protein_coding	55135	WRAP53	0.617463	-1.78612	0	0	0	NA	NA	NA	NA	Yes	Adult_Cortex:Fetal_Cortex	5.512e-09	rs28447074	42
ENSG00000183914	DNAH2	17	7620672	7737062	1	protein_coding	146754	DNAH2	2.48852e-21	0.332994	0	0	1	0.000343193	0.0437369	BRAINEAC/PUTM	NA	No	NA	4.34e-07	rs28447074	42
ENSG00000132510	KDM6B	17	7743222	7758114	1	protein_coding	23135	KDM6B	0.999994	-0.597454	0	0	0	NA	NA	NA	NA	Yes	Promoter_anchored_loops	4.32e-07	rs28447074	42
ENSG00000183011	LSMD1	17	7760003	7788556	-1	protein_coding	84316	LSMD1	0.00287648	-0.647347	0	0	0	NA	NA	NA	NA	Yes	Adult_Cortex:Fetal_Cortex:Left_Ventricle:GM12878	5.512e-09	rs28447074	42
ENSG00000182224	CYB5D1	17	7761064	7765600	1	protein_coding	124637	CYB5D1	4.5752e-05	-1.96605	0	0	0	NA	NA	NA	NA	Yes	Left_Ventricle:GM12878	5.512e-09	rs28447074	42
ENSG00000170004	CHD3	17	7788124	7816078	1	protein_coding	1107	CHD3	1	-0.359996	0	0	0	NA	NA	NA	NA	Yes	Adult_Cortex:Fetal_Cortex:Left_Ventricle:GM12878	5.512e-09	rs28447074	42
ENSG00000170049	KCNAB3	17	7825177	7833121	-1	protein_coding	9196	KCNAB3	6.03306e-12	-0.0306089	0	0	0	NA	NA	NA	NA	Yes	Adult_Cortex:IMR90	5.512e-09	rs28447074	42
ENSG00000262730	RP11-1099M24.7	17	7829249	7833940	-1	protein_coding	NA	NA	NA	NA	0	0	0	NA	NA	NA	NA	Yes	Adult_Cortex:IMR90	5.512e-09	rs28447074	42
ENSG00000170043	TRAPPC1	17	7833663	7835441	-1	protein_coding	58485	TRAPPC1	0.227722	-0.0158494	0	0	0	NA	NA	NA	NA	Yes	Adult_Cortex:IMR90	5.512e-09	rs28447074	42
ENSG00000170037	CNTROB	17	7835419	7853236	1	protein_coding	116840	CNTROB	1.23733e-11	0.194206	0	0	0	NA	NA	NA	NA	Yes	Adult_Cortex:IMR90	5.512e-09	rs28447074	42
ENSG00000179148	ALOXE3	17	7999218	8022365	-1	protein_coding	59344	ALOXE3	2.16325e-13	0.822045	0	0	0	NA	NA	NA	NA	Yes	Promoter_anchored_loops:Adult_Cortex:Fetal_Cortex:Left_Ventricle:Liver:Pancreas:Spleen:GM12878:IMR90:Mesenchymal_Stem_Cell:Mesendoderm:Neural_Progenitor_Cell:Trophoblast-like_Cell:hESC	5.512e-09	rs28447074	42
ENSG00000179111	HES7	17	8023908	8027410	-1	protein_coding	84667	HES7	0.782884	0.446452	0	0	0	NA	NA	NA	NA	Yes	Promoter_anchored_loops:Adult_Cortex:Fetal_Cortex:Left_Ventricle:Liver:Pancreas:Spleen:GM12878:IMR90:Mesenchymal_Stem_Cell:Mesendoderm:Neural_Progenitor_Cell:Trophoblast-like_Cell:hESC	5.512e-09	rs28447074	42
ENSG00000179094	PER1	17	8043790	8059824	-1	protein_coding	102465532	PER1	0.875749	-0.517542	20	17.98	0	NA	NA	NA	NA	Yes	Adult_Cortex:Fetal_Cortex	5.512e-09	rs28447074	42
ENSG00000263620	RP11-599B13.6	17	8054134	8066293	-1	protein_coding	NA	NA	NA	NA	23	17.98	0	NA	NA	NA	NA	Yes	Adult_Cortex:Fetal_Cortex	5.512e-09	rs28447074	42
ENSG00000220205	VAMP2	17	8062467	8066864	-1	protein_coding	6844	VAMP2	0.837118	-0.172652	25	17.98	43	6.47995e-17	1.88018e-12	GTEx/v8/Brain_Anterior_cingulate_cortex_BA24:GTEx/v8/Brain_Caudate_basal_ganglia:GTEx/v8/Brain_Cerebellar_Hemisphere:GTEx/v8/Brain_Cerebellum:GTEx/v8/Brain_Cortex:GTEx/v8/Brain_Frontal_Cortex_BA9:GTEx/v8/Brain_Hippocampus:GTEx/v8/Brain_Hypothalamus:GTEx/v8/Brain_Nucleus_accumbens_basal_ganglia:GTEx/v8/Brain_Putamen_basal_ganglia:GTEx/v8/Brain_Spinal_cord_cervical_c-1:GTEx/v8/Brain_Substantia_nigra	+	Yes	Adult_Cortex:Fetal_Cortex	5.512e-09	rs28447074	42
ENSG00000179029	TMEM107	17	8076555	8079717	-1	protein_coding	84314	TMEM107	0.0289056	-0.522384	20	11.01	0	NA	NA	NA	NA	No	NA	5.512e-09	rs28447074	42
ENSG00000196544	C17orf59	17	8091652	8093564	-1	protein_coding	54785	C17orf59	NA	-0.989136	15	7.917	0	NA	NA	NA	NA	Yes	Adult_Cortex:Fetal_Cortex:GM12878:IMR90	5.512e-09	rs28447074	42
ENSG00000178999	AURKB	17	8108056	8113918	-1	protein_coding	9212	AURKB	0.00588234	-0.16188	17	7.917	0	NA	NA	NA	NA	Yes	GM12878:IMR90	7.921e-08	rs28447074	42
ENSG00000178971	CTC1	17	8130191	8151362	-1	protein_coding	80169	CTC1	3.51223e-07	NA	3	8.867	0	NA	NA	NA	NA	Yes	Adult_Cortex:Fetal_Cortex:GM12878:IMR90	5.512e-09	rs28447074	42
ENSG00000178921	PFAS	17	8150936	8173809	1	protein_coding	5198	PFAS	2.79097e-08	-0.866843	2	8.867	0	NA	NA	NA	NA	Yes	Adult_Cortex:Fetal_Cortex:GM12878:IMR90	5.512e-09	rs28447074	42
ENSG00000125434	SLC25A35	17	8191081	8198661	-1	protein_coding	399512	SLC25A35	3.54304e-09	-0.398012	0	0	0	NA	NA	NA	NA	Yes	Promoter_anchored_loops:Adult_Cortex	1.37e-06	rs28447074	42
ENSG00000108961	RANGRF	17	8191815	8193410	1	protein_coding	29098	RANGRF	0.0207633	-0.220162	0	0	0	NA	NA	NA	NA	Yes	Promoter_anchored_loops:Adult_Cortex	1.37e-06	rs28447074	42
ENSG00000198844	ARHGEF15	17	8213559	8225829	1	protein_coding	22899	ARHGEF15	0.00447718	0.033296	0	0	0	NA	NA	NA	NA	Yes	Left_Ventricle:Liver:GM12878:IMR90:Mesenchymal_Stem_Cell:Mesendoderm:Trophoblast-like_Cell:hESC	5.512e-09	rs28447074	42
ENSG00000184650	ODF4	17	8243182	8249364	1	protein_coding	146852	ODF4	0.000650824	-0.12677	0	0	0	NA	NA	NA	NA	Yes	Left_Ventricle:IMR90:Mesenchymal_Stem_Cell:Mesendoderm:Trophoblast-like_Cell:hESC	1.37e-06	rs28447074	42
ENSG00000198150	AC135178.1	17	8261731	8263538	-1	protein_coding	NA	NA	NA	NA	0	0	0	NA	NA	NA	NA	Yes	Left_Ventricle:IMR90:Mesenchymal_Stem_Cell:Mesendoderm:Trophoblast-like_Cell:hESC	1.37e-06	rs28447074	42
ENSG00000184619	KRBA2	17	8271955	8280029	-1	protein_coding	124751	KRBA2	3.93219e-07	0.393623	0	0	0	NA	NA	NA	NA	Yes	Adult_Cortex:Fetal_Cortex:Left_Ventricle:IMR90:Mesenchymal_Stem_Cell:Mesendoderm:Trophoblast-like_Cell:hESC	5.512e-09	rs28447074	42
ENSG00000263809	RP11-849F2.7	17	8271956	8286505	-1	protein_coding	124751	NA	NA	NA	0	0	0	NA	NA	NA	NA	Yes	Mesenchymal_Stem_Cell:Trophoblast-like_Cell	1.37e-06	rs28447074	42
ENSG00000161970	RPL26	17	8280838	8286531	-1	protein_coding	6154	RPL26	0.915889	-0.513143	0	0	0	NA	NA	NA	NA	Yes	Mesenchymal_Stem_Cell:Trophoblast-like_Cell	1.37e-06	rs28447074	42
ENSG00000189051	RNF222	17	8294022	8301144	-1	protein_coding	643904	RNF222	NA	0.870641	0	0	0	NA	NA	NA	NA	Yes	Mesenchymal_Stem_Cell:Trophoblast-like_Cell	1.37e-06	rs28447074	42
ENSG00000166579	NDEL1	17	8316449	8393729	1	protein_coding	81565	NDEL1	0.979221	-0.518362	0	0	0	NA	NA	NA	NA	Yes	Mesenchymal_Stem_Cell:Trophoblast-like_Cell	1.37e-06	rs28447074	42
ENSG00000101489	CELF4	18	34823010	35146000	-1	protein_coding	56853	CELF4	0.974365	1.3888	33	22.4	0	NA	NA	NA	NA	Yes	Spleen	1.489e-13	rs4799936;rs12969480;rs11877758	43
ENSG00000078142	PIK3C3	18	39535171	39667794	1	protein_coding	5289	PIK3C3	0.0803177	-1.03411	0	0	0	NA	NA	NA	NA	Yes	Mesendoderm	2.728e-08	rs67582908	44
ENSG00000132872	SYT4	18	40847843	40857615	-1	protein_coding	6860	SYT4	0.127605	-0.702936	0	0	0	NA	NA	NA	NA	Yes	Left_Ventricle	2.728e-08	rs67582908	44
ENSG00000141639	MAPK4	18	48086448	48258194	1	protein_coding	5596	MAPK4	0.319052	-0.758279	0	0	0	NA	NA	NA	NA	Yes	Mesenchymal_Stem_Cell	2.721e-08	rs17410557	45
ENSG00000134042	MRO	18	48324574	48351772	-1	protein_coding	83876	MRO	0.000178042	-0.485218	0	0	0	NA	NA	NA	NA	Yes	IMR90:Mesenchymal_Stem_Cell	2.721e-08	rs17410557	45
ENSG00000082212	ME2	18	48405419	48474691	1	protein_coding	4200	ME2	1.17412e-07	-0.649511	0	0	0	NA	NA	NA	NA	Yes	Mesenchymal_Stem_Cell	2.721e-08	rs17410557	45
ENSG00000141642	ELAC1	18	48494361	48514491	1	protein_coding	55520	ELAC1	0.89504	-0.312862	0	0	0	NA	NA	NA	NA	Yes	Mesenchymal_Stem_Cell	2.721e-08	rs17410557	45
ENSG00000267699	RP11-729L2.2	18	48494389	48584514	1	protein_coding	NA	NA	NA	NA	0	0	0	NA	NA	NA	NA	Yes	Mesenchymal_Stem_Cell	2.721e-08	rs17410557	45
ENSG00000141646	SMAD4	18	48494410	48611415	1	protein_coding	4089	SMAD4	0.967433	-1.75591	0	0	0	NA	NA	NA	NA	Yes	Mesenchymal_Stem_Cell	2.721e-08	rs17410557	45
ENSG00000176624	MEX3C	18	48700920	48744674	-1	protein_coding	51320	MEX3C	0.946418	-0.920555	0	0	0	NA	NA	NA	NA	Yes	IMR90:Mesenchymal_Stem_Cell:Mesendoderm:hESC	2.721e-08	rs17410557	45
ENSG00000187323	DCC	18	49866542	51057784	1	protein_coding	1630	DCC	0.999999	-0.23995	164	18.56	0	NA	NA	NA	NA	Yes	Mesendoderm	2.721e-08	rs17410557	45
ENSG00000174448	STARD6	18	51850728	51884334	-1	protein_coding	147323	STARD6	0.0263352	0.538902	0	0	0	NA	NA	NA	NA	Yes	Mesenchymal_Stem_Cell	1.903e-08	18:53101984:C:T	46
ENSG00000166845	C18orf54	18	51884287	51911588	1	protein_coding	162681	C18orf54	6.01292e-06	-0.183059	0	0	0	NA	NA	NA	NA	Yes	Mesenchymal_Stem_Cell	1.903e-08	18:53101984:C:T	46
ENSG00000041353	RAB27B	18	52385091	52562747	1	protein_coding	5874	RAB27B	0.6873	-0.304479	0	0	0	NA	NA	NA	NA	Yes	Mesenchymal_Stem_Cell	1.903e-08	18:53101984:C:T	46
ENSG00000196628	TCF4	18	52889562	53332018	-1	protein_coding	6925	TCF4	0.999867	0.443466	48	20.4	0	NA	NA	NA	NA	Yes	Left_Ventricle:IMR90:Mesenchymal_Stem_Cell:Mesendoderm:hESC	1.903e-08	18:53101984:C:T	46
ENSG00000091164	TXNL1	18	54264439	54318831	-1	protein_coding	9352	TXNL1	0.956026	1.51858	0	0	0	NA	NA	NA	NA	Yes	Adult_Cortex:Fetal_Cortex:Aorta:Left_Ventricle:Right_Ventricle:IMR90:Mesenchymal_Stem_Cell:Mesendoderm:Neural_Progenitor_Cell:Trophoblast-like_Cell:hESC	1.903e-08	18:53101984:C:T	46
ENSG00000091157	WDR7	18	54318574	54698828	1	protein_coding	23335	WDR7	1	1.04316	0	0	0	NA	NA	NA	NA	Yes	Adult_Cortex:Fetal_Cortex:Aorta:Left_Ventricle:Right_Ventricle:IMR90:Mesenchymal_Stem_Cell:Mesendoderm:Neural_Progenitor_Cell:Trophoblast-like_Cell:hESC	1.903e-08	18:53101984:C:T	46
ENSG00000256294	ZNF225	19	44616334	44637027	1	protein_coding	7768	ZNF225	3.36669e-08	0.547354	0	0	0	NA	NA	NA	NA	Yes	IMR90	5.255e-16	rs2075650:rs429358;rs2075650:rs429358:rs157592:rs157592;rs429358	47
ENSG00000073008	PVR	19	45147098	45166850	1	protein_coding	5817	PVR	5.51101e-07	-0.732917	0	0	0	NA	NA	NA	NA	Yes	Mesenchymal_Stem_Cell	5.255e-16	rs429358;rs2075650:rs429358:rs157592:rs157592	47
ENSG00000130202	PVRL2	19	45349432	45392485	1	protein_coding	5819	PVRL2	0.531937	-0.314456	11	16.74	0	NA	NA	NA	NA	No	NA	2.467e-10	rs2075650;rs429358	47
ENSG00000130204	TOMM40	19	45393826	45406946	1	protein_coding	10452	TOMM40	0.963682	NA	17	16.74	0	NA	NA	NA	NA	Yes	Adult_Cortex:Fetal_Cortex	5.255e-16	rs2075650;rs429358;rs157592:rs157592	47
ENSG00000130203	APOE	19	45409011	45412650	1	protein_coding	348	APOE	0.0345336	-0.237445	10	12.64	0	NA	NA	NA	NA	No	NA	4.845e-15	rs429358;rs2075650;rs157592	47
ENSG00000130208	APOC1	19	45417504	45422606	1	protein_coding	341	APOC1	0.0507383	-0.105569	16	12.64	10	5.42518e-07	0.00333336	GTEx/v8/Adrenal_Gland	-	No	NA	5.255e-16	rs429358;rs2075650;rs157592	47
ENSG00000224916	APOC4-APOC2	19	45445495	45452822	1	protein_coding	346	APOC4-APOC2	NA	NA	0	0	0	NA	NA	NA	NA	Yes	Left_Ventricle:Liver:GM12878:IMR90:Mesenchymal_Stem_Cell:Mesendoderm:Trophoblast-like_Cell:hESC	5.255e-16	rs429358;rs2075650:rs429358:rs157592:rs157592;rs429358:rs2075650	47
ENSG00000267467	APOC4	19	45445495	45452820	1	protein_coding	346	APOC4	0.000150692	0.337274	0	0	0	NA	NA	NA	NA	Yes	Left_Ventricle:Liver:GM12878:IMR90:Mesenchymal_Stem_Cell:Mesendoderm:Trophoblast-like_Cell:hESC	5.255e-16	rs429358;rs2075650:rs429358:rs157592:rs157592;rs429358:rs2075650	47
ENSG00000234906	APOC2	19	45449243	45452822	1	protein_coding	344	APOC2	0.0227961	0.388733	0	0	0	NA	NA	NA	NA	Yes	Left_Ventricle:Liver:GM12878:IMR90:Mesenchymal_Stem_Cell:Mesendoderm:Trophoblast-like_Cell:hESC	5.255e-16	rs429358;rs2075650:rs429358:rs157592:rs157592;rs429358:rs2075650	47
ENSG00000267114	CTB-129P6.11	19	45453301	45457264	-1	protein_coding	NA	NA	NA	NA	0	0	0	NA	NA	NA	NA	Yes	Adult_Cortex:Fetal_Cortex:Left_Ventricle:Liver:GM12878:IMR90:Mesenchymal_Stem_Cell:Mesendoderm:Trophoblast-like_Cell:hESC	5.255e-16	rs429358;rs2075650:rs2075650:rs429358:rs157592:rs157592	47
ENSG00000104853	CLPTM1	19	45457842	45496599	1	protein_coding	1209	CLPTM1	0.980483	NA	0	0	0	NA	NA	NA	NA	Yes	Adult_Cortex:Fetal_Cortex:Left_Ventricle:Liver:GM12878:IMR90:Mesenchymal_Stem_Cell:Mesendoderm:Trophoblast-like_Cell:hESC	5.255e-16	rs429358;rs2075650:rs2075650:rs429358:rs157592:rs157592	47
ENSG00000104859	CLASRP	19	45542298	45574214	1	protein_coding	11129	CLASRP	0.964966	-0.0852025	0	0	0	NA	NA	NA	NA	Yes	Adult_Cortex:Fetal_Cortex	5.255e-16	rs429358;rs2075650:rs2075650:rs429358:rs157592:rs157592	47
ENSG00000007255	TRAPPC6A	19	45666186	45681495	-1	protein_coding	79090	TRAPPC6A	0.000705278	-0.133842	0	0	0	NA	NA	NA	NA	Yes	Adult_Cortex:Fetal_Cortex	5.255e-16	rs429358;rs2075650:rs429358:rs157592:rs157592	47
ENSG00000189114	BLOC1S3	19	45682003	45685059	1	protein_coding	388552	BLOC1S3	0.0184298	-0.115773	0	0	0	NA	NA	NA	NA	Yes	Adult_Cortex:Fetal_Cortex	5.255e-16	rs429358;rs2075650:rs429358:rs157592:rs157592	47
ENSG00000267545	AC005779.2	19	45683080	45705702	1	protein_coding	NA	NA	NA	NA	0	0	0	NA	NA	NA	NA	Yes	Adult_Cortex:Fetal_Cortex	5.255e-16	rs429358;rs2075650:rs429358:rs157592:rs157592	47
ENSG00000170471	RALGAPB	20	37101459	37207504	1	protein_coding	57148	RALGAPB	1	-1.59977	0	0	0	NA	NA	NA	NA	Yes	IMR90	5.031e-08	20:39906988:G:A	48
ENSG00000101442	ACTR5	20	37377085	37400834	1	protein_coding	79913	ACTR5	1.00014e-12	0.539172	0	0	0	NA	NA	NA	NA	Yes	IMR90:Mesenchymal_Stem_Cell:Trophoblast-like_Cell	3.018e-05	20:39906988:G:A	48
ENSG00000101452	DHX35	20	37590942	37668366	1	protein_coding	60625	DHX35	9.69274e-11	-0.629421	0	0	0	NA	NA	NA	NA	Yes	IMR90:Mesenchymal_Stem_Cell:Mesendoderm:Trophoblast-like_Cell	2.747e-08	20:39906988:G:A	48
ENSG00000204103	MAFB	20	39314488	39317880	-1	protein_coding	9935	MAFB	NA	-1.1671	0	0	0	NA	NA	NA	NA	Yes	Mesendoderm	3.018e-05	20:39906988:G:A	48
ENSG00000198900	TOP1	20	39657458	39753127	1	protein_coding	7150	TOP1	0.999999	-1.24437	1	11.73	0	NA	NA	NA	NA	Yes	Aorta:Left_Ventricle:Liver:Right_Ventricle:GM12878:IMR90:Mesenchymal_Stem_Cell:Mesendoderm:Neural_Progenitor_Cell:Trophoblast-like_Cell:hESC	2.747e-08	20:39906988:G:A	48
ENSG00000124181	PLCG1	20	39765600	39811629	1	protein_coding	5335	PLCG1	0.763352	NA	0	0	0	NA	NA	NA	NA	Yes	Hippocampus:Left_Ventricle:Liver:Spleen:GM12878:IMR90:Mesenchymal_Stem_Cell:Mesendoderm:Trophoblast-like_Cell:hESC	2.747e-08	20:39906988:G:A	48
ENSG00000174306	ZHX3	20	39807088	39946312	-1	protein_coding	23051	ZHX3	0.354421	-2.86061	3	2.254	0	NA	NA	NA	NA	Yes	Promoter_anchored_loops:Adult_Cortex:Aorta:Left_Ventricle:Liver:Right_Ventricle:GM12878:IMR90:Mesenchymal_Stem_Cell:Mesendoderm:Trophoblast-like_Cell:hESC	2.747e-08	20:39906988:G:A	48
ENSG00000183798	EMILIN3	20	39988606	39995467	-1	protein_coding	90187	EMILIN3	0.0013981	0.560957	0	0	1	2.09517e-05	6.09658e-10	GTEx/v8/Brain_Nucleus_accumbens_basal_ganglia	-	No	NA	3.018e-05	20:39906988:G:A	48
ENSG00000196090	PTPRT	20	40701392	41818610	-1	protein_coding	11122	PTPRT	0.999999	2.65629	0	0	0	NA	NA	NA	NA	Yes	Mesenchymal_Stem_Cell	5.031e-08	20:39906988:G:A	48
ENSG00000124193	SRSF6	20	42086568	42092245	1	protein_coding	6431	SRSF6	0.992976	-0.317719	0	0	0	NA	NA	NA	NA	Yes	Mesendoderm	5.031e-08	20:39906988:G:A	48
ENSG00000185513	L3MBTL1	20	42136320	42179590	1	protein_coding	26013	L3MBTL1	2.07855e-07	NA	0	0	0	NA	NA	NA	NA	Yes	Mesenchymal_Stem_Cell:Mesendoderm	5.031e-08	20:39906988:G:A	48
ENSG00000101049	SGK2	20	42187608	42216877	1	protein_coding	10110	SGK2	2.93457e-07	0.613865	0	0	0	NA	NA	NA	NA	Yes	IMR90	2.747e-08	20:39906988:G:A	48
ENSG00000100221	JOSD1	22	39081548	39097561	-1	protein_coding	9929	JOSD1	0.319905	-1.10562	0	0	0	NA	NA	NA	NA	Yes	Left_Ventricle:Mesenchymal_Stem_Cell	3.793e-08	rs45627435	49
ENSG00000100226	GTPBP1	22	39101728	39134304	1	protein_coding	9567	GTPBP1	0.996189	-1.44819	0	0	0	NA	NA	NA	NA	Yes	Left_Ventricle:Mesenchymal_Stem_Cell	3.793e-08	rs45627435	49
ENSG00000100242	SUN2	22	39130730	39190148	-1	protein_coding	25777	SUN2	2.40833e-07	0.0720447	0	0	0	NA	NA	NA	NA	Yes	Left_Ventricle	5.771e-07	rs45627435	49
ENSG00000100246	DNAL4	22	39174513	39190203	-1	protein_coding	10126	DNAL4	0.323422	-0.725365	0	0	0	NA	NA	NA	NA	Yes	Left_Ventricle	5.771e-07	rs45627435	49
ENSG00000128383	APOBEC3A	22	39348746	39359188	1	protein_coding	100913187	APOBEC3A	0.226348	-0.0717884	0	0	0	NA	NA	NA	NA	Yes	IMR90	2.989e-08	rs45627435	49
ENSG00000100324	TAB1	22	39795746	39833065	1	protein_coding	10454	TAB1	0.00399581	-0.623712	0	0	0	NA	NA	NA	NA	Yes	IMR90	3.319e-08	rs2092563:rs45627435	49
ENSG00000128268	MGAT3	22	39853349	39888199	1	protein_coding	4248	MGAT3	0.46018	-0.365142	0	0	0	NA	NA	NA	NA	Yes	IMR90	3.793e-08	rs45627435	49
ENSG00000100335	MIEF1	22	39895437	39914137	1	protein_coding	54471	MIEF1	0.0628938	-0.368026	0	0	0	NA	NA	NA	NA	Yes	Fetal_Cortex	5.706e-08	rs2092563:rs45627435	49
ENSG00000100354	TNRC6B	22	40440821	40731812	1	protein_coding	23112	TNRC6B	1	-2.91639	0	0	0	NA	NA	NA	NA	Yes	Left_Ventricle	3.319e-08	rs2092563:rs45627435	49
ENSG00000239900	ADSL	22	40742507	40786467	1	protein_coding	158	ADSL	0.000212575	-0.459232	0	0	0	NA	NA	NA	NA	Yes	Mesendoderm	3.319e-08	rs2092563:rs45627435	49
ENSG00000100359	SGSM3	22	40766595	40806293	1	protein_coding	27352	SGSM3	1.00601e-06	-0.227062	0	0	0	NA	NA	NA	NA	Yes	Adult_Cortex:Fetal_Cortex:hESC	3.319e-08	rs2092563:rs45627435	49
ENSG00000196588	MKL1	22	40806285	41032706	-1	protein_coding	57591	MKL1	0.540324	-0.588524	0	0	0	NA	NA	NA	NA	Yes	Mesenchymal_Stem_Cell	3.319e-08	rs2092563:rs45627435	49
ENSG00000128285	MCHR1	22	41074754	41078818	1	protein_coding	2847	MCHR1	0.00114839	-0.0810065	0	0	5	4.51324e-05	8.11183e-10	GTEx/v8/Brain_Cerebellum	-	Yes	Adult_Cortex:IMR90:Mesenchymal_Stem_Cell	3.319e-08	rs2092563;rs2092563:rs45627435	49
ENSG00000100372	SLC25A17	22	41165634	41215403	-1	protein_coding	10478	SLC25A17	0.0241848	-0.779479	0	0	40	6.85571e-06	2.57506e-05	GTEx/v8/Brain_Cerebellum:GTEx/v8/Brain_Nucleus_accumbens_basal_ganglia:GTEx/v8/Brain_Putamen_basal_ganglia	+	Yes	Left_Ventricle:IMR90:Mesenchymal_Stem_Cell:Mesendoderm:Trophoblast-like_Cell:hESC	1.932e-08	rs2092563;rs2092563:rs45627435	49
ENSG00000100380	ST13	22	41220539	41253026	-1	protein_coding	6767	ST13	0.659424	-1.5853	0	0	0	NA	NA	NA	NA	Yes	Adult_Cortex:Fetal_Cortex:Left_Ventricle:Liver:GM12878:IMR90:Mesenchymal_Stem_Cell:Mesendoderm:Trophoblast-like_Cell:hESC	1.932e-08	rs2092563:rs45627435	49
ENSG00000196236	XPNPEP3	22	41253081	41363838	1	protein_coding	63929	XPNPEP3	8.88349e-06	-0.745194	0	0	0	NA	NA	NA	NA	Yes	Adult_Cortex:Fetal_Cortex:Left_Ventricle:Liver:GM12878:IMR90:Mesenchymal_Stem_Cell:Mesendoderm:Trophoblast-like_Cell:hESC	1.932e-08	rs2092563:rs45627435	49
ENSG00000172404	DNAJB7	22	41255553	41258130	-1	protein_coding	150353	DNAJB7	2.09351e-11	0.355457	0	0	0	NA	NA	NA	NA	Yes	Adult_Cortex:Fetal_Cortex:Left_Ventricle:Liver:GM12878:IMR90:Mesenchymal_Stem_Cell:Mesendoderm:Trophoblast-like_Cell:hESC	1.932e-08	rs2092563:rs45627435	49
ENSG00000100387	RBX1	22	41347351	41369313	1	protein_coding	9978	RBX1	0.940247	-0.356288	0	0	0	NA	NA	NA	NA	Yes	Promoter_anchored_loops:Adult_Cortex:Fetal_Cortex:Left_Ventricle:Liver:Spleen:GM12878:IMR90:Mesenchymal_Stem_Cell:Mesendoderm:Trophoblast-like_Cell:hESC	1.932e-08	rs45627435:rs2092563	49
ENSG00000100393	EP300	22	41487790	41576081	1	protein_coding	2033	EP300	1	NA	25	18.42	113	2.43872e-06	0.00184947	GTEx/v8/Brain_Cerebellum:GTEx/v8/Brain_Hypothalamus	+	Yes	IMR90:Mesenchymal_Stem_Cell:Mesendoderm:hESC	1.932e-08	rs2092563;rs45627435;rs2092563:rs45627435	49
ENSG00000100395	L3MBTL2	22	41601209	41627275	1	protein_coding	83746	L3MBTL2	0.013028	-0.618259	20	15.1	128	1.79752e-08	5.17512e-05	GTEx/v8/Brain_Anterior_cingulate_cortex_BA24:GTEx/v8/Brain_Frontal_Cortex_BA9	+	Yes	Promoter_anchored_loops	1.126e-08	rs2092563;rs45627435;rs2092563:rs45627435	49
ENSG00000100399	CHADL	22	41625517	41636938	-1	protein_coding	150356	CHADL	0.0808135	0.299037	14	8.721	0	NA	NA	NA	NA	Yes	Promoter_anchored_loops	1.126e-08	rs2092563;rs45627435	49
ENSG00000100401	RANGAP1	22	41641615	41682255	-1	protein_coding	5905	RANGAP1	0.132719	-0.376522	38	12.65	77	7.86901e-07	1.38566e-06	GTEx/v8/Brain_Cerebellar_Hemisphere:GTEx/v8/Brain_Cerebellum	+	Yes	Promoter_anchored_loops:Mesenchymal_Stem_Cell	1.126e-08	rs2092563;rs45627435;rs2092563:rs45627435	49
ENSG00000269104	AL035681.1	22	41685388	41685686	-1	protein_coding	NA	NA	NA	NA	12	7.486	0	NA	NA	NA	NA	Yes	Promoter_anchored_loops:Mesenchymal_Stem_Cell	2.215e-08	rs2092563;rs45627435;rs2092563:rs45627435	49
ENSG00000100403	ZC3H7B	22	41697526	41756151	1	protein_coding	23264	ZC3H7B	0.990762	-0.628158	23	13.71	123	4.49346e-08	0.00010307	GTEx/v8/Brain_Cerebellum	+	Yes	Promoter_anchored_loops:Adult_Cortex:Mesenchymal_Stem_Cell	1.932e-08	rs2092563;rs45627435;rs2092563:rs45627435	49
ENSG00000167074	TEF	22	41763337	41795330	1	protein_coding	7008	TEF	0.421036	0.114829	2	6.552	0	NA	NA	NA	NA	Yes	IMR90:Mesenchymal_Stem_Cell	3.793e-08	rs45627435	49
ENSG00000183864	TOB2	22	41829496	41843027	-1	protein_coding	10766	TOB2	0.70319	-1.01474	1	1.146	0	NA	NA	NA	NA	Yes	Promoter_anchored_loops:Adult_Cortex:Fetal_Cortex:Aorta:Hippocampus:Left_Ventricle:Liver:Lung:Pancreas:Right_Ventricle:GM12878:IMR90:Mesenchymal_Stem_Cell:Mesendoderm:Neural_Progenitor_Cell:Trophoblast-like_Cell:hESC	3.793e-08	rs45627435;rs45627435:rs2092563	49
ENSG00000100410	PHF5A	22	41855721	41864729	-1	protein_coding	84844	PHF5A	0.849501	-0.474224	0	0	0	NA	NA	NA	NA	Yes	Adult_Cortex:Fetal_Cortex:Aorta:Hippocampus:Left_Ventricle:Liver:Lung:Pancreas:Right_Ventricle:GM12878:IMR90:Mesenchymal_Stem_Cell:Mesendoderm:Neural_Progenitor_Cell:Trophoblast-like_Cell:hESC	1.932e-08	rs2092563:rs45627435	49
ENSG00000100412	ACO2	22	41865129	41924993	1	protein_coding	50	ACO2	0.454378	-0.617412	4	2.461	21	2.91064e-05	0.00290367	GTEx/v8/Brain_Cerebellum	+	Yes	Adult_Cortex:Fetal_Cortex:Aorta:Hippocampus:Left_Ventricle:Liver:Lung:Pancreas:Right_Ventricle:GM12878:IMR90:Mesenchymal_Stem_Cell:Mesendoderm:Neural_Progenitor_Cell:Trophoblast-like_Cell:hESC	1.932e-08	rs45627435;rs2092563;rs2092563:rs45627435	49
ENSG00000100413	POLR3H	22	41921808	41940610	-1	protein_coding	171568	POLR3H	0.00200711	-1.30585	2	2.461	120	2.19476e-08	8.23596e-14	GTEx/v8/Brain_Cerebellum:GTEx/v8/Brain_Cortex:GTEx/v8/Brain_Frontal_Cortex_BA9:GTEx/v8/Brain_Putamen_basal_ganglia	+	Yes	Adult_Cortex:Fetal_Cortex:Left_Ventricle:Liver:GM12878:IMR90:Mesenchymal_Stem_Cell:Mesendoderm:Trophoblast-like_Cell:hESC	1.932e-08	rs45627435;rs2092563;rs2092563:rs45627435	49
ENSG00000172346	CSDC2	22	41956767	41973745	1	protein_coding	27254	CSDC2	0.0798035	0.319356	2	17.38	143	2.14241e-09	6.71474e-18	GTEx/v8/Brain_Caudate_basal_ganglia:GTEx/v8/Brain_Cerebellar_Hemisphere:GTEx/v8/Brain_Cortex:GTEx/v8/Brain_Frontal_Cortex_BA9:GTEx/v8/Brain_Putamen_basal_ganglia	+	Yes	Adult_Cortex:Left_Ventricle:Liver:GM12878:IMR90:Mesenchymal_Stem_Cell:Mesendoderm:Trophoblast-like_Cell:hESC	1.126e-08	rs45627435;rs2092563	49
ENSG00000100418	DESI1	22	41994032	42017100	-1	protein_coding	27351	DESI1	0.0937225	-0.0430032	0	0	0	NA	NA	NA	NA	Yes	Promoter_anchored_loops:Adult_Cortex:Fetal_Cortex:Left_Ventricle:Liver:GM12878:IMR90:Mesenchymal_Stem_Cell:Mesendoderm:Trophoblast-like_Cell:hESC	1.932e-08	rs2092563:rs45627435	49
ENSG00000196419	XRCC6	22	42017123	42060044	1	protein_coding	2547	XRCC6	0.996856	-0.128101	2	1.751	0	NA	NA	NA	NA	Yes	Promoter_anchored_loops:Adult_Cortex:Fetal_Cortex:Left_Ventricle:Liver:GM12878:IMR90:Mesenchymal_Stem_Cell:Mesendoderm:Trophoblast-like_Cell:hESC	1.932e-08	rs45627435;rs2092563:rs45627435	49
ENSG00000100138	NHP2L1	22	42069934	42086508	-1	protein_coding	4809	NHP2L1	0.710585	0.0822262	0	0	0	NA	NA	NA	NA	Yes	Adult_Cortex:Fetal_Cortex:Left_Ventricle:Liver:Right_Ventricle:GM12878:IMR90:Mesenchymal_Stem_Cell:Mesendoderm:Trophoblast-like_Cell:hESC	2.989e-08	rs45627435:rs2092563	49
ENSG00000184208	C22orf46	22	42084943	42094140	1	protein_coding	101927302	C22orf46	NA	-0.442689	0	0	0	NA	NA	NA	NA	Yes	Adult_Cortex:Fetal_Cortex:Left_Ventricle:Liver:Right_Ventricle:GM12878:IMR90:Mesenchymal_Stem_Cell:Mesendoderm:Trophoblast-like_Cell:hESC	2.989e-08	rs45627435:rs2092563	49
ENSG00000167077	MEI1	22	42095503	42195460	1	protein_coding	150365	MEI1	1.21592e-08	0.500155	1	12.78	115	1.71054e-06	3.39095e-08	GTEx/v8/Adrenal_Gland:GTEx/v8/Brain_Anterior_cingulate_cortex_BA24:GTEx/v8/Brain_Frontal_Cortex_BA9	+	Yes	Adult_Cortex:Left_Ventricle:Liver:Right_Ventricle:GM12878:IMR90:Mesenchymal_Stem_Cell:Mesendoderm:Trophoblast-like_Cell:hESC	1.932e-08	rs45627435;rs2092563	49
ENSG00000100147	CCDC134	22	42196683	42222303	1	protein_coding	79879	CCDC134	0.000741173	0.32496	1	11.69	0	NA	NA	NA	NA	Yes	Adult_Cortex:Fetal_Cortex:Liver:GM12878:IMR90:Mesenchymal_Stem_Cell:Mesendoderm:Trophoblast-like_Cell:hESC	7.789e-07	rs45627435	49
ENSG00000198911	SREBF2	22	42229109	42303312	1	protein_coding	6721	SREBF2	0.996272	0.410467	1	11.69	0	NA	NA	NA	NA	Yes	IMR90:Mesenchymal_Stem_Cell	2.989e-08	rs45627435	49
ENSG00000234965	SHISA8	22	42307297	42310570	-1	protein_coding	440829	SHISA8	NA	NA	0	0	0	NA	NA	NA	NA	Yes	IMR90:Mesenchymal_Stem_Cell:Mesendoderm:hESC	2.989e-08	rs45627435	49
ENSG00000159958	TNFRSF13C	22	42321045	42322822	-1	protein_coding	115650	TNFRSF13C	0.641055	-0.0639812	0	0	31	1.86773e-05	1.22004e-11	GTEx/v8/Brain_Cerebellar_Hemisphere	+	No	NA	2.162e-06	rs2092563	49
ENSG00000100167	2003-09-01	22	42372276	42394225	1	protein_coding	55964	2003-09-01	0.0692482	-0.598387	2	4.324	0	NA	NA	NA	NA	Yes	IMR90:Mesenchymal_Stem_Cell:Mesendoderm	2.509e-05	rs45627435	49
ENSG00000183066	WBP2NL	22	42394729	42454460	1	protein_coding	164684	WBP2NL	2.07233e-09	0.730693	3	4.324	2	7.6761e-05	1.03831e-06	BRAINEAC/FCTX:BRAINEAC/aveALL:GTEx/v8/Brain_Frontal_Cortex_BA9	+	Yes	IMR90:Mesenchymal_Stem_Cell:Mesendoderm	3.261e-08	rs45627435;rs2092563	49
ENSG00000198951	NAGA	22	42454358	42466846	-1	protein_coding	4668	NAGA	2.0199e-06	0.183467	0	0	31	2.52025e-08	7.04196e-29	GTEx/v8/Brain_Cerebellum:GTEx/v8/Brain_Nucleus_accumbens_basal_ganglia	+	Yes	Left_Ventricle:Liver:GM12878:IMR90:Mesenchymal_Stem_Cell:Mesendoderm:Trophoblast-like_Cell:hESC	1.126e-08	rs2092563;rs45627435	49
ENSG00000177096	FAM109B	22	42470255	42475445	1	protein_coding	150368	FAM109B	0.000109677	0.439359	0	0	0	NA	NA	NA	NA	Yes	Left_Ventricle:Liver:GM12878:IMR90:Mesenchymal_Stem_Cell:Mesendoderm:Trophoblast-like_Cell:hESC	2.989e-08	rs45627435	49
ENSG00000183172	SMDT1	22	42475695	42480288	1	protein_coding	91689	SMDT1	0.16335	-0.139727	0	0	0	NA	NA	NA	NA	Yes	Left_Ventricle:Liver:GM12878:IMR90:Mesenchymal_Stem_Cell:Mesendoderm:Trophoblast-like_Cell:hESC	2.989e-08	rs45627435	49
ENSG00000184983	NDUFA6	22	42481529	42486959	-1	protein_coding	4700	NDUFA6	0.00325949	-0.532149	0	0	0	NA	NA	NA	NA	Yes	Left_Ventricle:Liver:GM12878:IMR90:Mesenchymal_Stem_Cell:Mesendoderm:Trophoblast-like_Cell:hESC	2.989e-08	rs45627435	49
ENSG00000100197	CYP2D6	22	42522501	42526908	-1	protein_coding	101929829	CYP2D6	9.22646e-10	0.153954	0	0	33	2.97107e-05	3.60661e-26	GTEx/v8/Brain_Cerebellum	-	No	NA	1.126e-08	rs45627435;rs2092563	49
ENSG00000100207	TCF20	22	42556019	42739622	-1	protein_coding	6942	TCF20	0.999978	-0.944696	0	0	0	NA	NA	NA	NA	Yes	IMR90:Mesenchymal_Stem_Cell:Mesendoderm:Trophoblast-like_Cell:hESC	2.989e-08	rs45627435	49
ENSG00000235568	NFAM1	22	42776416	42828401	-1	protein_coding	150372	NFAM1	0.0260796	1.92572	0	0	0	NA	NA	NA	NA	Yes	Left_Ventricle:GM12878:IMR90:Mesenchymal_Stem_Cell:Mesendoderm:Trophoblast-like_Cell:hESC	2.989e-08	rs45627435	49
ENSG00000189306	RRP7A	22	42905974	42915808	-1	protein_coding	27341	RRP7A	0.00237296	3.49513	0	0	0	NA	NA	NA	NA	Yes	Promoter_anchored_loops:IMR90:Mesenchymal_Stem_Cell:Mesendoderm	4.572e-05	rs45627435	49
ENSG00000183569	SERHL2	22	42949623	42970388	1	protein_coding	253190	SERHL2	1.16698e-11	NA	0	0	0	NA	NA	NA	NA	Yes	Promoter_anchored_loops	0.0009271	rs45627435	49
ENSG00000182257	C22orf26	22	46445358	46450024	-1	protein_coding	55267	C22orf26	0.035846	-0.0535616	12	14.95	1	1.67527e-06	0.000561202	GTEx/v8/Brain_Caudate_basal_ganglia	+	No	NA	2.75e-09	rs12159707	50
ENSG00000197182	FLJ27365	22	46449749	46509808	1	protein_coding	NA	NA	NA	NA	12	14.95	0	NA	NA	NA	NA	No	NA	2.75e-09	rs12159707	50
ENSG00000205643	CDPF1	22	46639908	46646576	-1	protein_coding	150383	CDPF1	0.00113893	-0.409513	0	0	0	NA	NA	NA	NA	Yes	Mesenchymal_Stem_Cell	2.75e-09	rs12159707	50
ENSG00000130943	PKDREJ	22	46651560	46659219	-1	protein_coding	10343	PKDREJ	4.71093e-20	2.14544	0	0	0	NA	NA	NA	NA	Yes	Mesenchymal_Stem_Cell	2.75e-09	rs12159707	50
ENSG00000075234	TTC38	22	46663858	46689905	1	protein_coding	55020	TTC38	5.69519e-10	-0.0136454	0	0	0	NA	NA	NA	NA	Yes	Mesenchymal_Stem_Cell	2.75e-09	rs12159707	50
ENSG00000075218	GTSE1	22	46692638	46726707	1	protein_coding	51512	GTSE1	6.90347e-06	-0.447617	0	0	0	NA	NA	NA	NA	Yes	IMR90	2.75e-09	rs12159707	50
ENSG00000100422	CERK	22	47080308	47134158	-1	protein_coding	101927622	CERK	1.60284e-05	1.69636	0	0	0	NA	NA	NA	NA	Yes	Promoter_anchored_loops	2.75e-09	rs12159707	50

## Sheet: S9
Table S9. FUMA prioritized genes from female GWAS
ensg	symbol	chr	start	end	strand	type	entrezID	HUGO	pLI	ncRVIS	posMapSNPs	posMapMaxCADD	eqtlMapSNPs	eqtlMapminP	eqtlMapminQ	eqtlMapts	eqtlDirection	ciMap	ciMapts	minGwasP	IndSigSNPs	GenomicLocus
ENSG00000228988	RP4-677H15.4	1	70684272	70686706	-1	antisense	NA	NA	NA	NA	0	0	0	NA	NA	NA	NA	Yes	IMR90:Mesenchymal_Stem_Cell	3.141e-10	rs34020954:rs2815753	1
ENSG00000116761	CTH	1	70876901	70905534	1	protein_coding	1491	CTH	4.08793e-05	0.0998082	0	0	0	NA	NA	NA	NA	Yes	Mesenchymal_Stem_Cell	3.141e-10	rs34020954:rs2815753	1
ENSG00000237033	CASP3P1	1	71126340	71126948	-1	pseudogene	NA	CASP3P1	NA	NA	0	0	0	NA	NA	NA	NA	Yes	Left_Ventricle:Liver:Mesenchymal_Stem_Cell:Mesendoderm:hESC	3.141e-10	rs34020954:rs2815753	1
ENSG00000229051	RP5-952N6.1	1	71172136	71252151	1	lincRNA	101927244	NA	NA	NA	0	0	0	NA	NA	NA	NA	Yes	Mesenchymal_Stem_Cell	3.141e-10	rs34020954:rs2815753	1
ENSG00000226208	RP11-99H8.1	1	71181616	71185972	-1	lincRNA	NA	NA	NA	NA	0	0	0	NA	NA	NA	NA	Yes	Mesenchymal_Stem_Cell	3.141e-10	rs34020954:rs2815753	1
ENSG00000050628	PTGER3	1	71318036	71513491	-1	protein_coding	5733	PTGER3	0.787643	0.387856	0	0	0	NA	NA	NA	NA	Yes	Mesenchymal_Stem_Cell	3.141e-10	rs34020954:rs2815753	1
ENSG00000269933	RP3-333A15.2	1	71471537	71472185	-1	sense_intronic	NA	NA	NA	NA	0	0	0	NA	NA	NA	NA	Yes	IMR90:Mesenchymal_Stem_Cell:Mesendoderm:hESC	3.141e-10	rs34020954:rs2815753	1
ENSG00000235079	ZRANB2-AS1	1	71514538	71532867	1	antisense	NA	ZRANB2-AS1	NA	NA	0	0	0	NA	NA	NA	NA	Yes	Mesenchymal_Stem_Cell	3.141e-10	rs34020954:rs2815753	1
ENSG00000132485	ZRANB2	1	71528974	71546980	-1	protein_coding	9406	ZRANB2	0.992881	-1.31738	0	0	0	NA	NA	NA	NA	Yes	IMR90:Mesenchymal_Stem_Cell:Mesendoderm:Neural_Progenitor_Cell:hESC	3.141e-10	rs34020954:rs2815753	1
ENSG00000207721	MIR186	1	71533314	71533399	-1	miRNA	406962	MIR186	NA	NA	0	0	0	NA	NA	NA	NA	Yes	IMR90:Mesenchymal_Stem_Cell:Mesendoderm:Neural_Progenitor_Cell:hESC	3.141e-10	rs34020954:rs2815753	1
ENSG00000229956	ZRANB2-AS2	1	71547007	71955652	1	processed_transcript	100852410	ZRANB2-AS2	NA	NA	0	0	0	NA	NA	NA	NA	Yes	IMR90:Mesenchymal_Stem_Cell:Mesendoderm:Neural_Progenitor_Cell:hESC	3.141e-10	rs34020954:rs2815753	1
ENSG00000264239	AL360297.1	1	71607658	71607751	-1	miRNA	NA	NA	NA	NA	0	0	0	NA	NA	NA	NA	Yes	Aorta:Left_Ventricle:Right_Ventricle:IMR90:Mesenchymal_Stem_Cell:Mesendoderm:Neural_Progenitor_Cell:Trophoblast-like_Cell:hESC	3.141e-10	rs34020954:rs2815753	1
ENSG00000237726	RP11-386O9.2	1	71716682	71717802	1	lincRNA	NA	NA	NA	NA	0	0	0	NA	NA	NA	NA	Yes	Aorta:Left_Ventricle:IMR90:Mesenchymal_Stem_Cell:Mesendoderm:Neural_Progenitor_Cell:Trophoblast-like_Cell:hESC	3.141e-10	rs34020954:rs2815753	1
ENSG00000226324	RP11-115M14.1	1	71832737	71832986	-1	pseudogene	NA	NA	NA	NA	0	0	0	NA	NA	NA	NA	Yes	hESC	3.819e-07	rs34020954	1
ENSG00000172260	NEGR1	1	71861623	72748417	-1	protein_coding	257194	NEGR1	0.951349	-1.71358	61	17.85	44	2.61368e-09	1.84029e-05	BRAINEAC/WHMT:GTEx/v8/Brain_Caudate_basal_ganglia:GTEx/v8/Brain_Nucleus_accumbens_basal_ganglia:GTEx/v8/Brain_Putamen_basal_ganglia	+	Yes	Aorta:Left_Ventricle:Liver:GM12878:IMR90:Mesenchymal_Stem_Cell:Mesendoderm:Neural_Progenitor_Cell:Trophoblast-like_Cell:hESC	3.141e-10	rs34020954;rs2815753;rs34020954:rs2815753	1
ENSG00000231985	RP11-82L20.1	1	72036639	72039241	1	antisense	NA	NA	NA	NA	0	0	0	NA	NA	NA	NA	Yes	Promoter_anchored_loops:Left_Ventricle:Mesendoderm:Neural_Progenitor_Cell:hESC	3.141e-10	rs34020954:rs2815753	1
ENSG00000271618	RP11-175G14.2	1	72203856	72204037	1	pseudogene	NA	NA	NA	NA	0	0	0	NA	NA	NA	NA	Yes	Mesendoderm:hESC	3.141e-10	rs34020954:rs2815753	1
ENSG00000228853	NEGR1-IT1	1	72259915	72302695	-1	sense_intronic	100852409	NEGR1-IT1	NA	NA	0	0	0	NA	NA	NA	NA	Yes	Mesendoderm:hESC	3.141e-10	rs34020954:rs2815753	1
ENSG00000233994	GDI2P2	1	72740235	72740842	1	pseudogene	NA	GDI2P2	NA	NA	9	17.85	0	NA	NA	NA	NA	Yes	Aorta:Left_Ventricle:Liver:GM12878:IMR90:Mesenchymal_Stem_Cell:Mesendoderm:Neural_Progenitor_Cell:Trophoblast-like_Cell:hESC	3.141e-10	rs34020954;rs2815753;rs34020954:rs2815753	1
ENSG00000227207	RPL31P12	1	72767155	72767512	1	pseudogene	NA	RPL31P12	NA	NA	46	7.964	116	6.73703e-47	1.22585e-38	GTEx/v8/Brain_Cerebellar_Hemisphere:GTEx/v8/Brain_Cerebellum	-	Yes	Promoter_anchored_loops	3.141e-10	rs2815753;rs34020954;rs34020954:rs2815753	1
ENSG00000212366	RNU6-1246P	1	73183346	73183452	-1	snRNA	NA	RNU6-1246P	NA	NA	0	0	0	NA	NA	NA	NA	Yes	Left_Ventricle:Mesenchymal_Stem_Cell:Mesendoderm:hESC	3.141e-10	rs34020954:rs2815753	1
ENSG00000225087	RP4-660H19.1	1	73214604	73364823	-1	lincRNA	NA	NA	NA	NA	0	0	0	NA	NA	NA	NA	Yes	Aorta:Left_Ventricle:IMR90:Mesenchymal_Stem_Cell:Mesendoderm:Trophoblast-like_Cell:hESC	3.141e-10	rs34020954:rs2815753	1
ENSG00000227016	RP11-262K1.1	1	73230714	73245974	1	lincRNA	339468	NA	NA	NA	0	0	0	NA	NA	NA	NA	Yes	Left_Ventricle:Liver:IMR90:Mesenchymal_Stem_Cell:Mesendoderm:Trophoblast-like_Cell:hESC	3.141e-10	rs34020954:rs2815753	1
ENSG00000229636	KRT8P21	1	73570475	73571965	1	pseudogene	NA	KRT8P21	NA	NA	0	0	0	NA	NA	NA	NA	Yes	Left_Ventricle:Liver:IMR90:Mesenchymal_Stem_Cell:Mesendoderm:hESC	3.141e-10	rs34020954:rs2815753	1
ENSG00000251825	RN7SKP19	1	73657287	73657538	-1	misc_RNA	NA	RN7SKP19	NA	NA	0	0	0	NA	NA	NA	NA	Yes	IMR90:Mesenchymal_Stem_Cell:Mesendoderm:hESC	3.141e-10	rs34020954:rs2815753	1
ENSG00000233973	RP4-598G3.1	1	73771853	73820934	1	lincRNA	101927295	NA	NA	NA	0	0	0	NA	NA	NA	NA	Yes	Mesenchymal_Stem_Cell:Mesendoderm	3.141e-10	rs34020954:rs2815753	1
ENSG00000223479	RP4-788P17.1	1	74100899	74180897	1	lincRNA	NA	NA	NA	NA	0	0	0	NA	NA	NA	NA	Yes	Left_Ventricle:IMR90:Mesenchymal_Stem_Cell:Mesendoderm:Trophoblast-like_Cell:hESC	3.141e-10	rs34020954:rs2815753	1
ENSG00000200601	RNA5SP50	1	74215200	74215306	-1	rRNA	NA	RNA5SP50	NA	NA	0	0	0	NA	NA	NA	NA	Yes	Mesenchymal_Stem_Cell:Mesendoderm:Trophoblast-like_Cell	3.141e-10	rs34020954:rs2815753	1
ENSG00000252005	RNU4ATAC8P	1	74349396	74349505	1	snRNA	NA	RNU4ATAC8P	NA	NA	0	0	0	NA	NA	NA	NA	Yes	Left_Ventricle:Liver:IMR90:Mesenchymal_Stem_Cell:Mesendoderm:Trophoblast-like_Cell:hESC	3.141e-10	rs34020954:rs2815753	1
ENSG00000162620	LRRIQ3	1	74491699	74663871	-1	protein_coding	127255	LRRIQ3	3.22227e-15	0.127525	0	0	0	NA	NA	NA	NA	Yes	IMR90:Mesenchymal_Stem_Cell:Mesendoderm	3.141e-10	rs34020954:rs2815753	1
ENSG00000254685	FPGT	1	74663896	74699770	1	protein_coding	8790	FPGT	5.97096e-08	0.779915	0	0	0	NA	NA	NA	NA	Yes	IMR90:Mesenchymal_Stem_Cell:Mesendoderm	3.141e-10	rs34020954:rs2815753	1
ENSG00000259030	FPGT-TNNI3K	1	74663919	75009666	1	protein_coding	100526835	FPGT-TNNI3K	1.84158e-38	0.110264	0	0	0	NA	NA	NA	NA	Yes	IMR90:Mesenchymal_Stem_Cell:Mesendoderm	3.141e-10	rs34020954:rs2815753	1
ENSG00000116783	TNNI3K	1	74663947	75010112	1	protein_coding	100526835	TNNI3K	1.80292e-38	0.231252	0	0	0	NA	NA	NA	NA	Yes	IMR90:Mesenchymal_Stem_Cell:Mesendoderm	3.141e-10	rs34020954:rs2815753	1
ENSG00000237324	RP11-439H8.4	1	74807263	74844486	-1	antisense	NA	NA	NA	NA	0	0	0	NA	NA	NA	NA	Yes	IMR90:Mesenchymal_Stem_Cell:Mesendoderm:hESC	3.141e-10	rs34020954:rs2815753	1
ENSG00000233894	RP4-650F12.2	1	74933879	74935227	1	antisense	NA	NA	NA	NA	0	0	0	NA	NA	NA	NA	Yes	IMR90:Mesenchymal_Stem_Cell:Mesendoderm:Neural_Progenitor_Cell:Trophoblast-like_Cell:hESC	3.141e-10	rs34020954:rs2815753	1
ENSG00000162621	LRRC53	1	74935562	74978298	-1	protein_coding	NA	LRRC53	NA	NA	0	0	0	NA	NA	NA	NA	Yes	IMR90:Mesenchymal_Stem_Cell:Mesendoderm:Neural_Progenitor_Cell	3.141e-10	rs34020954:rs2815753	1
ENSG00000234497	RP4-612J11.1	1	75055419	75087403	1	antisense	NA	NA	NA	NA	0	0	0	NA	NA	NA	NA	Yes	Aorta:Left_Ventricle:Right_Ventricle:IMR90:Mesenchymal_Stem_Cell:Mesendoderm:Neural_Progenitor_Cell:Trophoblast-like_Cell:hESC	3.141e-10	rs34020954:rs2815753	1
ENSG00000272864	RP11-17E13.2	1	75164453	75165017	-1	lincRNA	NA	NA	NA	NA	0	0	0	NA	NA	NA	NA	Yes	IMR90:Mesenchymal_Stem_Cell	3.141e-10	rs34020954:rs2815753	1
ENSG00000116791	CRYZ	1	75171170	75199092	-1	protein_coding	1429	CRYZ	1.14334e-14	0.982332	0	0	0	NA	NA	NA	NA	Yes	IMR90:Mesenchymal_Stem_Cell	3.141e-10	rs34020954:rs2815753	1
ENSG00000162623	TYW3	1	75198836	75232362	1	protein_coding	127253	TYW3	0.431872	0.69243	0	0	0	NA	NA	NA	NA	Yes	IMR90:Mesenchymal_Stem_Cell	3.141e-10	rs34020954:rs2815753	1
ENSG00000229943	RP11-93N20.1	1	75428998	75430802	1	lincRNA	NA	NA	NA	NA	0	0	0	NA	NA	NA	NA	Yes	Left_Ventricle:Mesenchymal_Stem_Cell	3.819e-07	rs34020954	1
ENSG00000261213	RP11-510C10.4	1	75588203	75589612	-1	lincRNA	NA	NA	NA	NA	0	0	0	NA	NA	NA	NA	Yes	IMR90:Mesenchymal_Stem_Cell	3.141e-10	rs34020954:rs2815753	1
ENSG00000224127	RP11-510C10.2	1	75593515	75598743	-1	antisense	NA	NA	NA	NA	0	0	0	NA	NA	NA	NA	Yes	IMR90:Mesenchymal_Stem_Cell	3.141e-10	rs34020954:rs2815753	1
ENSG00000162624	LHX8	1	75594119	75627218	1	protein_coding	431707	LHX8	0.663323	-0.679266	0	0	0	NA	NA	NA	NA	Yes	IMR90:Mesenchymal_Stem_Cell	3.141e-10	rs34020954:rs2815753	1
ENSG00000224149	RP11-510C10.3	1	75595659	75598261	-1	antisense	NA	NA	NA	NA	0	0	0	NA	NA	NA	NA	Yes	IMR90:Mesenchymal_Stem_Cell	3.141e-10	rs34020954:rs2815753	1
ENSG00000206999	RNU6-622P	1	75648730	75648832	1	snRNA	NA	RNU6-622P	NA	NA	0	0	0	NA	NA	NA	NA	Yes	Mesenchymal_Stem_Cell:hESC	3.141e-10	rs34020954:rs2815753	1
ENSG00000240286	MEAF6P1	2	210043528	210046742	1	pseudogene	NA	MEAF6P1	NA	NA	0	0	0	NA	NA	NA	NA	Yes	IMR90	7.221e-09	rs138218528	2
ENSG00000229670	PKP4P1	2	210043690	210045847	1	pseudogene	NA	PKP4P1	NA	NA	0	0	0	NA	NA	NA	NA	Yes	IMR90	7.221e-09	rs138218528	2
ENSG00000115365	LANCL1	2	211295973	211342376	-1	protein_coding	10314	LANCL1	9.92098e-06	-0.236721	0	0	0	NA	NA	NA	NA	Yes	IMR90:Mesenchymal_Stem_Cell:Mesendoderm	7.221e-09	rs138218528	2
ENSG00000021826	CPS1	2	211342406	211543831	1	protein_coding	1373	CPS1	0.0833574	0.929214	0	0	0	NA	NA	NA	NA	Yes	IMR90:Mesenchymal_Stem_Cell:Mesendoderm	7.221e-09	rs138218528	2
ENSG00000271074	RP11-212J19.1	2	211969658	211970456	1	pseudogene	NA	NA	NA	NA	0	0	0	NA	NA	NA	NA	Yes	Mesendoderm:hESC	7.221e-09	rs138218528	2
ENSG00000231017	AC013404.1	2	212163666	212163914	-1	pseudogene	NA	NA	NA	NA	0	0	0	NA	NA	NA	NA	Yes	Left_Ventricle:Mesenchymal_Stem_Cell:Mesendoderm:hESC	7.221e-09	rs138218528	2
ENSG00000178568	ERBB4	2	212240446	213403565	-1	protein_coding	2066	ERBB4	0.999901	2.80334	31	18.57	0	NA	NA	NA	NA	Yes	Aorta:Left_Ventricle:Liver:Right_Ventricle:GM12878:IMR90:Mesenchymal_Stem_Cell:Mesendoderm:Neural_Progenitor_Cell:Trophoblast-like_Cell:hESC	7.221e-09	rs138218528	2
ENSG00000199585	RNA5SP119	2	212400378	212400494	1	rRNA	NA	RNA5SP119	NA	NA	0	0	0	NA	NA	NA	NA	Yes	Left_Ventricle:Mesenchymal_Stem_Cell:Mesendoderm:hESC	7.221e-09	rs138218528	2
ENSG00000232631	MTND2P23	2	212641931	212642581	1	pseudogene	NA	MTND2P23	NA	NA	0	0	0	NA	NA	NA	NA	Yes	Left_Ventricle:Liver:Mesenchymal_Stem_Cell:Mesendoderm:Trophoblast-like_Cell:hESC	1.329e-08	rs138218528	2
ENSG00000236007	AC105921.5	2	212642998	212644488	1	pseudogene	NA	NA	NA	NA	0	0	0	NA	NA	NA	NA	Yes	Left_Ventricle:Liver:Mesenchymal_Stem_Cell:Mesendoderm:Trophoblast-like_Cell:hESC	1.329e-08	rs138218528	2
ENSG00000221782	MIR548F2	2	213290987	213291084	-1	miRNA	100313771	MIR548F2	NA	NA	0	0	0	NA	NA	NA	NA	Yes	Left_Ventricle:IMR90:Mesenchymal_Stem_Cell:Mesendoderm:hESC	7.221e-09	rs138218528	2
ENSG00000213917	RPL5P8	2	215145362	215146176	-1	pseudogene	NA	RPL5P8	NA	NA	0	0	0	NA	NA	NA	NA	Yes	IMR90	1.329e-08	rs138218528	2
ENSG00000174453	VWC2L	2	215275789	215443683	1	protein_coding	402117	VWC2L	0.612118	-1.05683	0	0	0	NA	NA	NA	NA	Yes	Left_Ventricle	1.329e-08	rs138218528	2
ENSG00000224257	VWC2L-IT1	2	215374920	215401614	1	sense_intronic	100885780	VWC2L-IT1	NA	NA	0	0	0	NA	NA	NA	NA	Yes	Left_Ventricle	1.329e-08	rs138218528	2
ENSG00000207274	SNORA70	2	215711671	215711805	1	snoRNA	NA	NA	NA	NA	0	0	0	NA	NA	NA	NA	Yes	IMR90	1.329e-08	rs138218528	2
ENSG00000230076	AC016708.2	2	215711852	215712169	1	pseudogene	NA	NA	NA	NA	0	0	0	NA	NA	NA	NA	Yes	IMR90	1.329e-08	rs138218528	2
ENSG00000271937	RP11-424N24.2	3	44379433	44380044	-1	antisense	NA	NA	NA	NA	0	0	0	NA	NA	NA	NA	Yes	Fetal_Cortex:Left_Ventricle:Mesenchymal_Stem_Cell:Mesendoderm:Trophoblast-like_Cell:hESC	1.663e-10	rs10514710	3
ENSG00000179152	TCAIM	3	44379611	44450943	1	protein_coding	285343	TCAIM	4.45859e-05	0.313154	0	0	0	NA	NA	NA	NA	Yes	Fetal_Cortex:Left_Ventricle:Mesenchymal_Stem_Cell:Mesendoderm:Trophoblast-like_Cell:hESC	1.663e-10	rs10514710	3
ENSG00000185219	ZNF445	3	44481262	44519162	-1	protein_coding	353274	ZNF445	0.996478	-1.77738	0	0	0	NA	NA	NA	NA	Yes	Adult_Cortex:Fetal_Cortex	2.263e-10	rs10514710	3
ENSG00000214825	EI24P3	3	44566236	44567297	-1	pseudogene	NA	EI24P3	NA	NA	0	0	0	NA	NA	NA	NA	Yes	Adult_Cortex:Fetal_Cortex:Left_Ventricle:Liver:Spleen:GM12878:IMR90:Mesenchymal_Stem_Cell:Mesendoderm:Trophoblast-like_Cell:hESC	1.663e-10	rs10514710	3
ENSG00000196345	ZKSCAN7	3	44596685	44624975	1	protein_coding	55888	ZKSCAN7	1.17628e-05	-0.800781	0	0	0	NA	NA	NA	NA	Yes	Fetal_Cortex:Left_Ventricle:Liver:Spleen:GM12878:IMR90:Mesenchymal_Stem_Cell:Mesendoderm:Trophoblast-like_Cell:hESC	1.663e-10	rs10514710	3
ENSG00000236869	RP11-944L7.4	3	44598849	44727145	-1	antisense	NA	NA	NA	NA	0	0	0	NA	NA	NA	NA	Yes	Adult_Cortex:Fetal_Cortex	1.663e-10	rs10514710	3
ENSG00000273303	RP11-944L7.5	3	44607051	44635665	1	protein_coding	NA	NA	NA	NA	0	0	0	NA	NA	NA	NA	Yes	IMR90:Mesenchymal_Stem_Cell	2.263e-10	rs10514710	3
ENSG00000144792	ZNF660	3	44619715	44641186	1	protein_coding	285349	ZNF660	0.0548051	-1.65843	0	0	0	NA	NA	NA	NA	Yes	Adult_Cortex:Fetal_Cortex:IMR90:Mesenchymal_Stem_Cell	1.663e-10	rs10514710	3
ENSG00000214820	MPRIPP1	3	44621430	44622518	-1	pseudogene	NA	MPRIPP1	NA	NA	0	0	2	1.82981e-05	3.1424e-05	GTEx/v8/Brain_Cerebellum	-	Yes	Adult_Cortex:Fetal_Cortex:IMR90:Mesenchymal_Stem_Cell	1.663e-10	rs10514710	3
ENSG00000186448	ZNF197	3	44626380	44689963	1	protein_coding	10168	ZNF197	5.95384e-14	0.135916	0	0	0	NA	NA	NA	NA	Yes	Adult_Cortex:Fetal_Cortex:IMR90:Mesenchymal_Stem_Cell	1.663e-10	rs10514710	3
ENSG00000233509	ZNF197-AS1	3	44658620	44666289	-1	antisense	NA	ZNF197-AS1	NA	NA	0	0	0	NA	NA	NA	NA	Yes	Adult_Cortex:Fetal_Cortex:IMR90:Mesenchymal_Stem_Cell:Mesendoderm:hESC	1.663e-10	rs10514710	3
ENSG00000169981	ZNF35	3	44690219	44702283	1	protein_coding	7584	ZNF35	0.0792906	-0.732337	0	0	0	NA	NA	NA	NA	Yes	Fetal_Cortex:IMR90:Mesenchymal_Stem_Cell:Mesendoderm:Trophoblast-like_Cell:hESC	1.663e-10	rs10514710	3
ENSG00000272077	RP11-348P10.2	3	44708904	44710856	1	lincRNA	NA	NA	NA	NA	0	0	0	NA	NA	NA	NA	Yes	IMR90:Mesenchymal_Stem_Cell:Mesendoderm:Trophoblast-like_Cell:hESC	1.663e-10	rs10514710	3
ENSG00000196653	ZNF502	3	44754135	44765323	1	protein_coding	91392	ZNF502	1.40777e-05	0.252899	1	23.5	2	1.19306e-20	2.18505e-15	BRAINEAC/FCTX:BRAINEAC/aveALL:GTEx/v8/Adrenal_Gland:GTEx/v8/Brain_Anterior_cingulate_cortex_BA24:GTEx/v8/Brain_Caudate_basal_ganglia:GTEx/v8/Brain_Cerebellar_Hemisphere:GTEx/v8/Brain_Cerebellum:GTEx/v8/Brain_Cortex:GTEx/v8/Brain_Frontal_Cortex_BA9:GTEx/v8/Brain_Hippocampus:GTEx/v8/Brain_Hypothalamus:GTEx/v8/Brain_Putamen_basal_ganglia:GTEx/v8/Brain_Substantia_nigra	-	No	NA	1.663e-10	rs10514710	3
ENSG00000186446	ZNF501	3	44771088	44778575	1	protein_coding	115560	ZNF501	0.00549806	-0.302345	1	23.5	2	1.5161e-17	1.29879e-12	BRAINEAC/FCTX:BRAINEAC/WHMT:BRAINEAC/aveALL:GTEx/v8/Adrenal_Gland:GTEx/v8/Brain_Amygdala:GTEx/v8/Brain_Caudate_basal_ganglia:GTEx/v8/Brain_Cerebellar_Hemisphere:GTEx/v8/Brain_Cerebellum:GTEx/v8/Brain_Cortex:GTEx/v8/Brain_Frontal_Cortex_BA9:GTEx/v8/Brain_Hippocampus:GTEx/v8/Brain_Hypothalamus:GTEx/v8/Brain_Putamen_basal_ganglia	-	No	NA	1.663e-10	rs10514710	3
ENSG00000163808	KIF15	3	44803209	44914868	1	protein_coding	56992	KIF15	7.4695e-13	-0.317071	1	1.762	2	1.08e-07	0.00813872	BRAINEAC/FCTX:BRAINEAC/aveALL	NA	No	NA	1.663e-10	rs10514710	3
ENSG00000169964	TMEM42	3	44903361	44907162	1	protein_coding	131616	TMEM42	0.306978	-0.0389323	0	0	0	NA	NA	NA	NA	Yes	Promoter_anchored_loops	1.663e-10	rs10514710	3
ENSG00000207783	MIR564	3	44903380	44903473	1	miRNA	693149	MIR564	NA	NA	0	0	0	NA	NA	NA	NA	Yes	Promoter_anchored_loops	1.663e-10	rs10514710	3
ENSG00000163810	TGM4	3	44916100	44956482	1	protein_coding	7047	TGM4	1.13522e-11	0.329752	0	0	0	NA	NA	NA	NA	Yes	Fetal_Cortex	1.663e-10	rs10514710	3
ENSG00000235845	RP11-272D20.2	3	44940670	44942417	1	antisense	NA	NA	NA	NA	0	0	0	NA	NA	NA	NA	Yes	IMR90	2.263e-10	rs10514710	3
ENSG00000163812	ZDHHC3	3	44956749	45017677	-1	protein_coding	51304	ZDHHC3	0.144015	-0.617523	0	0	0	NA	NA	NA	NA	Yes	Fetal_Cortex	1.663e-10	rs10514710	3
ENSG00000227123	RPL12P44	3	44979165	44979974	1	pseudogene	NA	RPL12P44	NA	NA	0	0	0	NA	NA	NA	NA	Yes	IMR90:Mesenchymal_Stem_Cell	1.663e-10	rs10514710	3
ENSG00000075914	EXOSC7	3	45016733	45077558	1	protein_coding	23016	EXOSC7	0.0141395	NA	0	0	0	NA	NA	NA	NA	Yes	Fetal_Cortex	1.663e-10	rs10514710	3
ENSG00000144848	ATG3	3	112251356	112280893	-1	protein_coding	64422	ATG3	0.978992	-0.705548	0	0	0	NA	NA	NA	NA	Yes	Left_Ventricle	3.029e-07	3:114968992:TTAAG:T	4
ENSG00000138459	SLC35A5	3	112280556	112304424	1	protein_coding	55032	SLC35A5	0.00141225	0.61419	0	0	0	NA	NA	NA	NA	Yes	Left_Ventricle	3.029e-07	3:114968992:TTAAG:T	4
ENSG00000206530	WDR52	3	113005777	113160457	-1	protein_coding	55779	WDR52	4.18629e-06	1.99339	0	0	0	NA	NA	NA	NA	Yes	Left_Ventricle	1.506e-08	3:114968992:TTAAG:T	4
ENSG00000176542	KIAA2018	3	113367232	113415493	-1	protein_coding	205717	KIAA2018	0.999948	-0.247707	0	0	0	NA	NA	NA	NA	Yes	Left_Ventricle:Mesenchymal_Stem_Cell	3.283e-08	3:114968992:TTAAG:T	4
ENSG00000121579	NAA50	3	113435307	113465147	-1	protein_coding	80218	NAA50	0.876849	-1.33037	0	0	0	NA	NA	NA	NA	Yes	Left_Ventricle:IMR90:Mesenchymal_Stem_Cell	1.582e-07	3:114968992:TTAAG:T	4
ENSG00000239280	RP11-271C24.3	3	113459670	113460101	-1	pseudogene	NA	NA	NA	NA	0	0	0	NA	NA	NA	NA	Yes	Fetal_Cortex:Left_Ventricle:IMR90:Mesenchymal_Stem_Cell	5.958e-09	3:114968992:TTAAG:T	4
ENSG00000242659	RP11-271C24.2	3	113465719	113466255	-1	lincRNA	NA	NA	NA	NA	0	0	0	NA	NA	NA	NA	Yes	Left_Ventricle:IMR90:Mesenchymal_Stem_Cell	1.582e-07	3:114968992:TTAAG:T	4
ENSG00000114573	ATP6V1A	3	113465866	113530903	1	protein_coding	523	ATP6V1A	0.986544	-1.19105	0	0	0	NA	NA	NA	NA	Yes	Left_Ventricle:IMR90:Mesenchymal_Stem_Cell	1.582e-07	3:114968992:TTAAG:T	4
ENSG00000240776	RP11-435F17.1	3	113569084	113569578	-1	pseudogene	NA	NA	NA	NA	0	0	0	NA	NA	NA	NA	Yes	Fetal_Cortex	5.958e-09	3:114968992:TTAAG:T	4
ENSG00000241889	RP11-435F17.3	3	113604145	113604878	1	pseudogene	NA	NA	NA	NA	0	0	0	NA	NA	NA	NA	Yes	Mesenchymal_Stem_Cell	1.582e-07	3:114968992:TTAAG:T	4
ENSG00000240375	VPS26AP1	3	113638069	113639047	1	pseudogene	NA	VPS26AP1	NA	NA	0	0	0	NA	NA	NA	NA	Yes	Mesenchymal_Stem_Cell	1.582e-07	3:114968992:TTAAG:T	4
ENSG00000163617	KIAA1407	3	113682984	113775460	-1	protein_coding	57577	KIAA1407	3.28847e-23	-0.454043	0	0	0	NA	NA	NA	NA	Yes	Fetal_Cortex:Left_Ventricle:IMR90	1.506e-08	3:114968992:TTAAG:T	4
ENSG00000270880	RP11-255E6.5	3	113702884	113703502	1	pseudogene	NA	NA	NA	NA	0	0	0	NA	NA	NA	NA	Yes	Left_Ventricle:IMR90:Mesenchymal_Stem_Cell	1.506e-08	3:114968992:TTAAG:T	4
ENSG00000151576	QTRTD1	3	113724680	113807269	1	protein_coding	79691	QTRTD1	2.19117e-05	-0.241732	0	0	0	NA	NA	NA	NA	Yes	Mesenchymal_Stem_Cell	3.283e-08	3:114968992:TTAAG:T	4
ENSG00000240912	RP11-274J15.2	3	113822096	113822475	-1	pseudogene	NA	NA	NA	NA	0	0	0	NA	NA	NA	NA	Yes	Mesenchymal_Stem_Cell	1.582e-07	3:114968992:TTAAG:T	4
ENSG00000151577	DRD3	3	113847499	113918254	-1	protein_coding	1814	DRD3	0.0102953	0.00018172	0	0	0	NA	NA	NA	NA	Yes	Left_Ventricle:IMR90:Mesenchymal_Stem_Cell:hESC	1.506e-08	3:114968992:TTAAG:T	4
ENSG00000241490	RP11-553L6.2	3	113933160	113955051	1	antisense	101929734	NA	NA	NA	0	0	0	NA	NA	NA	NA	Yes	Aorta:Left_Ventricle:IMR90:Mesenchymal_Stem_Cell:Trophoblast-like_Cell	5.958e-09	3:114968992:TTAAG:T	4
ENSG00000240487	RP11-553L6.3	3	113950245	113951868	-1	pseudogene	NA	NA	NA	NA	0	0	0	NA	NA	NA	NA	Yes	Aorta:Left_Ventricle:IMR90:Mesenchymal_Stem_Cell:Trophoblast-like_Cell	5.958e-09	3:114968992:TTAAG:T	4
ENSG00000174255	ZNF80	3	113953483	113956425	-1	protein_coding	7634	ZNF80	5.32107e-08	0.529266	0	0	0	NA	NA	NA	NA	Yes	Aorta:Left_Ventricle:IMR90:Mesenchymal_Stem_Cell:Trophoblast-like_Cell	5.958e-09	3:114968992:TTAAG:T	4
ENSG00000181847	TIGIT	3	113995760	114029135	1	protein_coding	201633	TIGIT	0.0451499	0.134511	0	0	0	NA	NA	NA	NA	Yes	Left_Ventricle:IMR90:Mesenchymal_Stem_Cell	1.506e-08	3:114968992:TTAAG:T	4
ENSG00000259976	RP11-553L6.5	3	114033348	114035026	-1	lincRNA	NA	NA	NA	NA	0	0	0	NA	NA	NA	NA	Yes	Left_Ventricle:IMR90:Mesenchymal_Stem_Cell:Mesendoderm	5.958e-09	3:114968992:TTAAG:T	1900-01-04
ENSG00000207770	MIR568	3	114035322	114035416	-1	miRNA	693153	MIR568	NA	NA	0	0	0	NA	NA	NA	NA	Yes	Left_Ventricle:IMR90:Mesenchymal_Stem_Cell:Mesendoderm	5.958e-09	3:114968992:TTAAG:T	4
ENSG00000181722	ZBTB20	3	114056941	114866118	-1	protein_coding	26137	ZBTB20	0.982557	-0.268043	6	11.73	0	NA	NA	NA	NA	Yes	GM12878:IMR90:hESC	1.582e-07	3:114968992:TTAAG:T	4
ENSG00000241560	ZBTB20-AS1	3	114070658	114107825	1	antisense	100131117	ZBTB20-AS1	NA	NA	0	0	0	NA	NA	NA	NA	Yes	Adult_Cortex:Left_Ventricle:Liver:Right_Ventricle:IMR90:Mesenchymal_Stem_Cell:Mesendoderm:Neural_Progenitor_Cell:hESC	5.958e-09	3:114968992:TTAAG:T	4
ENSG00000242290	RP11-197K3.1	3	114172440	114238979	1	lincRNA	NA	NA	NA	NA	0	0	0	NA	NA	NA	NA	Yes	Adult_Cortex:Fetal_Cortex:Hippocampus:Left_Ventricle:GM12878:IMR90:Mesenchymal_Stem_Cell:hESC	5.958e-09	3:114968992:TTAAG:T	1900-01-04
ENSG00000241295	ZBTB20-AS2	3	114403427	114406456	1	lincRNA	NA	ZBTB20-AS2	NA	NA	0	0	0	NA	NA	NA	NA	Yes	Left_Ventricle:IMR90:Mesenchymal_Stem_Cell	3.283e-08	3:114968992:TTAAG:T	4
ENSG00000264623	MIR4796	3	114462292	114462372	-1	miRNA	100616166	MIR4796	NA	NA	0	0	0	NA	NA	NA	NA	Yes	IMR90:Mesenchymal_Stem_Cell	3.283e-08	3:114968992:TTAAG:T	1900-01-04
ENSG00000239946	ZBTB20-AS3	3	114591961	114595361	1	lincRNA	NA	ZBTB20-AS3	NA	NA	0	0	0	NA	NA	NA	NA	Yes	Hippocampus:Left_Ventricle:Liver:GM12878:IMR90:Mesenchymal_Stem_Cell:Mesendoderm:hESC	1.506e-08	3:114968992:TTAAG:T	1900-01-04
ENSG00000240002	YBX1P3	3	114649388	114650296	1	pseudogene	NA	YBX1P3	NA	NA	0	0	0	NA	NA	NA	NA	Yes	Left_Ventricle:IMR90:Mesenchymal_Stem_Cell:Mesendoderm:hESC	3.283e-08	3:114968992:TTAAG:T	4
ENSG00000242767	ZBTB20-AS4	3	114819270	114821908	1	lincRNA	NA	ZBTB20-AS4	NA	NA	2	11.73	0	NA	NA	NA	NA	Yes	Adult_Cortex:Fetal_Cortex:Left_Ventricle:Liver:GM12878:IMR90:Mesenchymal_Stem_Cell:Mesendoderm:Trophoblast-like_Cell:hESC	5.958e-09	3:114968992:TTAAG:T	4
ENSG00000242880	RP11-190P13.2	3	114970043	115004194	1	lincRNA	NA	NA	NA	NA	16	8.109	0	NA	NA	NA	NA	Yes	Left_Ventricle:IMR90:Mesenchymal_Stem_Cell:Mesendoderm:hESC	5.958e-09	3:114968992:TTAAG:T	4
ENSG00000244157	RP11-190P13.1	3	114997972	114998707	1	pseudogene	NA	NA	NA	NA	0	0	0	NA	NA	NA	NA	Yes	Left_Ventricle:IMR90:Mesenchymal_Stem_Cell:Mesendoderm:hESC	1.506e-08	3:114968992:TTAAG:T	4
ENSG00000172020	GAP43	3	115342171	115440337	1	protein_coding	2596	GAP43	0.0123799	-0.227889	0	0	0	NA	NA	NA	NA	Yes	Adult_Cortex:Fetal_Cortex:Aorta:Left_Ventricle:Liver:GM12878:IMR90:Mesenchymal_Stem_Cell:Mesendoderm:Neural_Progenitor_Cell:Trophoblast-like_Cell:hESC	5.958e-09	3:114968992:TTAAG:T	4
ENSG00000241596	RP11-326J18.1	3	115377380	115380126	1	sense_intronic	NA	NA	NA	NA	0	0	0	NA	NA	NA	NA	Yes	Aorta:Left_Ventricle:GM12878:IMR90:Mesenchymal_Stem_Cell:Mesendoderm:Neural_Progenitor_Cell:Trophoblast-like_Cell:hESC	5.958e-09	3:114968992:TTAAG:T	1900-01-04
ENSG00000243359	RN7SL815P	3	115556715	115557005	1	misc_RNA	NA	RN7SL815P	NA	NA	0	0	0	NA	NA	NA	NA	Yes	Left_Ventricle:IMR90:Mesenchymal_Stem_Cell:Mesendoderm:Neural_Progenitor_Cell:Trophoblast-like_Cell:hESC	5.958e-09	3:114968992:TTAAG:T	4
ENSG00000198406	BZW1P2	3	116364592	116365574	-1	pseudogene	NA	BZW1P2	NA	NA	0	0	0	NA	NA	NA	NA	Yes	Mesenchymal_Stem_Cell:Mesendoderm:hESC	1.506e-08	3:114968992:TTAAG:T	1900-01-04
ENSG00000240393	RP11-768G7.1	3	117393189	117393991	-1	pseudogene	NA	NA	NA	NA	0	0	0	NA	NA	NA	NA	Yes	Mesenchymal_Stem_Cell	3.029e-07	3:114968992:TTAAG:T	1900-01-04
ENSG00000241213	RP11-768G7.2	3	117397540	117409779	-1	lincRNA	NA	NA	NA	NA	0	0	0	NA	NA	NA	NA	Yes	Mesenchymal_Stem_Cell	3.283e-08	3:114968992:TTAAG:T	1900-01-04
ENSG00000169570	DTWD2	5	118173017	118324240	-1	protein_coding	285605	DTWD2	2.16049e-05	0.105394	0	0	0	NA	NA	NA	NA	Yes	Mesenchymal_Stem_Cell	4.693e-08	rs953938591	1900-01-05
ENSG00000223179	RNU6-373P	5	118343266	118343363	1	snRNA	NA	RNU6-373P	NA	NA	0	0	0	NA	NA	NA	NA	Yes	Mesenchymal_Stem_Cell	4.693e-08	rs953938591	1900-01-05
ENSG00000250678	CTB-161M19.1	5	118345755	118346237	1	pseudogene	NA	NA	NA	NA	0	0	0	NA	NA	NA	NA	Yes	Mesenchymal_Stem_Cell	4.693e-08	rs953938591	1900-01-05
ENSG00000250928	CTB-161M19.2	5	118347166	118347751	1	pseudogene	NA	NA	NA	NA	0	0	0	NA	NA	NA	NA	Yes	Mesenchymal_Stem_Cell	4.693e-08	rs953938591	1900-01-05
ENSG00000172869	DMXL1	5	118373467	118584833	1	protein_coding	1657	DMXL1	0.999999	-0.280706	0	0	0	NA	NA	NA	NA	Yes	IMR90:Mesenchymal_Stem_Cell:Mesendoderm	4.693e-08	rs953938591	1900-01-05
ENSG00000264536	MIR5706	5	118490332	118490411	1	miRNA	100847085	MIR5706	NA	NA	0	0	0	NA	NA	NA	NA	Yes	Mesendoderm	4.693e-08	rs953938591	1900-01-05
ENSG00000202092	RNA5SP190	5	118781411	118781528	1	rRNA	NA	RNA5SP190	NA	NA	0	0	0	NA	NA	NA	NA	Yes	Left_Ventricle:IMR90:Mesenchymal_Stem_Cell:Mesendoderm:hESC	3.127e-08	rs953938591	1900-01-05
ENSG00000133835	HSD17B4	5	118788138	118972894	1	protein_coding	3295	HSD17B4	1.82463e-05	-0.16773	0	0	0	NA	NA	NA	NA	Yes	Left_Ventricle:IMR90:Mesenchymal_Stem_Cell:Mesendoderm:hESC	3.127e-08	rs953938591	1900-01-05
ENSG00000239084	snoU13	5	118804654	118804750	-1	snoRNA	NA	NA	NA	NA	0	0	0	NA	NA	NA	NA	Yes	Aorta:Left_Ventricle:IMR90:Mesenchymal_Stem_Cell:Mesendoderm:Trophoblast-like_Cell:hESC	3.127e-08	rs953938591	1900-01-05
ENSG00000213663	CTD-2158P22.1	5	118882826	118883301	-1	pseudogene	NA	NA	NA	NA	0	0	0	NA	NA	NA	NA	Yes	Aorta:Left_Ventricle:IMR90:Mesenchymal_Stem_Cell:Mesendoderm:Neural_Progenitor_Cell:Trophoblast-like_Cell:hESC	3.127e-08	rs953938591	1900-01-05
ENSG00000249919	FABP5P6	5	118890945	118891353	-1	pseudogene	NA	FABP5P6	NA	NA	0	0	0	NA	NA	NA	NA	Yes	Aorta:Left_Ventricle:IMR90:Mesenchymal_Stem_Cell:Mesendoderm:Neural_Progenitor_Cell:Trophoblast-like_Cell:hESC	3.127e-08	rs953938591	1900-01-05
ENSG00000239067	snoU13	5	118945897	118946000	-1	snoRNA	NA	NA	NA	NA	0	0	0	NA	NA	NA	NA	Yes	Aorta:Left_Ventricle:IMR90:Mesenchymal_Stem_Cell:Mesendoderm:hESC	3.127e-08	rs953938591	1900-01-05
ENSG00000164334	FAM170A	5	118965254	118971517	1	protein_coding	340069	FAM170A	NA	0.471497	0	0	0	NA	NA	NA	NA	Yes	Left_Ventricle:IMR90:Mesenchymal_Stem_Cell:Mesendoderm	3.127e-08	rs953938591	1900-01-05
ENSG00000250895	CTD-2158P22.4	5	118988218	118988695	-1	pseudogene	NA	NA	NA	NA	0	0	0	NA	NA	NA	NA	Yes	Left_Ventricle:IMR90:Mesenchymal_Stem_Cell:Mesendoderm	3.127e-08	rs953938591	1900-01-05
ENSG00000234259	CTC-507E12.1	5	119015892	119016775	1	pseudogene	NA	NA	NA	NA	0	0	0	NA	NA	NA	NA	Yes	Mesenchymal_Stem_Cell	4.693e-08	rs953938591	1900-01-05
ENSG00000251293	CTC-552D5.1	5	119581143	119669197	-1	lincRNA	NA	NA	NA	NA	0	0	0	NA	NA	NA	NA	Yes	IMR90:Mesenchymal_Stem_Cell:hESC	4.693e-08	rs953938591	1900-01-05
ENSG00000251975	RNU6-718P	5	119673244	119673348	-1	snRNA	NA	RNU6-718P	NA	NA	0	0	0	NA	NA	NA	NA	Yes	IMR90:Mesenchymal_Stem_Cell:hESC	4.693e-08	rs953938591	1900-01-05
ENSG00000261036	RP11-574H6.1	5	119681602	119740532	-1	lincRNA	NA	NA	NA	NA	0	0	0	NA	NA	NA	NA	Yes	IMR90:Mesenchymal_Stem_Cell:Mesendoderm:hESC	4.693e-08	rs953938591	1900-01-05
ENSG00000184838	PRR16	5	119799973	120023027	1	protein_coding	51334	PRR16	0.526199	-0.167736	0	0	0	NA	NA	NA	NA	Yes	IMR90:Mesenchymal_Stem_Cell:Mesendoderm:hESC	4.693e-08	rs953938591	1900-01-05
ENSG00000270741	RP11-565F4.1	5	119993772	119994066	-1	pseudogene	NA	NA	NA	NA	0	0	0	NA	NA	NA	NA	Yes	IMR90:Mesenchymal_Stem_Cell:Mesendoderm:Trophoblast-like_Cell:hESC	4.693e-08	rs953938591	1900-01-05
ENSG00000222609	RNU4-69P	5	120046393	120046535	-1	snRNA	NA	RNU4-69P	NA	NA	0	0	0	NA	NA	NA	NA	Yes	Left_Ventricle:Mesenchymal_Stem_Cell:Mesendoderm:hESC	4.693e-08	rs953938591	1900-01-05
ENSG00000248927	CTD-2334D19.1	5	120116913	120126473	1	lincRNA	NA	NA	NA	NA	10	8.788	0	NA	NA	NA	NA	Yes	IMR90:hESC	4.693e-08	rs953938591	1900-01-05
ENSG00000251135	AC008565.1	5	120375785	120379727	1	pseudogene	NA	NA	NA	NA	0	0	0	NA	NA	NA	NA	Yes	Mesenchymal_Stem_Cell:Mesendoderm:hESC	3.127e-08	rs953938591	1900-01-05
ENSG00000248853	CTD-2613O8.1	5	120394939	120396648	1	pseudogene	NA	NA	NA	NA	0	0	0	NA	NA	NA	NA	Yes	Mesenchymal_Stem_Cell:Mesendoderm:hESC	3.127e-08	rs953938591	1900-01-05
ENSG00000250847	CTD-2020P22.1	5	120531675	120531905	-1	pseudogene	NA	NA	NA	NA	0	0	0	NA	NA	NA	NA	Yes	Mesenchymal_Stem_Cell:Mesendoderm:hESC	4.693e-08	rs953938591	1900-01-05
ENSG00000229855	CTC-546K23.1	5	120535399	120693093	1	lincRNA	102467226	NA	NA	NA	0	0	0	NA	NA	NA	NA	Yes	Mesenchymal_Stem_Cell:Mesendoderm:hESC	4.693e-08	rs953938591	1900-01-05
ENSG00000244088	RP11-510I6.1	5	120911543	120912015	-1	pseudogene	NA	NA	NA	NA	0	0	0	NA	NA	NA	NA	Yes	Mesenchymal_Stem_Cell:Mesendoderm:Trophoblast-like_Cell:hESC	3.127e-08	rs953938591	1900-01-05
ENSG00000213661	RP11-510I6.2	5	120951942	120952502	1	pseudogene	NA	NA	NA	NA	0	0	0	NA	NA	NA	NA	Yes	Left_Ventricle:Liver:IMR90:Mesenchymal_Stem_Cell:Mesendoderm:Neural_Progenitor_Cell:Trophoblast-like_Cell:hESC	3.127e-08	rs953938591	1900-01-05
ENSG00000249600	RP11-510I6.3	5	121007068	121007567	-1	pseudogene	NA	NA	NA	NA	0	0	0	NA	NA	NA	NA	Yes	Mesenchymal_Stem_Cell:Mesendoderm:hESC	4.693e-08	rs953938591	1900-01-05
ENSG00000181867	FTMT	5	121187650	121188519	1	protein_coding	94033	FTMT	0.081624	-0.0323578	0	0	0	NA	NA	NA	NA	Yes	Mesenchymal_Stem_Cell:Mesendoderm:Trophoblast-like_Cell:hESC	3.127e-08	rs953938591	1900-01-05
ENSG00000151304	SRFBP1	5	121297656	121411265	1	protein_coding	153443	SRFBP1	8.19334e-05	0.450474	0	0	0	NA	NA	NA	NA	Yes	Left_Ventricle:IMR90:Mesenchymal_Stem_Cell:Mesendoderm:Trophoblast-like_Cell:hESC	3.127e-08	rs953938591	5
ENSG00000113083	LOX	5	121398890	121413980	-1	protein_coding	4015	LOX	0.979358	-1.43594	0	0	0	NA	NA	NA	NA	Yes	Aorta:IMR90:Mesenchymal_Stem_Cell:Mesendoderm:Trophoblast-like_Cell:hESC	3.127e-08	rs953938591	1900-01-05
ENSG00000247311	CTC-441N14.2	5	121464457	121490551	-1	antisense	NA	NA	NA	NA	0	0	0	NA	NA	NA	NA	Yes	IMR90:Mesenchymal_Stem_Cell:Mesendoderm:hESC	4.693e-08	rs953938591	1900-01-05
ENSG00000164185	ZNF474	5	121465208	121515312	1	protein_coding	133923	ZNF474	5.6623e-07	-0.0147842	0	0	0	NA	NA	NA	NA	Yes	Mesenchymal_Stem_Cell:Mesendoderm:hESC	4.693e-08	rs953938591	1900-01-05
ENSG00000249610	CTC-441N14.1	5	121490191	121491710	-1	antisense	NA	NA	NA	NA	0	0	0	NA	NA	NA	NA	Yes	IMR90:Mesenchymal_Stem_Cell:Mesendoderm:hESC	4.693e-08	rs953938591	1900-01-05
ENSG00000250803	CTC-441N14.4	5	121493063	121518353	1	pseudogene	NA	NA	NA	NA	0	0	0	NA	NA	NA	NA	Yes	IMR90:Mesenchymal_Stem_Cell:Mesendoderm:hESC	4.693e-08	rs953938591	1900-01-05
ENSG00000272139	CTD-2544H17.2	5	121646992	121647368	-1	antisense	NA	NA	NA	NA	0	0	0	NA	NA	NA	NA	Yes	IMR90:Mesenchymal_Stem_Cell:Mesendoderm:hESC	4.693e-08	rs953938591	1900-01-05
ENSG00000064692	SNCAIP	5	121647049	121799914	1	protein_coding	9627	SNCAIP	0.000362968	NA	0	0	0	NA	NA	NA	NA	Yes	IMR90:Mesenchymal_Stem_Cell:Mesendoderm:hESC	4.693e-08	rs953938591	1900-01-05
ENSG00000249621	CTD-2544H17.1	5	121656986	121659053	-1	lincRNA	NA	NA	NA	NA	0	0	0	NA	NA	NA	NA	Yes	IMR90:Mesenchymal_Stem_Cell:Mesendoderm:hESC	4.693e-08	rs953938591	1900-01-05
ENSG00000254173	RP11-96G10.1	5	161851384	161854351	-1	lincRNA	NA	NA	NA	NA	0	0	0	NA	NA	NA	NA	Yes	Left_Ventricle:IMR90	1.747e-13	rs7446682;rs10035627:rs7446682:rs6895570:rs868187491:rs7446682;rs10035627;rs868187491:rs3943973:rs7446682;rs868187491;rs35203349:rs6895570;rs3943973:rs10035627:rs7446682;rs35203349:rs7446682;rs35203349:rs10035627;rs35203349	1900-01-06
ENSG00000170584	NUDCD2	5	162873532	162887146	-1	protein_coding	134492	NUDCD2	0.000812082	-2.37575	0	0	0	NA	NA	NA	NA	Yes	IMR90:Mesenchymal_Stem_Cell:Mesendoderm:hESC	5.784e-14	rs7446682:rs7446682;rs10035627:rs6895570:rs7446682;rs6895570:rs868187491:rs7446682;rs10035627;rs868187491:rs3943973:rs7446682;rs868187491;rs35203349:rs6895570;rs3943973:rs10035627:rs7446682;rs35203349:rs7446682;rs35203349:rs10035627;rs35203349:rs35203349	1900-01-06
ENSG00000072571	HMMR	5	162887209	162918947	1	protein_coding	3161	HMMR	1.03957e-14	0.623764	0	0	0	NA	NA	NA	NA	Yes	IMR90:Mesenchymal_Stem_Cell:Mesendoderm:hESC	5.784e-14	rs7446682:rs7446682;rs10035627:rs6895570:rs7446682;rs6895570:rs868187491:rs7446682;rs10035627;rs868187491:rs3943973:rs7446682;rs868187491;rs35203349:rs6895570;rs3943973:rs10035627:rs7446682;rs35203349:rs7446682;rs35203349:rs10035627;rs35203349:rs35203349	1900-01-06
ENSG00000251018	RP11-80G7.1	5	162910071	162921064	-1	antisense	101927813	NA	NA	NA	0	0	0	NA	NA	NA	NA	Yes	IMR90:Mesenchymal_Stem_Cell:Mesendoderm:hESC	5.784e-14	rs7446682:rs7446682;rs10035627:rs6895570:rs7446682;rs6895570:rs868187491:rs7446682;rs10035627;rs868187491:rs3943973:rs7446682;rs868187491;rs35203349:rs6895570;rs3943973:rs10035627:rs7446682;rs35203349:rs7446682;rs35203349:rs10035627;rs35203349:rs35203349	1900-01-06
ENSG00000038274	MAT2B	5	162930120	162946342	1	protein_coding	27430	MAT2B	0.252497	-0.849166	0	0	0	NA	NA	NA	NA	Yes	IMR90:Mesenchymal_Stem_Cell:Mesendoderm:hESC	5.784e-14	rs7446682:rs7446682;rs10035627:rs6895570:rs7446682;rs6895570:rs868187491:rs7446682;rs10035627;rs868187491:rs3943973:rs7446682;rs868187491;rs35203349:rs6895570;rs3943973:rs10035627:rs7446682;rs35203349:rs7446682;rs35203349:rs10035627;rs35203349:rs35203349	1900-01-06
ENSG00000224012	RP11-756G12.1	5	163136216	163136520	-1	pseudogene	NA	NA	NA	NA	0	0	0	NA	NA	NA	NA	Yes	Aorta:Left_Ventricle:Liver:Right_Ventricle:IMR90:Mesenchymal_Stem_Cell:Mesendoderm:Neural_Progenitor_Cell:Trophoblast-like_Cell:hESC	5.784e-14	rs6895570:rs868187491:rs6895570;rs3943973:rs10035627:rs3943973:rs7446682;rs10035627;rs35203349:rs7446682;rs35203349:rs10035627;rs35203349:rs35203349:rs7446682;rs868187491:rs7446682;rs868187491;rs10035627:rs7446682:rs7446682;rs6895570	1900-01-06
ENSG00000251998	RNU6-168P	5	163223071	163223171	-1	snRNA	NA	RNU6-168P	NA	NA	0	0	0	NA	NA	NA	NA	Yes	Mesenchymal_Stem_Cell	1.444e-11	rs6895570:rs868187491:rs6895570;rs3943973:rs10035627:rs3943973:rs7446682;rs10035627;rs35203349:rs7446682;rs35203349:rs10035627;rs35203349	1900-01-06
ENSG00000271679	CTB-107P3.1	5	163314512	163314833	-1	pseudogene	NA	NA	NA	NA	0	0	0	NA	NA	NA	NA	Yes	Left_Ventricle:IMR90:Mesenchymal_Stem_Cell:Mesendoderm:hESC	5.784e-14	rs35203349:rs6895570:rs7446682;rs35203349:rs3943973:rs7446682:rs7446682;rs10035627:rs7446682;rs6895570:rs868187491:rs7446682;rs10035627;rs868187491:rs7446682;rs868187491;rs35203349:rs6895570;rs3943973:rs10035627:rs7446682;rs35203349:rs10035627;rs35203349	1900-01-06
ENSG00000253331	CTC-207P7.1	5	163546104	163661103	-1	lincRNA	NA	NA	NA	NA	0	0	0	NA	NA	NA	NA	Yes	IMR90:Mesenchymal_Stem_Cell:Mesendoderm:hESC	1.747e-13	rs6895570:rs868187491:rs6895570;rs3943973:rs10035627:rs3943973:rs7446682;rs10035627;rs35203349:rs7446682;rs35203349:rs10035627;rs10035627:rs7446682:rs7446682;rs868187491:rs7446682;rs868187491;rs35203349	1900-01-06
ENSG00000253538	CTB-32P11.1	5	163636637	163638898	1	lincRNA	NA	NA	NA	NA	0	0	0	NA	NA	NA	NA	Yes	IMR90:Mesenchymal_Stem_Cell:Mesendoderm:hESC	5.784e-14	rs6895570:rs868187491:rs6895570;rs3943973:rs10035627:rs3943973:rs7446682;rs10035627;rs35203349:rs7446682;rs35203349:rs10035627;rs35203349:rs7446682:rs7446682;rs10035627:rs7446682;rs6895570:rs7446682;rs868187491:rs7446682;rs868187491;rs35203349:rs35203349	1900-01-06
ENSG00000241956	CTC-340A15.2	5	163723702	164598649	1	antisense	102546299	NA	NA	NA	375	18.86	0	NA	NA	NA	NA	Yes	Mesenchymal_Stem_Cell	5.784e-14	rs7446682;rs10035627;rs6895570;rs868187491;rs3943973;rs35203349;rs6895570:rs868187491:rs6895570;rs3943973:rs10035627:rs3943973:rs7446682;rs35203349:rs7446682;rs35203349:rs10035627	1900-01-06
ENSG00000253236	CTD-2313P7.1	5	163875428	163894408	-1	lincRNA	101927835	NA	NA	NA	0	0	0	NA	NA	NA	NA	Yes	Left_Ventricle:IMR90:Mesenchymal_Stem_Cell:Mesendoderm:Trophoblast-like_Cell:hESC	5.784e-14	rs7446682:rs7446682;rs10035627:rs6895570:rs7446682;rs6895570:rs7446682;rs35203349:rs868187491:rs35203349:rs10035627;rs35203349:rs3943973:rs6895570;rs3943973:rs10035627:rs7446682;rs10035627;rs35203349:rs7446682;rs868187491:rs7446682;rs868187491;rs35203349	6
ENSG00000253600	CTC-340A15.1	5	164028008	164028458	-1	pseudogene	NA	NA	NA	NA	0	0	0	NA	NA	NA	NA	Yes	Aorta:Left_Ventricle:IMR90:Mesenchymal_Stem_Cell:Mesendoderm:Trophoblast-like_Cell:hESC	5.784e-14	rs6895570:rs868187491:rs6895570;rs3943973:rs10035627:rs3943973:rs7446682;rs10035627;rs35203349:rs7446682;rs35203349:rs10035627;rs35203349:rs7446682:rs7446682;rs10035627:rs7446682;rs6895570:rs7446682;rs868187491:rs7446682;rs868187491;rs35203349:rs35203349	1900-01-06
ENSG00000206845	RNU6-209P	5	164362168	164362274	-1	snRNA	NA	RNU6-209P	NA	NA	0	0	0	NA	NA	NA	NA	Yes	Left_Ventricle:Liver:IMR90:Mesenchymal_Stem_Cell:Mesendoderm:Trophoblast-like_Cell:hESC	5.784e-14	rs7446682:rs7446682;rs10035627:rs6895570:rs7446682;rs6895570:rs868187491:rs6895570;rs3943973:rs10035627:rs3943973:rs7446682;rs10035627;rs35203349:rs7446682;rs35203349:rs10035627;rs35203349:rs35203349:rs7446682;rs868187491:rs7446682;rs868187491;rs35203349	1900-01-06
ENSG00000254066	CTB-181F24.1	5	164647583	164668758	-1	lincRNA	NA	NA	NA	NA	68	13.22	0	NA	NA	NA	NA	Yes	Left_Ventricle:Mesenchymal_Stem_Cell:Mesendoderm:hESC	5.784e-14	rs35203349;rs6895570;rs7446682;rs6895570:rs868187491:rs6895570;rs3943973:rs10035627:rs3943973:rs7446682;rs10035627;rs35203349:rs7446682;rs35203349:rs10035627;rs35203349:rs7446682:rs7446682;rs10035627:rs7446682;rs6895570:rs7446682;rs868187491:rs7446682;rs868187491	1900-01-06
ENSG00000253693	CTC-535M15.2	5	164776036	165205694	1	lincRNA	NA	NA	NA	NA	0	0	0	NA	NA	NA	NA	Yes	Aorta:Left_Ventricle:Liver:IMR90:Mesenchymal_Stem_Cell:Mesendoderm:Trophoblast-like_Cell:hESC	5.784e-14	rs6895570:rs868187491:rs6895570;rs3943973:rs10035627:rs3943973:rs7446682;rs10035627;rs35203349:rs7446682;rs35203349:rs10035627;rs10035627:rs7446682:rs7446682;rs868187491:rs7446682;rs868187491;rs35203349:rs35203349:rs7446682;rs6895570	1900-01-06
ENSG00000252794	RN7SKP60	5	165036446	165036684	1	misc_RNA	NA	RN7SKP60	NA	NA	0	0	0	NA	NA	NA	NA	Yes	IMR90:Mesenchymal_Stem_Cell:Mesendoderm:hESC	5.784e-14	rs6895570:rs868187491:rs6895570;rs3943973:rs10035627:rs3943973:rs7446682;rs10035627;rs35203349:rs7446682;rs35203349:rs10035627;rs35203349:rs7446682:rs7446682;rs10035627:rs7446682;rs6895570:rs7446682;rs868187491:rs7446682;rs868187491;rs35203349	1900-01-06
ENSG00000253512	CTC-535M15.1	5	165209810	165210139	-1	pseudogene	NA	NA	NA	NA	0	0	0	NA	NA	NA	NA	Yes	Mesenchymal_Stem_Cell:hESC	1.444e-11	rs6895570:rs868187491:rs6895570;rs3943973:rs10035627:rs3943973:rs7446682;rs10035627;rs35203349:rs7446682;rs35203349:rs10035627;rs35203349	1900-01-06
ENSG00000253946	CTC-425K20.1	5	165332131	165332613	1	pseudogene	NA	NA	NA	NA	0	0	0	NA	NA	NA	NA	Yes	IMR90:Mesenchymal_Stem_Cell	1.747e-13	rs7446682;rs10035627:rs7446682:rs6895570:rs868187491:rs7446682;rs10035627;rs868187491:rs3943973:rs7446682;rs868187491;rs35203349:rs6895570;rs3943973:rs10035627:rs7446682;rs35203349:rs7446682;rs35203349:rs10035627;rs35203349	6
ENSG00000254252	RPL7P20	5	165455572	165456316	-1	pseudogene	NA	RPL7P20	NA	NA	0	0	0	NA	NA	NA	NA	Yes	IMR90:Mesenchymal_Stem_Cell	5.784e-14	rs7446682:rs7446682;rs10035627:rs6895570:rs7446682;rs6895570:rs868187491:rs6895570;rs3943973:rs10035627:rs3943973:rs7446682;rs10035627;rs35203349:rs7446682;rs35203349:rs10035627;rs35203349	1900-01-06
ENSG00000254171	RP11-67M9.1	5	165555503	165582444	1	lincRNA	NA	NA	NA	NA	0	0	0	NA	NA	NA	NA	Yes	IMR90:Mesenchymal_Stem_Cell:hESC	1.444e-11	rs6895570:rs868187491:rs6895570;rs3943973:rs10035627:rs3943973:rs7446682;rs10035627;rs35203349:rs7446682;rs35203349:rs10035627;rs35203349	6
ENSG00000264903	AC122720.1	5	165586438	165586525	-1	miRNA	NA	NA	NA	NA	0	0	0	NA	NA	NA	NA	Yes	Left_Ventricle:Mesenchymal_Stem_Cell	1.747e-13	rs6895570:rs3943973:rs7446682;rs10035627:rs7446682:rs868187491:rs7446682;rs10035627;rs868187491:rs7446682;rs868187491;rs35203349:rs6895570;rs3943973:rs10035627:rs7446682;rs35203349:rs7446682;rs35203349:rs10035627;rs35203349	6
ENSG00000229119	CTB-63M22.1	5	165809310	165809604	1	pseudogene	NA	NA	NA	NA	0	0	0	NA	NA	NA	NA	Yes	IMR90:Mesenchymal_Stem_Cell:Mesendoderm:hESC	5.784e-14	rs7446682:rs7446682;rs10035627:rs6895570:rs7446682;rs6895570:rs868187491:rs7446682;rs10035627;rs868187491:rs3943973:rs7446682;rs868187491;rs35203349:rs6895570;rs3943973:rs10035627:rs7446682;rs35203349:rs7446682;rs35203349:rs10035627;rs35203349:rs35203349	6
ENSG00000254130	CTB-7E3.1	5	166332227	166353375	-1	lincRNA	102557615	NA	NA	NA	0	0	0	NA	NA	NA	NA	Yes	IMR90:Mesenchymal_Stem_Cell	1.747e-13	rs35203349:rs6895570:rs7446682;rs35203349:rs3943973:rs7446682;rs10035627:rs7446682:rs868187491:rs7446682;rs10035627;rs868187491:rs7446682;rs868187491;rs35203349	6
ENSG00000253713	CTC-264O10.2	5	166543323	166546590	-1	lincRNA	NA	NA	NA	NA	0	0	0	NA	NA	NA	NA	Yes	IMR90:Mesenchymal_Stem_Cell:Mesendoderm:hESC	5.784e-14	rs7446682;rs10035627:rs7446682:rs6895570:rs868187491:rs7446682;rs10035627;rs868187491:rs3943973:rs7446682;rs868187491;rs35203349:rs6895570;rs3943973:rs10035627:rs7446682;rs35203349:rs7446682;rs35203349:rs10035627;rs35203349:rs35203349:rs7446682;rs6895570	6
ENSG00000253469	CTC-264O10.1	5	166591939	166595406	-1	lincRNA	101927908	NA	NA	NA	0	0	0	NA	NA	NA	NA	Yes	IMR90:Mesenchymal_Stem_Cell:Mesendoderm:hESC	1.747e-13	rs7446682;rs10035627:rs7446682:rs6895570:rs868187491:rs7446682;rs10035627;rs868187491:rs3943973:rs7446682;rs868187491;rs35203349:rs6895570;rs3943973:rs10035627:rs7446682;rs35203349:rs7446682;rs35203349:rs10035627;rs35203349:rs35203349	1900-01-06
ENSG00000145934	TENM2	5	166711804	167691162	1	protein_coding	57451	TENM2	0.999951	NA	0	0	0	NA	NA	NA	NA	Yes	IMR90:Mesenchymal_Stem_Cell	5.784e-14	rs6895570:rs868187491:rs6895570;rs3943973:rs10035627:rs3943973:rs7446682;rs10035627;rs35203349:rs7446682;rs35203349:rs10035627;rs35203349:rs7446682:rs7446682;rs10035627:rs7446682;rs6895570	1900-01-06
ENSG00000254365	CTB-180C19.1	5	166714325	166721278	-1	antisense	NA	NA	NA	NA	0	0	0	NA	NA	NA	NA	Yes	IMR90:Mesenchymal_Stem_Cell:Mesendoderm	5.784e-14	rs6895570:rs868187491:rs6895570;rs3943973:rs10035627:rs3943973:rs7446682;rs10035627;rs35203349:rs7446682;rs35203349:rs10035627;rs35203349:rs35203349:rs7446682:rs7446682;rs10035627:rs7446682;rs6895570:rs7446682;rs868187491:rs7446682;rs868187491;rs35203349	1900-01-06
ENSG00000254297	CTC-286N12.1	5	166723239	166730377	-1	antisense	NA	NA	NA	NA	0	0	0	NA	NA	NA	NA	Yes	IMR90:Mesenchymal_Stem_Cell:Mesendoderm	5.784e-14	rs6895570:rs868187491:rs6895570;rs3943973:rs10035627:rs3943973:rs7446682;rs10035627;rs35203349:rs7446682;rs35203349:rs10035627;rs35203349:rs35203349:rs7446682:rs7446682;rs10035627:rs7446682;rs6895570:rs7446682;rs868187491:rs7446682;rs868187491;rs35203349	6
ENSG00000253527	CTB-105L4.2	5	166733278	166736875	-1	antisense	NA	NA	NA	NA	0	0	0	NA	NA	NA	NA	Yes	IMR90:Mesenchymal_Stem_Cell:Mesendoderm	5.784e-14	rs6895570:rs868187491:rs6895570;rs3943973:rs10035627:rs3943973:rs7446682;rs10035627;rs35203349:rs7446682;rs35203349:rs10035627;rs35203349:rs35203349:rs7446682:rs7446682;rs10035627:rs7446682;rs6895570:rs7446682;rs868187491:rs7446682;rs868187491;rs35203349	6
ENSG00000254187	CTB-78F1.1	5	167080233	167087486	-1	antisense	NA	NA	NA	NA	0	0	0	NA	NA	NA	NA	Yes	Liver:IMR90:Mesenchymal_Stem_Cell:Mesendoderm:hESC	5.784e-14	rs6895570:rs868187491:rs6895570;rs3943973:rs10035627:rs3943973:rs7446682;rs10035627;rs35203349:rs7446682;rs35203349:rs10035627;rs35203349:rs7446682:rs7446682;rs10035627:rs7446682;rs6895570:rs7446682;rs868187491:rs7446682;rs868187491;rs35203349:rs35203349	6
ENSG00000253357	CTB-78F1.2	5	167148368	167156129	1	sense_intronic	101927885	NA	NA	NA	0	0	0	NA	NA	NA	NA	Yes	IMR90:Mesendoderm	5.784e-14	rs7446682:rs7446682;rs10035627:rs6895570:rs7446682;rs6895570:rs868187491:rs6895570;rs3943973:rs10035627:rs3943973:rs7446682;rs10035627;rs35203349:rs7446682;rs35203349:rs10035627;rs35203349	6
ENSG00000221741	AC093304.1	5	167297550	167297670	-1	miRNA	NA	NA	NA	NA	0	0	0	NA	NA	NA	NA	Yes	IMR90:Mesenchymal_Stem_Cell:Mesendoderm:hESC	5.784e-14	rs7446682:rs7446682;rs10035627:rs6895570:rs7446682;rs6895570:rs868187491:rs7446682;rs10035627;rs868187491:rs3943973:rs7446682;rs868187491;rs35203349:rs6895570;rs3943973:rs10035627:rs7446682;rs35203349:rs7446682;rs35203349:rs10035627;rs35203349:rs35203349	6
ENSG00000253660	CTC-353G13.1	5	167364722	167380474	-1	antisense	NA	NA	NA	NA	0	0	0	NA	NA	NA	NA	Yes	Mesenchymal_Stem_Cell:Mesendoderm	5.784e-14	rs6895570:rs868187491:rs6895570;rs3943973:rs10035627:rs3943973:rs7446682;rs10035627;rs35203349:rs7446682;rs35203349:rs10035627;rs35203349:rs7446682:rs7446682;rs10035627:rs7446682;rs6895570	6
ENSG00000253947	CTB-77H17.1	5	167392192	167394091	-1	antisense	NA	NA	NA	NA	0	0	0	NA	NA	NA	NA	Yes	Mesenchymal_Stem_Cell:Mesendoderm	5.784e-14	rs6895570:rs868187491:rs6895570;rs3943973:rs10035627:rs3943973:rs7446682;rs10035627;rs35203349:rs7446682;rs35203349:rs10035627;rs35203349:rs7446682:rs7446682;rs10035627:rs7446682;rs6895570	6
ENSG00000253065	SNORA40	5	167460096	167460210	-1	snoRNA	NA	NA	NA	NA	0	0	0	NA	NA	NA	NA	Yes	IMR90:Mesenchymal_Stem_Cell:Mesendoderm:Trophoblast-like_Cell:hESC	5.784e-14	rs7446682:rs7446682;rs10035627:rs6895570:rs7446682;rs6895570:rs868187491:rs7446682;rs10035627;rs868187491:rs3943973:rs7446682;rs868187491;rs35203349:rs6895570;rs3943973:rs10035627:rs7446682;rs35203349:rs7446682;rs35203349:rs10035627;rs35203349:rs35203349	6
ENSG00000253925	CTB-178M22.1	5	167512334	167614724	-1	antisense	NA	NA	NA	NA	0	0	0	NA	NA	NA	NA	Yes	IMR90:Mesenchymal_Stem_Cell	4.641e-10	rs7446682;rs35203349:rs868187491:rs6895570:rs35203349:rs10035627;rs35203349:rs3943973	6
ENSG00000253978	CTB-178M22.2	5	167656588	167659362	-1	antisense	101927862	NA	NA	NA	0	0	0	NA	NA	NA	NA	Yes	IMR90:Mesenchymal_Stem_Cell	1.249e-06	rs6895570:rs3943973	6
ENSG00000207286	Y_RNA	6	25287660	25287761	-1	misc_RNA	NA	NA	NA	NA	0	0	0	NA	NA	NA	NA	Yes	IMR90	2.509e-07	6:27702750:C:CA:6:28707153:TTATTA:T:rs372300033	8
ENSG00000253017	AL160037.1	6	25408123	25408199	1	miRNA	NA	NA	NA	NA	0	0	0	NA	NA	NA	NA	Yes	Mesenchymal_Stem_Cell	5.551e-05	6:28707153:TTATTA:T:rs372300033	8
ENSG00000238322	snoU13	6	25435508	25435590	1	snoRNA	NA	NA	NA	NA	0	0	0	NA	NA	NA	NA	Yes	Mesenchymal_Stem_Cell	5.551e-05	6:28707153:TTATTA:T:rs372300033	8
ENSG00000079689	SCGN	6	25652464	25702011	1	protein_coding	10590	SCGN	0.035946	0.102936	0	0	0	NA	NA	NA	NA	Yes	Left_Ventricle:IMR90:Mesenchymal_Stem_Cell	6.277e-08	6:28707153:TTATTA:T:rs372300033:6:27702750:C:CA	8
ENSG00000217408	PRELID1P2	6	25678997	25679392	-1	pseudogene	NA	PRELID1P2	NA	NA	0	0	0	NA	NA	NA	NA	Yes	Left_Ventricle:IMR90:Mesenchymal_Stem_Cell	6.277e-08	6:28707153:TTATTA:T:rs372300033:6:27702750:C:CA	8
ENSG00000124568	SLC17A1	6	25783125	25832287	-1	protein_coding	6568	SLC17A1	2.59261e-10	-0.181263	0	0	0	NA	NA	NA	NA	Yes	Left_Ventricle:IMR90:Mesenchymal_Stem_Cell	6.571e-10	6:28707153:TTATTA:T:rs372300033:6:27702750:C:CA:6:28760302:AATATATATATATATATATATATATAT:A	8
ENSG00000124564	SLC17A3	6	25833294	25882514	-1	protein_coding	10786	SLC17A3	9.88206e-14	-0.246503	0	0	0	NA	NA	NA	NA	Yes	Promoter_anchored_loops:Left_Ventricle:IMR90:Mesenchymal_Stem_Cell	6.571e-10	6:26668216:G:A:6:27702750:C:CA:6:28707153:TTATTA:T:rs372300033:6:28760302:AATATATATATATATATATATATATAT:A:6:28361249:TA:T	07:08:00
ENSG00000242387	HIST1H2APS2	6	25882254	25882623	-1	pseudogene	NA	HIST1H2APS2	NA	NA	0	0	0	NA	NA	NA	NA	Yes	Promoter_anchored_loops:Left_Ventricle:IMR90:Mesenchymal_Stem_Cell	6.571e-10	6:26668216:G:A:6:27702750:C:CA:6:28707153:TTATTA:T:rs372300033:6:28760302:AATATATATATATATATATATATATAT:A:6:28361249:TA:T	07:08:00
ENSG00000112337	SLC17A2	6	25912982	25930946	-1	protein_coding	10246	SLC17A2	0.00466985	-0.129201	0	0	0	NA	NA	NA	NA	Yes	Left_Ventricle:IMR90:Mesenchymal_Stem_Cell	6.571e-10	6:26516769:G:A;6:26668216:G:A:6:26668216:G:A:6:27702750:C:CA:6:28707153:TTATTA:T:rs372300033:6:28361249:TA:T:6:28760302:AATATATATATATATATATATATATAT:A	07:08:00
ENSG00000112343	TRIM38	6	25963030	25987384	1	protein_coding	10475	TRIM38	4.7513e-06	-0.220583	0	0	0	NA	NA	NA	NA	Yes	Left_Ventricle:IMR90:Mesenchymal_Stem_Cell	2.615e-08	6:28707153:TTATTA:T:6:27702750:C:CA:rs372300033	8
ENSG00000272558	U91328.21	6	25984040	25999395	-1	antisense	NA	NA	NA	NA	0	0	0	NA	NA	NA	NA	Yes	Left_Ventricle:IMR90:Mesenchymal_Stem_Cell	2.615e-08	6:28707153:TTATTA:T:6:27702750:C:CA:rs372300033	8
ENSG00000272065	U91328.20	6	25990989	25991454	1	lincRNA	NA	NA	NA	NA	0	0	0	NA	NA	NA	NA	Yes	Left_Ventricle:IMR90:Mesenchymal_Stem_Cell	2.615e-08	6:28707153:TTATTA:T:6:27702750:C:CA:rs372300033	8
ENSG00000272462	U91328.19	6	25992890	26002003	1	lincRNA	NA	NA	NA	NA	0	0	0	NA	NA	NA	NA	Yes	Left_Ventricle:IMR90:Mesenchymal_Stem_Cell	2.615e-08	6:28707153:TTATTA:T:6:27702750:C:CA:rs372300033	8
ENSG00000272810	U91328.22	6	26013469	26013985	1	lincRNA	NA	NA	NA	NA	0	0	0	NA	NA	NA	NA	Yes	Aorta:Left_Ventricle:Liver:Spleen:GM12878:IMR90:Mesenchymal_Stem_Cell:Mesendoderm:Neural_Progenitor_Cell:Trophoblast-like_Cell:hESC	5.965e-09	6:28707153:TTATTA:T:6:27702750:C:CA:rs372300033:6:28760302:AATATATATATATATATATATATATAT:A	8
ENSG00000224447	HIST1H1PS2	6	26016607	26016829	1	pseudogene	NA	HIST1H1PS2	NA	NA	0	0	0	NA	NA	NA	NA	Yes	Aorta:Left_Ventricle:Liver:Spleen:GM12878:IMR90:Mesenchymal_Stem_Cell:Mesendoderm:Neural_Progenitor_Cell:Trophoblast-like_Cell:hESC	5.965e-09	6:28707153:TTATTA:T:6:27702750:C:CA:rs372300033:6:28760302:AATATATATATATATATATATATATAT:A	8
ENSG00000124610	HIST1H1A	6	26017260	26018040	-1	protein_coding	3024	HIST1H1A	0.0035308	-0.372207	0	0	0	NA	NA	NA	NA	Yes	Aorta:Left_Ventricle:Liver:Spleen:GM12878:IMR90:Mesenchymal_Stem_Cell:Mesendoderm:Neural_Progenitor_Cell:Trophoblast-like_Cell:hESC	5.965e-09	6:28707153:TTATTA:T:6:27702750:C:CA:rs372300033:6:28760302:AATATATATATATATATATATATATAT:A	8
ENSG00000198366	HIST1H3A	6	26020718	26021186	1	protein_coding	8968	HIST1H3A	3.98008e-05	-0.225707	0	0	0	NA	NA	NA	NA	Yes	Adult_Cortex:Fetal_Cortex:Aorta:Left_Ventricle:Liver:Spleen:GM12878:IMR90:Mesenchymal_Stem_Cell:Mesendoderm:Neural_Progenitor_Cell:Trophoblast-like_Cell:hESC	5.965e-09	6:28707153:TTATTA:T:6:27702750:C:CA:rs372300033:6:28760302:AATATATATATATATATATATATATAT:A	8
ENSG00000196176	HIST1H4A	6	26021907	26022278	1	protein_coding	554313	HIST1H4A	0.0022854	0.43417	0	0	9	0.000579929	0.0370345	BRAINEAC/OCTX	NA	Yes	Adult_Cortex:Fetal_Cortex:Aorta:Left_Ventricle:Liver:Spleen:GM12878:IMR90:Mesenchymal_Stem_Cell:Mesendoderm:Neural_Progenitor_Cell:Trophoblast-like_Cell:hESC	5.965e-09	6:26516769:G:A;6:26399737:AT:A;6:28707153:TTATTA:T:6:27702750:C:CA:rs372300033:6:28760302:AATATATATATATATATATATATATAT:A	07:08:00
ENSG00000124529	HIST1H4B	6	26027124	26027480	-1	protein_coding	554313	HIST1H4B	0.00854183	0.166119	0	0	0	NA	NA	NA	NA	Yes	Adult_Cortex:Fetal_Cortex:Aorta:Left_Ventricle:Liver:Spleen:GM12878:IMR90:Mesenchymal_Stem_Cell:Mesendoderm:Neural_Progenitor_Cell:Trophoblast-like_Cell:hESC	5.965e-09	6:28707153:TTATTA:T:6:27702750:C:CA:rs372300033:6:28760302:AATATATATATATATATATATATATAT:A	8
ENSG00000124693	HIST1H3B	6	26031817	26032288	-1	protein_coding	8968	HIST1H3B	0.307283	0.251696	0	0	0	NA	NA	NA	NA	Yes	Promoter_anchored_loops:Adult_Cortex:Fetal_Cortex:Aorta:Left_Ventricle:Liver:Spleen:GM12878:IMR90:Mesenchymal_Stem_Cell:Mesendoderm:Neural_Progenitor_Cell:Trophoblast-like_Cell:hESC	3.23e-09	6:26516769:G:A;6:26668216:G:A:6:26516769:G:A:6:26668216:G:A:6:27702750:C:CA:6:28707153:TTATTA:T:rs372300033:6:28760302:AATATATATATATATATATATATATAT:A	07:08:00
ENSG00000137259	HIST1H2AB	6	26033320	26033796	-1	protein_coding	8335	HIST1H2AB	0.00531944	0.228135	0	0	0	NA	NA	NA	NA	Yes	Promoter_anchored_loops:Adult_Cortex:Fetal_Cortex:Aorta:Left_Ventricle:Liver:Spleen:GM12878:IMR90:Mesenchymal_Stem_Cell:Mesendoderm:Neural_Progenitor_Cell:Trophoblast-like_Cell:hESC	3.23e-09	6:26516769:G:A;6:26668216:G:A:6:26516769:G:A:6:26668216:G:A:6:27702750:C:CA:6:28707153:TTATTA:T:rs372300033:6:28760302:AATATATATATATATATATATATATAT:A	07:08:00
ENSG00000196226	HIST1H2BB	6	26043455	26043885	-1	protein_coding	3018	HIST1H2BB	0.130328	0.288117	0	0	0	NA	NA	NA	NA	Yes	Left_Ventricle:Liver:GM12878:IMR90:Mesenchymal_Stem_Cell	4.747e-07	6:28707153:TTATTA:T:6:27702750:C:CA	8
ENSG00000234816	U91328.2	6	26044217	26044585	1	pseudogene	NA	NA	NA	NA	0	0	0	NA	NA	NA	NA	Yes	Left_Ventricle:Liver:GM12878:IMR90:Mesenchymal_Stem_Cell	4.747e-07	6:28707153:TTATTA:T:6:27702750:C:CA	8
ENSG00000196532	HIST1H3C	6	26045639	26046097	1	protein_coding	8968	HIST1H3C	0.215541	-0.193879	0	0	0	NA	NA	NA	NA	Yes	Left_Ventricle:Liver:GM12878:IMR90:Mesenchymal_Stem_Cell	4.747e-07	6:28707153:TTATTA:T:6:27702750:C:CA	8
ENSG00000187837	HIST1H1C	6	26055968	26056699	-1	protein_coding	3006	HIST1H1C	NA	0.137228	0	0	0	NA	NA	NA	NA	Yes	Fetal_Cortex:Left_Ventricle:Liver:GM12878:IMR90:Mesenchymal_Stem_Cell	4.747e-07	6:28707153:TTATTA:T:6:27702750:C:CA	8
ENSG00000010704	HFE	6	26087509	26098571	1	protein_coding	3077	HFE	8.49697e-07	0.210172	0	0	0	NA	NA	NA	NA	Yes	Aorta:Left_Ventricle:Liver:Spleen:GM12878:IMR90:Mesenchymal_Stem_Cell:Mesendoderm:Neural_Progenitor_Cell:Trophoblast-like_Cell:hESC	5.965e-09	6:27702750:C:CA:6:28707153:TTATTA:T:rs372300033:6:28760302:AATATATATATATATATATATATATAT:A	8
ENSG00000197061	HIST1H4C	6	26104104	26104518	1	protein_coding	554313	HIST1H4C	8.85617e-05	0.852192	0	0	0	NA	NA	NA	NA	Yes	Fetal_Cortex:Aorta:Left_Ventricle:Liver:Spleen:GM12878:IMR90:Mesenchymal_Stem_Cell:Mesendoderm:Neural_Progenitor_Cell:Trophoblast-like_Cell:hESC	5.965e-09	6:28707153:TTATTA:T:6:27702750:C:CA:rs372300033:6:28760302:AATATATATATATATATATATATATAT:A	8
ENSG00000187475	HIST1H1T	6	26107640	26108364	-1	protein_coding	3010	HIST1H1T	NA	-0.0680391	0	0	0	NA	NA	NA	NA	Yes	Fetal_Cortex:Aorta:Left_Ventricle:Liver:Spleen:GM12878:IMR90:Mesenchymal_Stem_Cell:Mesendoderm:Neural_Progenitor_Cell:Trophoblast-like_Cell:hESC	5.965e-09	6:28707153:TTATTA:T:6:27702750:C:CA:rs372300033:6:28760302:AATATATATATATATATATATATATAT:A	8
ENSG00000168298	HIST1H1E	6	26156559	26157343	1	protein_coding	3008	HIST1H1E	NA	-0.396522	0	0	1	0.000792297	0.0495791	BRAINEAC/MEDU	NA	No	NA	0.000159	6:26399737:AT:A	7
ENSG00000217159	LARP1P1	6	26164300	26164591	1	pseudogene	NA	LARP1P1	NA	NA	0	0	0	NA	NA	NA	NA	Yes	Promoter_anchored_loops:Adult_Cortex:Fetal_Cortex:Aorta:Left_Ventricle:Liver:Spleen:GM12878:IMR90:Mesenchymal_Stem_Cell:Mesendoderm:Neural_Progenitor_Cell:Trophoblast-like_Cell:hESC	1.636e-09	6:26668216:G:A:6:26516769:G:A;6:26399737:AT:A:6:26516769:G:A:6:28707153:TTATTA:T:6:27702750:C:CA:6:26516769:G:A;6:26668216:G:A	07:08:00
ENSG00000197697	HIST1H2BE	6	26183958	26184454	1	protein_coding	8347	HIST1H2BE	0.000307872	0.445738	0	0	0	NA	NA	NA	NA	Yes	Promoter_anchored_loops:Adult_Cortex:Fetal_Cortex:Aorta:Left_Ventricle:Liver:Spleen:GM12878:IMR90:Mesenchymal_Stem_Cell:Mesendoderm:Neural_Progenitor_Cell:Trophoblast-like_Cell:hESC	1.636e-09	6:26516769:G:A;6:26668216:G:A:6:26516769:G:A:6:26668216:G:A:6:26516769:G:A;6:26399737:AT:A:6:27702750:C:CA:6:28707153:TTATTA:T	07:08:00
ENSG00000188987	HIST1H4D	6	26188938	26189304	-1	protein_coding	554313	HIST1H4D	0.0022643	0.870145	0	0	0	NA	NA	NA	NA	Yes	Promoter_anchored_loops:Adult_Cortex:Fetal_Cortex:Aorta:Left_Ventricle:Liver:Spleen:GM12878:IMR90:Mesenchymal_Stem_Cell:Mesendoderm:Neural_Progenitor_Cell:Trophoblast-like_Cell:hESC	1.636e-09	6:26516769:G:A;6:26668216:G:A:6:26516769:G:A:6:26668216:G:A:6:26516769:G:A;6:26399737:AT:A:6:27702750:C:CA:6:28707153:TTATTA:T	07:08:00
ENSG00000216331	HIST1H1PS1	6	26195794	26195999	1	pseudogene	NA	HIST1H1PS1	NA	NA	0	0	0	NA	NA	NA	NA	Yes	Adult_Cortex:Fetal_Cortex:Aorta:Left_Ventricle:Liver:Spleen:GM12878:IMR90:Mesenchymal_Stem_Cell:Mesendoderm:Neural_Progenitor_Cell:Trophoblast-like_Cell:hESC	1.636e-09	6:26516769:G:A;6:26399737:AT:A:6:27702750:C:CA:6:28707153:TTATTA:T:6:26516769:G:A:6:26516769:G:A;6:26668216:G:A	07:08:00
ENSG00000197409	HIST1H3D	6	26197068	26199521	-1	protein_coding	8968	HIST1H3D	0.0111951	NA	0	0	0	NA	NA	NA	NA	Yes	Adult_Cortex:Fetal_Cortex:Aorta:Left_Ventricle:Liver:Spleen:GM12878:IMR90:Mesenchymal_Stem_Cell:Mesendoderm:Neural_Progenitor_Cell:Trophoblast-like_Cell:hESC	1.636e-09	6:26516769:G:A;6:26399737:AT:A:6:27702750:C:CA:6:28707153:TTATTA:T:6:26516769:G:A:6:26516769:G:A;6:26668216:G:A	07:08:00
ENSG00000196866	HIST1H2AD	6	26199079	26199471	-1	protein_coding	3013	HIST1H2AD	3.99677e-05	0.287759	0	0	0	NA	NA	NA	NA	Yes	Adult_Cortex:Fetal_Cortex:Aorta:Left_Ventricle:Liver:Spleen:GM12878:IMR90:Mesenchymal_Stem_Cell:Mesendoderm:Neural_Progenitor_Cell:Trophoblast-like_Cell:hESC	1.636e-09	6:26516769:G:A;6:26399737:AT:A:6:27702750:C:CA:6:28707153:TTATTA:T:6:26516769:G:A:6:26516769:G:A;6:26668216:G:A	07:08:00
ENSG00000197846	HIST1H2BF	6	26199748	26200942	1	protein_coding	8347	HIST1H2BF	0.00030002	0.851063	0	0	0	NA	NA	NA	NA	Yes	Adult_Cortex:Fetal_Cortex:Aorta:Dorsolateral_Prefrontal_Cortex:Left_Ventricle:Liver:Spleen:GM12878:IMR90:Mesenchymal_Stem_Cell:Mesendoderm:Neural_Progenitor_Cell:Trophoblast-like_Cell:hESC	1.453e-09	6:26516769:G:A;6:26399737:AT:A:6:27702750:C:CA:6:28707153:TTATTA:T:rs372300033:6:26516769:G:A:6:26516769:G:A;6:26668216:G:A:6:26668216:G:A	07:08:00
ENSG00000217275	RP1-34B20.4	6	26202384	26202882	1	pseudogene	NA	NA	NA	NA	0	0	0	NA	NA	NA	NA	Yes	Adult_Cortex:Fetal_Cortex:Aorta:Dorsolateral_Prefrontal_Cortex:Left_Ventricle:Liver:Spleen:GM12878:IMR90:Mesenchymal_Stem_Cell:Mesendoderm:Neural_Progenitor_Cell:Trophoblast-like_Cell:hESC	1.453e-09	6:26516769:G:A;6:26399737:AT:A:6:27702750:C:CA:6:28707153:TTATTA:T:rs372300033:6:26516769:G:A:6:26516769:G:A;6:26668216:G:A:6:26668216:G:A	07:08:00
ENSG00000198518	HIST1H4E	6	26204858	26206266	1	protein_coding	554313	HIST1H4E	0.000642251	1.83578	0	0	0	NA	NA	NA	NA	Yes	Adult_Cortex:Fetal_Cortex:Aorta:Dorsolateral_Prefrontal_Cortex:Left_Ventricle:Liver:Spleen:GM12878:IMR90:Mesenchymal_Stem_Cell:Mesendoderm:Neural_Progenitor_Cell:Trophoblast-like_Cell:hESC	1.453e-09	6:26516769:G:A;6:26399737:AT:A:6:27702750:C:CA:6:28707153:TTATTA:T:rs372300033:6:26516769:G:A:6:26516769:G:A;6:26668216:G:A:6:26668216:G:A	07:08:00
ENSG00000187990	HIST1H2BG	6	26216428	26216872	-1	protein_coding	8347	HIST1H2BG	2.94452e-06	0.0253452	0	0	0	NA	NA	NA	NA	Yes	Adult_Cortex:Fetal_Cortex:Aorta:Dorsolateral_Prefrontal_Cortex:Left_Ventricle:Liver:Spleen:GM12878:IMR90:Mesenchymal_Stem_Cell:Mesendoderm:Neural_Progenitor_Cell:Trophoblast-like_Cell:hESC	1.453e-09	6:26516769:G:A;6:26399737:AT:A:6:26516769:G:A:6:26516769:G:A;6:26668216:G:A:6:26668216:G:A:6:27702750:C:CA:6:28707153:TTATTA:T:rs372300033	07:08:00
ENSG00000168274	HIST1H2AE	6	26217165	26217711	1	protein_coding	8335	HIST1H2AE	0.624124	-0.273878	0	0	0	NA	NA	NA	NA	Yes	Adult_Cortex:Fetal_Cortex:Aorta:Dorsolateral_Prefrontal_Cortex:Left_Ventricle:Liver:Spleen:GM12878:IMR90:Mesenchymal_Stem_Cell:Mesendoderm:Neural_Progenitor_Cell:Trophoblast-like_Cell:hESC	1.453e-09	6:26516769:G:A;6:26399737:AT:A:6:26516769:G:A:6:26516769:G:A;6:26668216:G:A:6:26668216:G:A:6:27702750:C:CA:6:28707153:TTATTA:T:rs372300033	07:08:00
ENSG00000196966	HIST1H3E	6	26225383	26225844	1	protein_coding	8968	HIST1H3E	0.000813429	-0.209795	0	0	0	NA	NA	NA	NA	Yes	Promoter_anchored_loops:Adult_Cortex:Fetal_Cortex:Aorta:Dorsolateral_Prefrontal_Cortex:Left_Ventricle:Liver:Spleen:GM12878:IMR90:Mesenchymal_Stem_Cell:Mesendoderm:Neural_Progenitor_Cell:Trophoblast-like_Cell:hESC	1.453e-09	6:26516769:G:A;6:26399737:AT:A:6:28707153:TTATTA:T:6:27702750:C:CA:rs372300033:6:26516769:G:A:6:26516769:G:A;6:26668216:G:A:6:26668216:G:A	07:08:00
ENSG00000218281	HIST1H2APS3	6	26233350	26233483	1	pseudogene	NA	HIST1H2APS3	NA	NA	0	0	0	NA	NA	NA	NA	Yes	Adult_Cortex:Fetal_Cortex:Aorta:Dorsolateral_Prefrontal_Cortex:Left_Ventricle:Liver:Spleen:GM12878:IMR90:Mesenchymal_Stem_Cell:Mesendoderm:Neural_Progenitor_Cell:Trophoblast-like_Cell:hESC	1.453e-09	6:26516769:G:A;6:26399737:AT:A:6:27702750:C:CA:6:28707153:TTATTA:T:6:26516769:G:A:rs372300033:6:26516769:G:A;6:26668216:G:A:6:26668216:G:A	07:08:00
ENSG00000124575	HIST1H1D	6	26234440	26235216	-1	protein_coding	3007	HIST1H1D	NA	0.136123	0	0	0	NA	NA	NA	NA	Yes	Adult_Cortex:Fetal_Cortex:Aorta:Dorsolateral_Prefrontal_Cortex:Left_Ventricle:Liver:Spleen:GM12878:IMR90:Mesenchymal_Stem_Cell:Mesendoderm:Neural_Progenitor_Cell:Trophoblast-like_Cell:hESC	1.453e-09	6:26516769:G:A;6:26399737:AT:A:6:27702750:C:CA:6:28707153:TTATTA:T:6:26516769:G:A:rs372300033:6:26516769:G:A;6:26668216:G:A:6:26668216:G:A	07:08:00
ENSG00000198327	HIST1H4F	6	26240561	26240976	1	protein_coding	554313	HIST1H4F	0.181985	1.06312	0	0	0	NA	NA	NA	NA	Yes	Promoter_anchored_loops:Adult_Cortex:Fetal_Cortex:Aorta:Left_Ventricle:Liver:Spleen:GM12878:IMR90:Mesenchymal_Stem_Cell:Mesendoderm:Neural_Progenitor_Cell:Trophoblast-like_Cell:hESC	1.453e-09	6:26668216:G:A:6:26516769:G:A;6:26399737:AT:A:6:27702750:C:CA:6:28707153:TTATTA:T:6:26516769:G:A:rs372300033:6:26516769:G:A;6:26668216:G:A	07:08:00
ENSG00000124578	HIST1H4G	6	26246886	26247259	-1	protein_coding	8369	HIST1H4G	0.00263	-0.0509409	0	0	0	NA	NA	NA	NA	Yes	Promoter_anchored_loops:Adult_Cortex:Fetal_Cortex:Aorta:Left_Ventricle:Liver:Spleen:GM12878:IMR90:Mesenchymal_Stem_Cell:Mesendoderm:Neural_Progenitor_Cell:Trophoblast-like_Cell:hESC	1.453e-09	6:26668216:G:A:6:26516769:G:A;6:26399737:AT:A:6:27702750:C:CA:6:28707153:TTATTA:T:6:26516769:G:A:rs372300033:6:26516769:G:A;6:26668216:G:A	07:08:00
ENSG00000256316	HIST1H3F	6	26250370	26250835	-1	protein_coding	8968	HIST1H3F	0.0422154	-0.181854	0	0	0	NA	NA	NA	NA	Yes	Adult_Cortex:Fetal_Cortex:Aorta:Left_Ventricle:Liver:Spleen:GM12878:IMR90:Mesenchymal_Stem_Cell:Mesendoderm:Neural_Progenitor_Cell:Trophoblast-like_Cell:hESC	1.453e-09	6:28707153:TTATTA:T:6:27702750:C:CA:rs372300033:6:26516769:G:A;6:26399737:AT:A:6:26516769:G:A:6:26516769:G:A;6:26668216:G:A:6:26668216:G:A	07:08:00
ENSG00000197459	HIST1H2BH	6	26251879	26252303	1	protein_coding	8345	HIST1H2BH	0.00029573	-0.173874	0	0	0	NA	NA	NA	NA	Yes	Adult_Cortex:Fetal_Cortex:Aorta:Left_Ventricle:Liver:Spleen:GM12878:IMR90:Mesenchymal_Stem_Cell:Mesendoderm:Neural_Progenitor_Cell:Trophoblast-like_Cell:hESC	1.453e-09	6:28707153:TTATTA:T:6:27702750:C:CA:rs372300033:6:26516769:G:A;6:26399737:AT:A:6:26516769:G:A:6:26516769:G:A;6:26668216:G:A:6:26668216:G:A	07:08:00
ENSG00000256018	HIST1H3G	6	26271146	26271612	-1	protein_coding	8968	HIST1H3G	1.71006e-05	0.23442	0	0	0	NA	NA	NA	NA	Yes	Promoter_anchored_loops:Fetal_Cortex:Aorta:Left_Ventricle:Liver:Spleen:GM12878:IMR90:Mesenchymal_Stem_Cell:Mesendoderm:Neural_Progenitor_Cell:Trophoblast-like_Cell:hESC	1.453e-09	6:26516769:G:A;6:26668216:G:A:6:26516769:G:A:6:28707153:TTATTA:T:6:27702750:C:CA:rs372300033:6:26516769:G:A;6:26399737:AT:A:6:26668216:G:A	07:08:00
ENSG00000218690	HIST1H2APS4	6	26272421	26272768	-1	pseudogene	NA	HIST1H2APS4	NA	NA	0	0	0	NA	NA	NA	NA	Yes	Promoter_anchored_loops:Fetal_Cortex:Aorta:Left_Ventricle:Liver:Spleen:GM12878:IMR90:Mesenchymal_Stem_Cell:Mesendoderm:Neural_Progenitor_Cell:Trophoblast-like_Cell:hESC	1.453e-09	6:26516769:G:A;6:26668216:G:A:6:26516769:G:A:6:28707153:TTATTA:T:6:27702750:C:CA:rs372300033:6:26516769:G:A;6:26399737:AT:A:6:26668216:G:A	07:08:00
ENSG00000168242	HIST1H2BI	6	26273144	26273622	1	protein_coding	8347	HIST1H2BI	0.138012	-0.249748	0	0	0	NA	NA	NA	NA	Yes	Promoter_anchored_loops:Fetal_Cortex:Aorta:Left_Ventricle:Liver:Spleen:GM12878:IMR90:Mesenchymal_Stem_Cell:Mesendoderm:Neural_Progenitor_Cell:Trophoblast-like_Cell:hESC	1.453e-09	6:26516769:G:A;6:26668216:G:A:6:26516769:G:A:6:28707153:TTATTA:T:6:27702750:C:CA:rs372300033:6:26516769:G:A;6:26399737:AT:A:6:26668216:G:A	07:08:00
ENSG00000158406	HIST1H4H	6	26281283	26285762	-1	protein_coding	554313	HIST1H4H	0.00879033	1.05907	0	0	0	NA	NA	NA	NA	Yes	Adult_Cortex:Fetal_Cortex:Aorta:Hippocampus:Left_Ventricle:Liver:Right_Ventricle:Spleen:GM12878:IMR90:Mesenchymal_Stem_Cell:Mesendoderm:Neural_Progenitor_Cell:Trophoblast-like_Cell:hESC	1.453e-09	6:26516769:G:A;6:26399737:AT:A:6:26516769:G:A:6:26516769:G:A;6:26668216:G:A:6:26668216:G:A:6:27702750:C:CA:6:28707153:TTATTA:T:rs372300033:6:26399737:AT:A	07:08:00
ENSG00000220875	HIST1H3PS1	6	26322104	26322520	-1	pseudogene	NA	HIST1H3PS1	NA	NA	0	0	0	NA	NA	NA	NA	Yes	Promoter_anchored_loops:Adult_Cortex:Fetal_Cortex:Aorta:Left_Ventricle:Liver:Spleen:GM12878:IMR90:Mesenchymal_Stem_Cell:Mesendoderm:Neural_Progenitor_Cell:Trophoblast-like_Cell:hESC	1.453e-09	6:26516769:G:A:6:26516769:G:A;6:26668216:G:A:6:26668216:G:A:6:28707153:TTATTA:T:6:26516769:G:A;6:26399737:AT:A:6:27702750:C:CA:6:26399737:AT:A:rs372300033	07:08:00
ENSG00000252399	RNU6-1259P	6	26353199	26353264	-1	snRNA	NA	RNU6-1259P	NA	NA	0	0	0	NA	NA	NA	NA	Yes	Promoter_anchored_loops:Aorta:Left_Ventricle:Liver:Spleen:GM12878:IMR90:Mesenchymal_Stem_Cell:Mesendoderm:Neural_Progenitor_Cell:Trophoblast-like_Cell:hESC	1.453e-09	6:26516769:G:A;6:26668216:G:A:6:26516769:G:A:6:26668216:G:A:6:26516769:G:A;6:26399737:AT:A:6:27702750:C:CA:6:28707153:TTATTA:T:6:26399737:AT:A:rs372300033	07:08:00
ENSG00000186470	BTN3A2	6	26365387	26378546	1	protein_coding	11118	BTN3A2	0.000124519	2.20791	2	1.07	0	NA	NA	NA	NA	Yes	Promoter_anchored_loops:Adult_Cortex:Fetal_Cortex:Left_Ventricle:Liver:Spleen:GM12878:IMR90:Mesenchymal_Stem_Cell:Mesendoderm:Trophoblast-like_Cell:hESC	1.453e-09	6:26399737:AT:A;6:26516769:G:A;6:26399737:AT:A:6:26516769:G:A;6:26668216:G:A:6:26516769:G:A:6:26668216:G:A:6:28707153:TTATTA:T:6:27702750:C:CA:rs372300033	07:08:00
ENSG00000215979	AL021917.1	6	26365704	26365780	-1	miRNA	NA	NA	NA	NA	2	1.07	0	NA	NA	NA	NA	Yes	Promoter_anchored_loops:Adult_Cortex:Fetal_Cortex:Left_Ventricle:Liver:Spleen:GM12878:IMR90:Mesenchymal_Stem_Cell:Mesendoderm:Trophoblast-like_Cell:hESC	1.453e-09	6:26399737:AT:A;6:26516769:G:A;6:26399737:AT:A:6:26516769:G:A;6:26668216:G:A:6:26516769:G:A:6:26668216:G:A:6:28707153:TTATTA:T:6:27702750:C:CA:rs372300033	07:08:00
ENSG00000124508	BTN2A2	6	26383324	26395102	1	protein_coding	10385	BTN2A2	0.000150288	1.01572	3	3.655	28	3.85484e-07	1.16266e-15	BRAINEAC/PUTM:GTEx/v8/Brain_Amygdala:GTEx/v8/Brain_Caudate_basal_ganglia:GTEx/v8/Brain_Cerebellum:GTEx/v8/Brain_Cortex:GTEx/v8/Brain_Hippocampus:GTEx/v8/Brain_Hypothalamus:GTEx/v8/Brain_Nucleus_accumbens_basal_ganglia:GTEx/v8/Brain_Putamen_basal_ganglia	-	Yes	Promoter_anchored_loops:Adult_Cortex:Fetal_Cortex:Left_Ventricle:Liver:Spleen:GM12878:IMR90:Mesenchymal_Stem_Cell:Mesendoderm:Trophoblast-like_Cell:hESC	1.453e-09	6:26399737:AT:A;6:26516769:G:A;6:26668216:G:A;6:26516769:G:A:6:26516769:G:A;6:26399737:AT:A:6:26516769:G:A;6:26668216:G:A:6:28707153:TTATTA:T:6:27702750:C:CA:rs372300033:6:26668216:G:A	07:08:00
ENSG00000026950	BTN3A1	6	26402465	26415444	1	protein_coding	11119	BTN3A1	8.65114e-07	1.62791	6	6.025	14	9.82942e-06	2.18039e-05	GTEx/v8/Adrenal_Gland:GTEx/v8/Brain_Cortex:GTEx/v8/Brain_Nucleus_accumbens_basal_ganglia	-	Yes	Adult_Cortex:Fetal_Cortex:GM12878:IMR90	1.636e-09	6:26399737:AT:A;6:26516769:G:A;6:26399737:AT:A:6:28707153:TTATTA:T:6:26516769:G:A:6:27702750:C:CA:6:26516769:G:A;6:26668216:G:A	07:08:00
ENSG00000124549	BTN2A3P	6	26421619	26432611	1	pseudogene	54718	BTN2A3P	NA	NA	4	6.025	11	1.78024e-05	0.0124383	GTEx/v8/Adrenal_Gland	+	Yes	Promoter_anchored_loops:Adult_Cortex:Fetal_Cortex:GM12878:IMR90	1.591e-09	6:26516769:G:A;6:26399737:AT:A;6:26516769:G:A:6:26399737:AT:A:6:26516769:G:A;6:26399737:AT:A:6:28707153:TTATTA:T:6:26516769:G:A;6:26668216:G:A	07:08:00
ENSG00000111801	BTN3A3	6	26440700	26453643	1	protein_coding	10384	BTN3A3	7.19025e-10	1.09011	3	2.991	211	1.50294e-14	5.53443e-10	BRAINEAC/CRBL:BRAINEAC/OCTX:GTEx/v8/Brain_Cerebellar_Hemisphere:GTEx/v8/Brain_Cerebellum	-	Yes	Adult_Cortex:Fetal_Cortex:Liver:Spleen:GM12878:IMR90:Mesenchymal_Stem_Cell:Mesendoderm:Trophoblast-like_Cell:hESC	1.453e-09	6:26516769:G:A;6:26399737:AT:A;6:26668216:G:A;6:26399737:AT:A:6:26516769:G:A:6:26399737:AT:A:6:26516769:G:A;6:26668216:G:A:6:27702750:C:CA:6:28707153:TTATTA:T:rs372300033	07:08:00
ENSG00000112763	BTN2A1	6	26458150	26476849	1	protein_coding	11120	BTN2A1	1.07468e-18	0.260571	5	6.711	83	2.60187e-06	1.47591e-05	GTEx/v8/Brain_Amygdala:GTEx/v8/Brain_Caudate_basal_ganglia:GTEx/v8/Brain_Cerebellum:GTEx/v8/Brain_Nucleus_accumbens_basal_ganglia	-	Yes	Adult_Cortex:Fetal_Cortex:Liver:Spleen:GM12878:IMR90:Mesenchymal_Stem_Cell:Mesendoderm:Trophoblast-like_Cell:hESC	1.453e-09	6:26516769:G:A;6:26399737:AT:A;6:26668216:G:A;6:26399737:AT:A:6:26516769:G:A:6:26399737:AT:A:6:26516769:G:A;6:26668216:G:A:6:27702750:C:CA:6:28707153:TTATTA:T:rs372300033	07:08:00
ENSG00000124557	BTN1A1	6	26501449	26510650	1	protein_coding	696	BTN1A1	1.14088e-09	-0.329705	29	12.08	0	NA	NA	NA	NA	Yes	Promoter_anchored_loops:Fetal_Cortex:GM12878:IMR90:Mesenchymal_Stem_Cell:Mesendoderm:Trophoblast-like_Cell:hESC	1.453e-09	6:26516769:G:A;6:26399737:AT:A;6:26399737:AT:A:6:26399737:AT:A:6:26516769:G:A:6:26516769:G:A;6:26668216:G:A:6:28707153:TTATTA:T:6:27702750:C:CA	07:08:00
ENSG00000199289	RNU6-502P	6	26519579	26519686	-1	snRNA	NA	RNU6-502P	NA	NA	24	15.79	0	NA	NA	NA	NA	Yes	Promoter_anchored_loops:GM12878:IMR90:Mesenchymal_Stem_Cell:Mesendoderm:Trophoblast-like_Cell:hESC	1.453e-09	6:26516769:G:A;6:26399737:AT:A:6:26668216:G:A:6:26516769:G:A;6:26399737:AT:A:6:26516769:G:A:6:26516769:G:A;6:26668216:G:A:6:28707153:TTATTA:T:6:27702750:C:CA	07:08:00
ENSG00000228223	HCG11	6	26522076	26526807	1	lincRNA	493812	HCG11	NA	NA	37	15.79	0	NA	NA	NA	NA	Yes	Left_Ventricle:Liver:GM12878:IMR90:Mesenchymal_Stem_Cell:Mesendoderm:Neural_Progenitor_Cell:Trophoblast-like_Cell:hESC	1.453e-09	6:26516769:G:A;6:26399737:AT:A:6:27702750:C:CA:6:28707153:TTATTA:T:rs372300033:6:26516769:G:A;6:26399737:AT:A:6:26516769:G:A:6:26516769:G:A;6:26668216:G:A:6:26668216:G:A:6:28760302:AATATATATATATATATATATATATAT:A	07:08:00
ENSG00000261353	CTA-14H9.5	6	26527291	26527632	1	lincRNA	NA	NA	NA	NA	31	15.79	0	NA	NA	NA	NA	Yes	Left_Ventricle:Liver:GM12878:IMR90:Mesenchymal_Stem_Cell:Mesendoderm:Neural_Progenitor_Cell:Trophoblast-like_Cell:hESC	1.453e-09	6:26516769:G:A;6:26399737:AT:A:6:27702750:C:CA:6:28707153:TTATTA:T:rs372300033:6:26516769:G:A;6:26399737:AT:A:6:26516769:G:A:6:26516769:G:A;6:26668216:G:A:6:26668216:G:A:6:28760302:AATATATATATATATATATATATATAT:A	07:08:00
ENSG00000182952	HMGN4	6	26538633	26546482	1	protein_coding	10473	HMGN4	0.557082	-0.351003	44	13.36	0	NA	NA	NA	NA	Yes	Promoter_anchored_loops:Left_Ventricle:Liver:GM12878:IMR90:Mesenchymal_Stem_Cell:Mesendoderm:Neural_Progenitor_Cell:Trophoblast-like_Cell:hESC	1.453e-09	6:26516769:G:A;6:26668216:G:A;6:26399737:AT:A:6:26399737:AT:A:6:27702750:C:CA:6:28707153:TTATTA:T:rs372300033:6:26516769:G:A:6:26516769:G:A;6:26668216:G:A:6:26668216:G:A:6:28760302:AATATATATATATATATATATATATAT:A	07:08:00
ENSG00000146109	ABT1	6	26597180	26600278	1	protein_coding	29777	ABT1	0.0271056	0.104221	12	17.98	0	NA	NA	NA	NA	Yes	Liver:Spleen:GM12878:IMR90:Mesenchymal_Stem_Cell:Mesendoderm:hESC	1.636e-09	6:26668216:G:A;6:26516769:G:A;6:27702750:C:CA:6:28707153:TTATTA:T:6:26399737:AT:A:6:26516769:G:A:6:26516769:G:A;6:26668216:G:A:rs372300033:6:28760302:AATATATATATATATATATATATATAT:A	07:08:00
ENSG00000271071	RP11-457M11.6	6	26612131	26613337	-1	pseudogene	NA	NA	NA	NA	20	12.56	0	NA	NA	NA	NA	Yes	Aorta:Left_Ventricle:IMR90:Mesenchymal_Stem_Cell:Mesendoderm:Neural_Progenitor_Cell:Trophoblast-like_Cell:hESC	4.412e-08	6:26668216:G:A;6:26516769:G:A;6:27702750:C:CA:6:28707153:TTATTA:T:rs372300033:6:26516769:G:A;6:26668216:G:A:6:26668216:G:A	07:08:00
ENSG00000218346	VN1R14P	6	26630782	26632007	-1	pseudogene	NA	VN1R14P	NA	NA	28	13.6	0	NA	NA	NA	NA	Yes	Aorta:Left_Ventricle:IMR90:Mesenchymal_Stem_Cell:Mesendoderm:Neural_Progenitor_Cell:Trophoblast-like_Cell:hESC	4.412e-08	6:26516769:G:A;6:26668216:G:A;6:27702750:C:CA:6:28707153:TTATTA:T:rs372300033:6:26516769:G:A;6:26668216:G:A:6:26668216:G:A	07:08:00
ENSG00000233631	RP11-457M11.2	6	26634611	26637008	-1	3prime_overlapping_ncrna	NA	NA	NA	NA	28	13.6	0	NA	NA	NA	NA	Yes	Aorta:Left_Ventricle:IMR90:Mesenchymal_Stem_Cell:Mesendoderm:Neural_Progenitor_Cell:Trophoblast-like_Cell:hESC	4.412e-08	6:26516769:G:A;6:26668216:G:A;6:27702750:C:CA:6:28707153:TTATTA:T:rs372300033:6:26516769:G:A;6:26668216:G:A:6:26668216:G:A	07:08:00
ENSG00000181315	ZNF322	6	26636518	26659980	-1	protein_coding	79692	ZNF322	NA	-1.14047	40	13.6	203	4.79365e-34	1.09042e-26	GTEx/v8/Adrenal_Gland:GTEx/v8/Brain_Amygdala:GTEx/v8/Brain_Anterior_cingulate_cortex_BA24:GTEx/v8/Brain_Caudate_basal_ganglia:GTEx/v8/Brain_Cerebellar_Hemisphere:GTEx/v8/Brain_Cerebellum:GTEx/v8/Brain_Cortex:GTEx/v8/Brain_Frontal_Cortex_BA9:GTEx/v8/Brain_Hippocampus:GTEx/v8/Brain_Hypothalamus:GTEx/v8/Brain_Nucleus_accumbens_basal_ganglia:GTEx/v8/Brain_Putamen_basal_ganglia:GTEx/v8/Brain_Spinal_co…	-	Yes	Adult_Cortex:Fetal_Cortex:Aorta:Left_Ventricle:Liver:GM12878:IMR90:Mesenchymal_Stem_Cell:Mesendoderm:hESC	1.453e-09	6:26516769:G:A;6:26668216:G:A;6:26399737:AT:A;6:27702750:C:CA:6:28707153:TTATTA:T:6:26516769:G:A;6:26399737:AT:A:rs372300033:6:26668216:G:A:6:26516769:G:A	07:08:00
ENSG00000261584	RP11-457M11.5	6	26686469	26688192	1	lincRNA	101929855	NA	NA	NA	2	5.51	0	NA	NA	NA	NA	Yes	GM12878:Mesenchymal_Stem_Cell	2.509e-07	6:26668216:G:A;6:27702750:C:CA:6:28707153:TTATTA:T:rs372300033	07:08:00
ENSG00000241549	GUSBP2	6	26839263	26924333	-1	pseudogene	387036	GUSBP2	NA	NA	0	0	0	NA	NA	NA	NA	Yes	Promoter_anchored_loops	1.453e-09	6:26516769:G:A:6:26516769:G:A;6:26668216:G:A:6:26668216:G:A:6:27702750:C:CA	07:08:00
ENSG00000243307	RP11-239L20.3	6	26864731	26866556	1	pseudogene	NA	NA	NA	NA	0	0	0	NA	NA	NA	NA	Yes	Promoter_anchored_loops	2.958e-06	6:26516769:G:A;6:26668216:G:A:6:26668216:G:A	7
ENSG00000224843	LINC00240	6	26924771	26991703	1	lincRNA	100133205	LINC00240	NA	NA	0	0	104	1.83463e-05	3.1161e-08	GTEx/v8/Adrenal_Gland:GTEx/v8/Brain_Cerebellar_Hemisphere	-	Yes	Promoter_anchored_loops	1.453e-09	6:26516769:G:A;6:26399737:AT:A;6:26668216:G:A;6:26516769:G:A:6:26516769:G:A;6:26668216:G:A:6:26668216:G:A:6:27702750:C:CA	07:08:00
ENSG00000272312	RP11-239L20.6	6	26968987	26969427	-1	lincRNA	NA	NA	NA	NA	0	0	0	NA	NA	NA	NA	Yes	Promoter_anchored_loops:Left_Ventricle:GM12878:IMR90:Mesenchymal_Stem_Cell:Mesendoderm:hESC	1.453e-09	6:26516769:G:A:6:28707153:TTATTA:T:rs372300033:6:26516769:G:A;6:26668216:G:A:6:26668216:G:A	07:08:00
ENSG00000238621	TRNAI2	6	26988114	26988226	1	miRNA	NA	TRNAI2	NA	NA	0	0	0	NA	NA	NA	NA	Yes	Promoter_anchored_loops:Left_Ventricle:GM12878:IMR90:Mesenchymal_Stem_Cell:Mesendoderm:hESC	4.412e-08	6:26516769:G:A;6:26668216:G:A:6:26668216:G:A:6:28707153:TTATTA:T:rs372300033	07:08:00
ENSG00000220581	VN1R12P	6	27001214	27002089	-1	pseudogene	NA	VN1R12P	NA	NA	0	0	0	NA	NA	NA	NA	Yes	Aorta:Left_Ventricle:Liver:GM12878:IMR90:Mesenchymal_Stem_Cell:Mesendoderm:Trophoblast-like_Cell:hESC	6.571e-10	6:26516769:G:A;6:26668216:G:A:6:26668216:G:A:6:27702750:C:CA:6:28707153:TTATTA:T:6:26516769:G:A:rs372300033:6:28760302:AATATATATATATATATATATATATAT:A	07:08:00
ENSG00000216762	VN1R13P	6	27028144	27029028	-1	pseudogene	NA	VN1R13P	NA	NA	0	0	0	NA	NA	NA	NA	Yes	Promoter_anchored_loops:Aorta:Left_Ventricle:Liver:GM12878:IMR90:Mesenchymal_Stem_Cell:Mesendoderm:Trophoblast-like_Cell:hESC	6.571e-10	6:26668216:G:A:6:28707153:TTATTA:T:6:27702750:C:CA:6:26516769:G:A;6:26668216:G:A:6:26516769:G:A:rs372300033:6:28760302:AATATATATATATATATATATATATAT:A	07:08:00
ENSG00000219770	VN1R11P	6	27051059	27051926	1	pseudogene	NA	VN1R11P	NA	NA	0	0	0	NA	NA	NA	NA	Yes	Promoter_anchored_loops:Liver:GM12878:IMR90:Mesenchymal_Stem_Cell:Mesendoderm:hESC	2.988e-09	6:26516769:G:A;6:26668216:G:A:6:26516769:G:A:6:26668216:G:A:6:27702750:C:CA:6:28707153:TTATTA:T	07:08:00
ENSG00000222800	RNU2-62P	6	27077569	27077759	-1	snRNA	NA	RNU2-62P	NA	NA	0	0	0	NA	NA	NA	NA	Yes	Promoter_anchored_loops:Liver:GM12878:IMR90:Mesenchymal_Stem_Cell:Mesendoderm:hESC	2.988e-09	6:26516769:G:A;6:26668216:G:A:6:26668216:G:A:6:26516769:G:A:6:27702750:C:CA:6:28707153:TTATTA:T	07:08:00
ENSG00000272468	RP1-86C11.7	6	27090436	27091000	-1	lincRNA	NA	NA	NA	NA	0	0	36	1.62893e-05	0.0278367	GTEx/v8/Brain_Hypothalamus	-	Yes	Promoter_anchored_loops:Adult_Cortex:Fetal_Cortex:Aorta:Bladder:Dorsolateral_Prefrontal_Cortex:Hippocampus:Left_Ventricle:Liver:Lung:Pancreas:Right_Ventricle:Spleen:GM12878:IMR90:Mesenchymal_Stem_Cell:Mesendoderm:Neural_Progenitor_Cell:Trophoblast-like_Cell:hESC	6.571e-10	6:27702750:C:CA;6:26516769:G:A;6:26668216:G:A:6:26516769:G:A:6:27702750:C:CA:6:28707153:TTATTA:T:6:26516769:G:A;6:26399737:AT:A:6:26668216:G:A:6:26399737:AT:A:rs372300033:6:28760302:AATATATATATATATATATATATATAT:A:6:28361249:TA:T	07:08:00
ENSG00000124635	HIST1H2BJ	6	27093676	27100541	-1	protein_coding	8970	HIST1H2BJ	0.478842	0.308582	0	0	0	NA	NA	NA	NA	Yes	Promoter_anchored_loops:Adult_Cortex:Fetal_Cortex:Aorta:Bladder:Dorsolateral_Prefrontal_Cortex:Hippocampus:Left_Ventricle:Liver:Lung:Pancreas:Right_Ventricle:Spleen:GM12878:IMR90:Mesenchymal_Stem_Cell:Mesendoderm:Neural_Progenitor_Cell:Trophoblast-like_Cell:hESC	6.571e-10	6:28707153:TTATTA:T:6:27702750:C:CA:6:26516769:G:A;6:26399737:AT:A:6:26516769:G:A:rs372300033:6:28760302:AATATATATATATATATATATATATAT:A:6:28361249:TA:T:6:26516769:G:A;6:26668216:G:A:6:26668216:G:A:6:26399737:AT:A	07:08:00
ENSG00000196787	HIST1H2AG	6	27100832	27103070	1	protein_coding	85235	HIST1H2AG	0.000610464	-0.741637	0	0	0	NA	NA	NA	NA	Yes	Promoter_anchored_loops:Adult_Cortex:Fetal_Cortex:Aorta:Bladder:Dorsolateral_Prefrontal_Cortex:Hippocampus:Left_Ventricle:Liver:Lung:Pancreas:Right_Ventricle:Spleen:GM12878:IMR90:Mesenchymal_Stem_Cell:Mesendoderm:Neural_Progenitor_Cell:Trophoblast-like_Cell:hESC	6.571e-10	6:28707153:TTATTA:T:6:27702750:C:CA:6:26516769:G:A;6:26399737:AT:A:6:26516769:G:A:rs372300033:6:28760302:AATATATATATATATATATATATATAT:A:6:28361249:TA:T:6:26516769:G:A;6:26668216:G:A:6:26668216:G:A:6:26399737:AT:A	07:08:00
ENSG00000197903	HIST1H2BK	6	27106073	27114619	-1	protein_coding	85236	HIST1H2BK	0.490754	-0.0430523	0	0	110	4.2353e-05	0.0473636	GTEx/v8/Brain_Frontal_Cortex_BA9	-	Yes	Promoter_anchored_loops:Adult_Cortex:Fetal_Cortex:Aorta:Bladder:Dorsolateral_Prefrontal_Cortex:Hippocampus:Left_Ventricle:Liver:Lung:Pancreas:Right_Ventricle:Spleen:GM12878:IMR90:Mesenchymal_Stem_Cell:Mesendoderm:Neural_Progenitor_Cell:Trophoblast-like_Cell:hESC	6.571e-10	6:26516769:G:A;6:26399737:AT:A;6:26668216:G:A;6:26399737:AT:A:6:26516769:G:A;6:26668216:G:A:6:26668216:G:A:6:28707153:TTATTA:T:6:27702750:C:CA:6:26516769:G:A:rs372300033:6:28760302:AATATATATATATATATATATATATAT:A:6:28361249:TA:T:6:26399737:AT:A	07:08:00
ENSG00000198339	HIST1H4I	6	27107076	27108418	1	protein_coding	554313	HIST1H4I	0.446296	-0.468005	0	0	0	NA	NA	NA	NA	Yes	Promoter_anchored_loops:Adult_Cortex:Fetal_Cortex:Aorta:Bladder:Dorsolateral_Prefrontal_Cortex:Hippocampus:Left_Ventricle:Liver:Lung:Pancreas:Right_Ventricle:Spleen:GM12878:IMR90:Mesenchymal_Stem_Cell:Mesendoderm:Neural_Progenitor_Cell:Trophoblast-like_Cell:hESC	6.571e-10	6:28707153:TTATTA:T:6:27702750:C:CA:6:26516769:G:A;6:26399737:AT:A:6:26516769:G:A:rs372300033:6:28760302:AATATATATATATATATATATATATAT:A:6:28361249:TA:T:6:26516769:G:A;6:26668216:G:A:6:26668216:G:A:6:26399737:AT:A	07:08:00
ENSG00000184825	HIST1H2AH	6	27114861	27115317	1	protein_coding	85235	HIST1H2AH	6.29508e-05	0.19492	0	0	0	NA	NA	NA	NA	Yes	Promoter_anchored_loops:Adult_Cortex:Fetal_Cortex:Aorta:Bladder:Dorsolateral_Prefrontal_Cortex:Hippocampus:Left_Ventricle:Liver:Lung:Pancreas:Right_Ventricle:Spleen:GM12878:IMR90:Mesenchymal_Stem_Cell:Mesendoderm:Neural_Progenitor_Cell:Trophoblast-like_Cell:hESC	6.571e-10	6:26516769:G:A;6:26399737:AT:A:6:26516769:G:A;6:26668216:G:A:6:26668216:G:A:6:28707153:TTATTA:T:6:27702750:C:CA:6:26516769:G:A:rs372300033:6:28760302:AATATATATATATATATATATATATAT:A:6:28361249:TA:T:6:26399737:AT:A	07:08:00
ENSG00000265565	MIR3143	6	27115405	27115467	1	miRNA	100422934	MIR3143	NA	NA	0	0	0	NA	NA	NA	NA	Yes	Promoter_anchored_loops:Adult_Cortex:Fetal_Cortex:Aorta:Bladder:Dorsolateral_Prefrontal_Cortex:Hippocampus:Left_Ventricle:Liver:Lung:Pancreas:Right_Ventricle:Spleen:GM12878:IMR90:Mesenchymal_Stem_Cell:Mesendoderm:Neural_Progenitor_Cell:Trophoblast-like_Cell:hESC	6.571e-10	6:26516769:G:A;6:26399737:AT:A:6:26516769:G:A;6:26668216:G:A:6:26668216:G:A:6:28707153:TTATTA:T:6:27702750:C:CA:6:26516769:G:A:rs372300033:6:28760302:AATATATATATATATATATATATATAT:A:6:28361249:TA:T:6:26399737:AT:A	07:08:00
ENSG00000174572	RP11-209A2.1	6	27179023	27179692	1	pseudogene	NA	NA	NA	NA	0	0	0	NA	NA	NA	NA	Yes	Promoter_anchored_loops:Aorta:Left_Ventricle:Liver:Pancreas:Right_Ventricle:Spleen:GM12878:IMR90:Mesenchymal_Stem_Cell:Mesendoderm:Neural_Progenitor_Cell:Trophoblast-like_Cell:hESC	6.571e-10	6:27702750:C:CA:6:28707153:TTATTA:T:rs372300033:6:28361249:TA:T:6:28760302:AATATATATATATATATATATATATAT:A:6:26516769:G:A:6:26516769:G:A;6:26668216:G:A	07:08:00
ENSG00000112812	PRSS16	6	27215480	27224403	1	protein_coding	10279	PRSS16	2.23792e-06	0.00884812	0	0	365	4.61325e-10	6.2448e-16	GTEx/v8/Adrenal_Gland:GTEx/v8/Brain_Cerebellar_Hemisphere:GTEx/v8/Brain_Cerebellum:GTEx/v8/Brain_Cortex:GTEx/v8/Brain_Frontal_Cortex_BA9	-	Yes	Adult_Cortex:Fetal_Cortex:Aorta:Left_Ventricle:Liver:Spleen:GM12878:IMR90:Mesenchymal_Stem_Cell:Mesendoderm:Neural_Progenitor_Cell:Trophoblast-like_Cell:hESC	6.571e-10	6:27702750:C:CA;6:28707153:TTATTA:T;6:26516769:G:A;6:26399737:AT:A;6:26668216:G:A;6:27702750:C:CA:6:28707153:TTATTA:T:rs372300033:6:28760302:AATATATATATATATATATATATATAT:A	07:08:00
ENSG00000270935	XXbac-BPGBPG24O18.1	6	27235892	27237008	1	pseudogene	NA	NA	NA	NA	0	0	0	NA	NA	NA	NA	Yes	Aorta:Left_Ventricle:Liver:Spleen:GM12878:IMR90:Mesenchymal_Stem_Cell:Mesendoderm:Neural_Progenitor_Cell:Trophoblast-like_Cell:hESC	6.571e-10	6:27702750:C:CA:6:28707153:TTATTA:T:rs372300033:6:28760302:AATATATATATATATATATATATATAT:A	8
ENSG00000158553	POM121L2	6	27253682	27279949	-1	protein_coding	94026	POM121L2	NA	0.313408	0	0	0	NA	NA	NA	NA	Yes	Promoter_anchored_loops:Left_Ventricle:Liver:Spleen:GM12878:IMR90:Mesenchymal_Stem_Cell:Mesendoderm:Neural_Progenitor_Cell:Trophoblast-like_Cell:hESC	6.571e-10	6:27702750:C:CA:6:28707153:TTATTA:T:rs372300033:6:28760302:AATATATATATATATATATATATATAT:A	8
ENSG00000220758	VN1R10P	6	27292578	27293742	1	pseudogene	387316	VN1R10P	NA	NA	0	0	0	NA	NA	NA	NA	Yes	Promoter_anchored_loops:Left_Ventricle:Liver:Spleen:GM12878:IMR90:Mesenchymal_Stem_Cell:Mesendoderm:Trophoblast-like_Cell:hESC	6.571e-10	6:26668216:G:A:6:27702750:C:CA:6:28707153:TTATTA:T:rs372300033:6:28760302:AATATATATATATATATATATATATAT:A	07:08:00
ENSG00000204789	ZNF204P	6	27325604	27339304	-1	pseudogene	7754	ZNF204P	NA	NA	0	0	30	2.13561e-06	7.24669e-05	GTEx/v8/Adrenal_Gland:GTEx/v8/Brain_Cerebellum:GTEx/v8/Brain_Nucleus_accumbens_basal_ganglia	-	Yes	Left_Ventricle:Liver:GM12878:IMR90:Mesenchymal_Stem_Cell:Mesendoderm:Neural_Progenitor_Cell:Trophoblast-like_Cell:hESC	1.408e-08	6:27702750:C:CA;6:28707153:TTATTA:T;6:27702750:C:CA:6:28707153:TTATTA:T:rs372300033	8
ENSG00000124613	ZNF391	6	27342394	27371683	1	protein_coding	346157	ZNF391	9.25869e-07	1.23172	0	0	43	1.63192e-05	5.56085e-11	GTEx/v8/Brain_Cortex:GTEx/v8/Brain_Nucleus_accumbens_basal_ganglia	-	Yes	Promoter_anchored_loops:Left_Ventricle:Liver:GM12878:IMR90:Mesenchymal_Stem_Cell:Mesendoderm:Neural_Progenitor_Cell:Trophoblast-like_Cell:hESC	1.408e-08	rs372300033;6:27702750:C:CA;6:26668216:G:A:6:27702750:C:CA:6:28707153:TTATTA:T:rs372300033	07:08:00
ENSG00000271755	RP1-153G14.4	6	27371789	27374743	-1	lincRNA	NA	NA	NA	NA	0	0	0	NA	NA	NA	NA	Yes	Promoter_anchored_loops:Liver:GM12878:IMR90:Mesenchymal_Stem_Cell:Mesendoderm:Trophoblast-like_Cell:hESC	2.615e-08	6:26668216:G:A:6:27702750:C:CA:6:28707153:TTATTA:T:rs372300033	07:08:00
ENSG00000237154	MCFD2P1	6	27375476	27375775	1	pseudogene	NA	MCFD2P1	NA	NA	0	0	0	NA	NA	NA	NA	Yes	Promoter_anchored_loops:Liver:GM12878:IMR90:Mesenchymal_Stem_Cell:Mesendoderm:Trophoblast-like_Cell:hESC	2.615e-08	6:26668216:G:A:6:27702750:C:CA:6:28707153:TTATTA:T:rs372300033	07:08:00
ENSG00000096654	ZNF184	6	27418522	27440897	-1	protein_coding	7738	ZNF184	0.133749	-0.545662	0	0	2	5.52597e-05	0.000449227	GTEx/v8/Brain_Caudate_basal_ganglia	-	Yes	Promoter_anchored_loops:Adult_Cortex:Fetal_Cortex:Aorta:Dorsolateral_Prefrontal_Cortex:Hippocampus:Left_Ventricle:Liver:Lung:Pancreas:Right_Ventricle:Spleen:GM12878:IMR90:Mesenchymal_Stem_Cell:Mesendoderm:Neural_Progenitor_Cell:Trophoblast-like_Cell:hESC	6.571e-10	6:27702750:C:CA;6:28707153:TTATTA:T:6:26516769:G:A;6:26399737:AT:A:6:26516769:G:A:6:27702750:C:CA:rs372300033:6:28760302:AATATATATATATATATATATATATAT:A:6:26516769:G:A;6:26668216:G:A:6:26668216:G:A:6:28361249:TA:T	07:08:00
ENSG00000270666	XXbac-BPGBPG34I8.1	6	27482818	27483053	-1	pseudogene	NA	NA	NA	NA	0	0	0	NA	NA	NA	NA	Yes	Promoter_anchored_loops:Fetal_Cortex:Aorta:Left_Ventricle:Liver:Pancreas:Spleen:GM12878:IMR90:Mesenchymal_Stem_Cell:Mesendoderm:Neural_Progenitor_Cell:Trophoblast-like_Cell:hESC	6.571e-10	6:28707153:TTATTA:T:6:27702750:C:CA:rs372300033:6:26516769:G:A;6:26668216:G:A:6:26668216:G:A:6:28760302:AATATATATATATATATATATATATAT:A:6:26516769:G:A	07:08:00
ENSG00000218347	HNRNPA1P1	6	27490855	27492118	1	pseudogene	NA	HNRNPA1P1	NA	NA	0	0	0	NA	NA	NA	NA	Yes	Aorta:Left_Ventricle:Liver:Pancreas:Spleen:GM12878:IMR90:Mesenchymal_Stem_Cell:Mesendoderm:Neural_Progenitor_Cell:Trophoblast-like_Cell:hESC	6.571e-10	6:27702750:C:CA:6:28707153:TTATTA:T:rs372300033:6:26516769:G:A;6:26668216:G:A:6:26668216:G:A:6:28760302:AATATATATATATATATATATATATAT:A:6:26516769:G:A	07:08:00
ENSG00000219738	XXbac-BPG34I8.3	6	27528601	27529523	-1	pseudogene	NA	NA	NA	NA	0	0	0	NA	NA	NA	NA	Yes	Promoter_anchored_loops:GM12878:hESC	2.509e-07	6:26516769:G:A;6:26668216:G:A:6:26668216:G:A:6:27702750:C:CA:6:28707153:TTATTA:T	07:08:00
ENSG00000206671	RNU6-471P	6	27564191	27564296	1	snRNA	NA	RNU6-471P	NA	NA	0	0	0	NA	NA	NA	NA	Yes	Promoter_anchored_loops:Liver:GM12878:IMR90:Mesenchymal_Stem_Cell:Mesendoderm:Neural_Progenitor_Cell:Trophoblast-like_Cell:hESC	6.571e-10	6:26668216:G:A:6:27702750:C:CA:6:28707153:TTATTA:T:6:26516769:G:A;6:26668216:G:A:rs372300033:6:28760302:AATATATATATATATATATATATATAT:A	07:08:00
ENSG00000238648	TRNAI6	6	27599188	27599311	1	miRNA	NA	TRNAI6	NA	NA	0	0	0	NA	NA	NA	NA	Yes	Fetal_Cortex:Liver:GM12878:IMR90:Mesenchymal_Stem_Cell:Mesendoderm:Neural_Progenitor_Cell:Trophoblast-like_Cell:hESC	6.571e-10	6:28707153:TTATTA:T:6:27702750:C:CA:6:26516769:G:A;6:26668216:G:A:6:26668216:G:A:rs372300033:6:28760302:AATATATATATATATATATATATATAT:A	07:08:00
ENSG00000216676	RP1-15D7.1	6	27620381	27620604	-1	pseudogene	NA	NA	NA	NA	1	1.394	0	NA	NA	NA	NA	Yes	Promoter_anchored_loops	1.869e-07	6:27702750:C:CA;6:26516769:G:A;6:26668216:G:A:6:26668216:G:A:6:28707153:TTATTA:T	07:08:00
ENSG00000216915	RP1-97D16.1	6	27704779	27706273	-1	pseudogene	NA	NA	NA	NA	24	9.656	64	2.99473e-08	0.000177818	GTEx/v8/Brain_Cerebellar_Hemisphere:GTEx/v8/Brain_Cerebellum:GTEx/v8/Brain_Frontal_Cortex_BA9:GTEx/v8/Brain_Nucleus_accumbens_basal_ganglia	+	Yes	Promoter_anchored_loops:GM12878	4.117e-08	6:27702750:C:CA;6:28707153:TTATTA:T;6:26668216:G:A:6:27702750:C:CA:6:28707153:TTATTA:T	07:08:00
ENSG00000218069	RSL24D1P1	6	27748398	27748890	-1	pseudogene	NA	RSL24D1P1	NA	NA	25	17.65	0	NA	NA	NA	NA	Yes	Fetal_Cortex:Aorta:Left_Ventricle:Liver:Right_Ventricle:Spleen:GM12878:IMR90:Mesenchymal_Stem_Cell:Mesendoderm:Neural_Progenitor_Cell:Trophoblast-like_Cell:hESC	6.571e-10	6:27702750:C:CA;6:28707153:TTATTA:T;6:26516769:G:A:6:26668216:G:A:6:26516769:G:A;6:26668216:G:A:6:28707153:TTATTA:T:6:27702750:C:CA:rs372300033:6:26516769:G:A;6:26399737:AT:A:6:28760302:AATATATATATATATATATATATATAT:A:6:26399737:AT:A	07:08:00
ENSG00000217862	HIST1H4PS1	6	27774853	27775117	1	pseudogene	NA	HIST1H4PS1	NA	NA	17	16.23	0	NA	NA	NA	NA	Yes	Adult_Cortex:Fetal_Cortex:Aorta:Left_Ventricle:Liver:GM12878:IMR90:Mesenchymal_Stem_Cell:Neural_Progenitor_Cell:Trophoblast-like_Cell:hESC	1.636e-09	6:28707153:TTATTA:T;6:27702750:C:CA;6:28707153:TTATTA:T:6:26516769:G:A:6:27702750:C:CA:6:26399737:AT:A:6:26516769:G:A;6:26668216:G:A:6:26668216:G:A:rs372300033:6:28760302:AATATATATATATATATATATATATAT:A	07:08:00
ENSG00000185130	HIST1H2BL	6	27775257	27775709	-1	protein_coding	8340	HIST1H2BL	0.00286755	-0.030111	17	16.23	0	NA	NA	NA	NA	Yes	Adult_Cortex:Fetal_Cortex:Aorta:Left_Ventricle:Liver:GM12878:IMR90:Mesenchymal_Stem_Cell:Neural_Progenitor_Cell:Trophoblast-like_Cell:hESC	1.636e-09	6:28707153:TTATTA:T;6:27702750:C:CA;6:28707153:TTATTA:T:6:26516769:G:A:6:27702750:C:CA:6:26399737:AT:A:6:26516769:G:A;6:26668216:G:A:6:26668216:G:A:rs372300033:6:28760302:AATATATATATATATATATATATATAT:A	07:08:00
ENSG00000196747	HIST1H2AI	6	27775899	27776429	1	protein_coding	85235	HIST1H2AI	0.581587	-0.0583265	18	16.23	0	NA	NA	NA	NA	Yes	Adult_Cortex:Fetal_Cortex:Aorta:Left_Ventricle:Liver:GM12878:IMR90:Mesenchymal_Stem_Cell:Neural_Progenitor_Cell:Trophoblast-like_Cell:hESC	1.636e-09	6:28707153:TTATTA:T;6:27702750:C:CA;6:28707153:TTATTA:T:6:26516769:G:A:6:27702750:C:CA:6:26399737:AT:A:6:26516769:G:A;6:26668216:G:A:6:26668216:G:A:rs372300033:6:28760302:AATATATATATATATATATATATATAT:A	07:08:00
ENSG00000203813	HIST1H3H	6	27777842	27778314	1	protein_coding	8968	HIST1H3H	0.0249392	-0.177817	17	16.23	0	NA	NA	NA	NA	Yes	Adult_Cortex:Fetal_Cortex:Aorta:Left_Ventricle:Liver:GM12878:IMR90:Mesenchymal_Stem_Cell:Neural_Progenitor_Cell:Trophoblast-like_Cell:hESC	1.636e-09	6:27702750:C:CA;6:28707153:TTATTA:T;6:28707153:TTATTA:T:6:26516769:G:A:6:27702750:C:CA:6:26399737:AT:A:6:26516769:G:A;6:26668216:G:A:6:26668216:G:A:rs372300033:6:28760302:AATATATATATATATATATATATATAT:A	07:08:00
ENSG00000182611	HIST1H2AJ	6	27782112	27782607	-1	protein_coding	8331	HIST1H2AJ	0.191198	0.615054	13	16.23	0	NA	NA	NA	NA	Yes	Fetal_Cortex:Aorta:Left_Ventricle:Liver:GM12878:IMR90:Mesenchymal_Stem_Cell:Neural_Progenitor_Cell:Trophoblast-like_Cell:hESC	1.636e-09	6:27702750:C:CA;6:28707153:TTATTA:T;6:28707153:TTATTA:T:6:27702750:C:CA:6:26399737:AT:A:6:26516769:G:A;6:26668216:G:A:6:26668216:G:A:rs372300033:6:28760302:AATATATATATATATATATATATATAT:A:6:26516769:G:A	07:08:00
ENSG00000196374	HIST1H2BM	6	27782822	27783267	1	protein_coding	8342	HIST1H2BM	0.00275346	-0.27562	13	16.23	0	NA	NA	NA	NA	Yes	Fetal_Cortex:Aorta:Left_Ventricle:Liver:GM12878:IMR90:Mesenchymal_Stem_Cell:Neural_Progenitor_Cell:Trophoblast-like_Cell:hESC	1.636e-09	6:27702750:C:CA;6:28707153:TTATTA:T;6:28707153:TTATTA:T:6:27702750:C:CA:6:26399737:AT:A:6:26516769:G:A;6:26668216:G:A:6:26668216:G:A:rs372300033:6:28760302:AATATATATATATATATATATATATAT:A:6:26516769:G:A	07:08:00
ENSG00000197238	HIST1H4J	6	27791884	27792257	1	protein_coding	554313	HIST1H4J	0.423754	0.59845	17	9.571	6	2.14421e-05	0.0276466	GTEx/v8/Adrenal_Gland	+	Yes	Fetal_Cortex:Aorta:Left_Ventricle:Liver:GM12878:IMR90:Mesenchymal_Stem_Cell:Neural_Progenitor_Cell:Trophoblast-like_Cell:hESC	1.636e-09	6:28707153:TTATTA:T;6:27702750:C:CA;6:28707153:TTATTA:T:6:27702750:C:CA:6:26399737:AT:A:6:26516769:G:A;6:26668216:G:A:6:26668216:G:A:rs372300033:6:28760302:AATATATATATATATATATATATATAT:A:6:26516769:G:A	07:08:00
ENSG00000197914	HIST1H4K	6	27798952	27799305	-1	protein_coding	554313	HIST1H4K	0.429119	0.387416	11	9.664	0	NA	NA	NA	NA	Yes	Fetal_Cortex:Aorta:Left_Ventricle:Liver:GM12878:IMR90:Mesenchymal_Stem_Cell:Neural_Progenitor_Cell:Trophoblast-like_Cell:hESC	1.636e-09	6:28707153:TTATTA:T;6:27702750:C:CA;6:28707153:TTATTA:T:6:27702750:C:CA:6:26399737:AT:A:6:26516769:G:A;6:26668216:G:A:6:26668216:G:A:rs372300033:6:28760302:AATATATATATATATATATATATATAT:A:6:26516769:G:A	07:08:00
ENSG00000184348	HIST1H2AK	6	27805658	27806117	-1	protein_coding	85235	HIST1H2AK	0.0684285	-0.0412441	12	9.664	190	0.000413722	0.040686	BRAINEAC/OCTX	NA	Yes	Promoter_anchored_loops:Adult_Cortex:Fetal_Cortex:Left_Ventricle:Liver:GM12878:IMR90:Mesenchymal_Stem_Cell:Neural_Progenitor_Cell:Trophoblast-like_Cell	1.453e-09	6:28707153:TTATTA:T;6:27702750:C:CA;6:27702750:C:CA:6:26516769:G:A;6:26399737:AT:A:6:28707153:TTATTA:T:6:26516769:G:A:6:26516769:G:A;6:26668216:G:A:6:26668216:G:A:rs372300033:6:28760302:AATATATATATATATATATATATATAT:A	07:08:00
ENSG00000233822	HIST1H2BN	6	27806323	27823487	1	protein_coding	8341	HIST1H2BN	0.139775	0.145508	16	9.664	0	NA	NA	NA	NA	Yes	Promoter_anchored_loops:Adult_Cortex:Fetal_Cortex:Left_Ventricle:Liver:GM12878:IMR90:Mesenchymal_Stem_Cell:Neural_Progenitor_Cell:Trophoblast-like_Cell	1.453e-09	6:28707153:TTATTA:T;6:27702750:C:CA;6:27702750:C:CA:6:26516769:G:A;6:26399737:AT:A:6:28707153:TTATTA:T:6:26516769:G:A:6:26516769:G:A;6:26668216:G:A:6:26668216:G:A:rs372300033:6:28760302:AATATATATATATATATATATATATAT:A	07:08:00
ENSG00000217646	HIST1H2BPS2	6	27831840	27832179	-1	pseudogene	NA	HIST1H2BPS2	NA	NA	8	15.55	0	NA	NA	NA	NA	Yes	Adult_Cortex:Fetal_Cortex:Left_Ventricle:Liver:GM12878:IMR90:Mesenchymal_Stem_Cell:Neural_Progenitor_Cell:Trophoblast-like_Cell	1.453e-09	6:27702750:C:CA;6:28707153:TTATTA:T;6:26668216:G:A:6:26516769:G:A;6:26399737:AT:A:6:26516769:G:A:6:27702750:C:CA:6:28707153:TTATTA:T:rs372300033:6:28760302:AATATATATATATATATATATATATAT:A	07:08:00
ENSG00000198374	HIST1H2AL	6	27833034	27833606	1	protein_coding	85235	HIST1H2AL	0.0624869	-0.360341	8	15.55	0	NA	NA	NA	NA	Yes	Adult_Cortex:Fetal_Cortex:Left_Ventricle:Liver:GM12878:IMR90:Mesenchymal_Stem_Cell:Neural_Progenitor_Cell:Trophoblast-like_Cell	1.453e-09	6:27702750:C:CA;6:28707153:TTATTA:T;6:26668216:G:A:6:26516769:G:A;6:26399737:AT:A:6:26516769:G:A:6:27702750:C:CA:6:28707153:TTATTA:T:rs372300033:6:28760302:AATATATATATATATATATATATATAT:A	07:08:00
ENSG00000184357	HIST1H1B	6	27834570	27835359	-1	protein_coding	3009	HIST1H1B	0.509139	-0.0898951	9	15.55	0	NA	NA	NA	NA	Yes	Adult_Cortex:Fetal_Cortex:Left_Ventricle:Liver:GM12878:IMR90:Mesenchymal_Stem_Cell:Neural_Progenitor_Cell:Trophoblast-like_Cell	1.453e-09	6:27702750:C:CA;6:28707153:TTATTA:T;6:26668216:G:A:6:26516769:G:A;6:26399737:AT:A:6:26516769:G:A:6:27702750:C:CA:6:28707153:TTATTA:T:rs372300033:6:28760302:AATATATATATATATATATATATATAT:A	07:08:00
ENSG00000182572	HIST1H3I	6	27839623	27840099	-1	protein_coding	8968	HIST1H3I	0.36088	-0.232438	9	15.55	0	NA	NA	NA	NA	Yes	Adult_Cortex:Fetal_Cortex:Aorta:Left_Ventricle:Liver:Right_Ventricle:Spleen:GM12878:IMR90:Mesenchymal_Stem_Cell:Neural_Progenitor_Cell:Trophoblast-like_Cell:hESC	1.453e-09	6:28707153:TTATTA:T;6:27702750:C:CA;6:26668216:G:A:6:26516769:G:A;6:26399737:AT:A:6:26516769:G:A:6:27702750:C:CA:6:28707153:TTATTA:T:rs372300033:6:28760302:AATATATATATATATATATATATATAT:A:6:28361249:TA:T:6:26399737:AT:A	07:08:00
ENSG00000198558	HIST1H4L	6	27840926	27841289	-1	protein_coding	554313	HIST1H4L	0.191235	0.42689	10	15.55	0	NA	NA	NA	NA	Yes	Fetal_Cortex:Aorta:Left_Ventricle:Liver:Right_Ventricle:Spleen:GM12878:IMR90:Mesenchymal_Stem_Cell:Neural_Progenitor_Cell:Trophoblast-like_Cell:hESC	1.453e-09	6:28707153:TTATTA:T;6:27702750:C:CA;6:26516769:G:A:6:28707153:TTATTA:T:6:27702750:C:CA:6:26516769:G:A;6:26668216:G:A:6:26668216:G:A:rs372300033:6:28361249:TA:T:6:26399737:AT:A:6:26516769:G:A;6:26399737:AT:A:6:28760302:AATATATATATATATATATATATATAT:A	07:08:00
ENSG00000197153	HIST1H3J	6	27858093	27860884	-1	protein_coding	8968	HIST1H3J	0.695884	-0.189708	6	10.73	0	NA	NA	NA	NA	Yes	Adult_Cortex:Fetal_Cortex:Aorta:Left_Ventricle:Liver:Right_Ventricle:Spleen:GM12878:IMR90:Mesenchymal_Stem_Cell:Neural_Progenitor_Cell:Trophoblast-like_Cell:hESC	1.453e-09	6:27702750:C:CA;6:28707153:TTATTA:T;6:26399737:AT:A:6:26516769:G:A:6:26668216:G:A:6:26516769:G:A;6:26668216:G:A:6:27702750:C:CA:6:28707153:TTATTA:T:6:26516769:G:A;6:26399737:AT:A:rs372300033:6:28760302:AATATATATATATATATATATATATAT:A:6:28361249:TA:T	07:08:00
ENSG00000233224	HIST1H2AM	6	27860477	27860963	-1	protein_coding	85235	HIST1H2AM	0.000856482	-0.225135	5	10.73	0	NA	NA	NA	NA	Yes	Adult_Cortex:Fetal_Cortex:Aorta:Left_Ventricle:Liver:Right_Ventricle:Spleen:GM12878:IMR90:Mesenchymal_Stem_Cell:Neural_Progenitor_Cell:Trophoblast-like_Cell:hESC	1.453e-09	6:28707153:TTATTA:T;6:27702750:C:CA;6:26399737:AT:A:6:26516769:G:A:6:26668216:G:A:6:26516769:G:A;6:26668216:G:A:6:27702750:C:CA:6:28707153:TTATTA:T:6:26516769:G:A;6:26399737:AT:A:rs372300033:6:28760302:AATATATATATATATATATATATATAT:A:6:28361249:TA:T	07:08:00
ENSG00000196331	HIST1H2BO	6	27861203	27861669	1	protein_coding	8348	HIST1H2BO	3.07278e-05	-0.223063	4	6.707	0	NA	NA	NA	NA	Yes	Adult_Cortex:Fetal_Cortex:Aorta:Left_Ventricle:Liver:Right_Ventricle:Spleen:GM12878:IMR90:Mesenchymal_Stem_Cell:Neural_Progenitor_Cell:Trophoblast-like_Cell:hESC	1.453e-09	6:27702750:C:CA;6:28707153:TTATTA:T;6:26399737:AT:A:6:26516769:G:A:6:26668216:G:A:6:26516769:G:A;6:26668216:G:A:6:27702750:C:CA:6:28707153:TTATTA:T:6:26516769:G:A;6:26399737:AT:A:rs372300033:6:28760302:AATATATATATATATATATATATATAT:A:6:28361249:TA:T	07:08:00
ENSG00000238610	RNU7-26P	6	27865282	27865344	-1	snRNA	NA	RNU7-26P	NA	NA	3	6.707	0	NA	NA	NA	NA	Yes	Adult_Cortex:Fetal_Cortex:Aorta:Left_Ventricle:Liver:Right_Ventricle:Spleen:GM12878:IMR90:Mesenchymal_Stem_Cell:Neural_Progenitor_Cell:Trophoblast-like_Cell:hESC	1.453e-09	6:27702750:C:CA;6:28707153:TTATTA:T;6:26399737:AT:A:6:26516769:G:A:6:26668216:G:A:6:26516769:G:A;6:26668216:G:A:6:27702750:C:CA:6:28707153:TTATTA:T:6:26516769:G:A;6:26399737:AT:A:rs372300033:6:28760302:AATATATATATATATATATATATATAT:A:6:28361249:TA:T	07:08:00
ENSG00000168131	OR2B2	6	27878963	27880174	-1	protein_coding	81697	OR2B2	6.8672e-05	-0.212076	6	23.2	0	NA	NA	NA	NA	Yes	Aorta:Left_Ventricle:Liver:Right_Ventricle:Spleen:GM12878:IMR90:Mesenchymal_Stem_Cell:Mesendoderm:Neural_Progenitor_Cell:Trophoblast-like_Cell:hESC	1.453e-09	6:27702750:C:CA;6:28707153:TTATTA:T;6:27702750:C:CA:6:28707153:TTATTA:T:6:26516769:G:A;6:26668216:G:A:6:26668216:G:A:6:26516769:G:A:rs372300033:6:28361249:TA:T:6:26399737:AT:A:6:26516769:G:A;6:26399737:AT:A:6:28760302:AATATATATATATATATATATATATAT:A	07:08:00
ENSG00000168126	OR2W6P	6	27905243	27906181	1	pseudogene	NA	OR2W6P	NA	NA	6	14.09	0	NA	NA	NA	NA	Yes	IMR90:Mesenchymal_Stem_Cell:Mesendoderm:hESC	2.615e-08	6:28707153:TTATTA:T;rs372300033;6:28707153:TTATTA:T:rs372300033:6:27702750:C:CA	8
ENSG00000124657	OR2B6	6	27925019	27925960	1	protein_coding	26212	OR2B6	0.0407309	-0.0981731	1	0.002	0	NA	NA	NA	NA	Yes	Left_Ventricle:Liver:GM12878:IMR90:Mesenchymal_Stem_Cell:Mesendoderm:Trophoblast-like_Cell:hESC	6.571e-10	6:28707153:TTATTA:T;6:26516769:G:A;6:26668216:G:A:6:26668216:G:A:6:27702750:C:CA:6:28707153:TTATTA:T:rs372300033:6:28760302:AATATATATATATATATATATATATAT:A:6:28361249:TA:T	07:08:00
ENSG00000214374	RPLP2P1	6	27932953	27933292	1	pseudogene	NA	RPLP2P1	NA	NA	2	0.574	0	NA	NA	NA	NA	Yes	Left_Ventricle:Liver:GM12878:IMR90:Mesenchymal_Stem_Cell:Mesendoderm:Trophoblast-like_Cell:hESC	6.571e-10	6:28707153:TTATTA:T;6:26516769:G:A;6:26668216:G:A:6:26668216:G:A:6:27702750:C:CA:6:28707153:TTATTA:T:rs372300033:6:28760302:AATATATATATATATATATATATATAT:A:6:28361249:TA:T	07:08:00
ENSG00000216629	OR2W4P	6	27944928	27945853	1	pseudogene	NA	OR2W4P	NA	NA	4	13.56	0	NA	NA	NA	NA	Yes	Left_Ventricle:Liver:GM12878:IMR90:Mesenchymal_Stem_Cell:Mesendoderm:Trophoblast-like_Cell:hESC	6.571e-10	6:28707153:TTATTA:T;rs372300033;6:26516769:G:A;6:26668216:G:A:6:26668216:G:A:6:27702750:C:CA:6:28707153:TTATTA:T:rs372300033:6:28760302:AATATATATATATATATATATATATAT:A:6:28361249:TA:T	07:08:00
ENSG00000217539	IQCB2P	6	27978501	27980133	1	pseudogene	NA	IQCB2P	NA	NA	9	12.21	0	NA	NA	NA	NA	Yes	Left_Ventricle:Liver:GM12878:IMR90:Mesenchymal_Stem_Cell:Mesendoderm:Trophoblast-like_Cell:hESC	2.615e-08	6:27702750:C:CA;6:28707153:TTATTA:T;rs372300033;6:28707153:TTATTA:T:rs372300033:6:26516769:G:A;6:26668216:G:A:6:26668216:G:A	07:08:00
ENSG00000199851	U3	6	27983346	27983553	1	snoRNA	NA	NA	NA	NA	8	12.21	0	NA	NA	NA	NA	Yes	Left_Ventricle:Liver:GM12878:IMR90:Mesenchymal_Stem_Cell:Mesendoderm:Trophoblast-like_Cell:hESC	2.615e-08	6:27702750:C:CA;rs372300033;6:28707153:TTATTA:T;6:28707153:TTATTA:T:rs372300033:6:26516769:G:A;6:26668216:G:A:6:26668216:G:A	07:08:00
ENSG00000217315	OR2W2P	6	28001725	28002633	1	pseudogene	NA	OR2W2P	NA	NA	6	3.45	0	NA	NA	NA	NA	Yes	Liver:GM12878:IMR90:Mesenchymal_Stem_Cell:Mesendoderm:Trophoblast-like_Cell:hESC	2.01e-09	rs372300033;6:28707153:TTATTA:T;6:28707153:TTATTA:T:rs372300033:6:28361249:TA:T:6:27702750:C:CA:6:26516769:G:A;6:26668216:G:A:6:26668216:G:A	07:08:00
ENSG00000187763	OR2B7P	6	28014212	28015145	1	pseudogene	NA	OR2B7P	NA	NA	2	8.298	0	NA	NA	NA	NA	Yes	Liver:GM12878:IMR90:Mesenchymal_Stem_Cell:Mesendoderm:Trophoblast-like_Cell:hESC	2.01e-09	rs372300033;6:28707153:TTATTA:T;6:28707153:TTATTA:T:rs372300033:6:28361249:TA:T:6:27702750:C:CA:6:26516769:G:A;6:26668216:G:A:6:26668216:G:A	07:08:00
ENSG00000182477	OR2B8P	6	28021006	28021943	-1	pseudogene	NA	OR2B8P	NA	NA	3	8.298	0	NA	NA	NA	NA	Yes	Liver:GM12878:IMR90:Mesenchymal_Stem_Cell:Mesendoderm:Trophoblast-like_Cell:hESC	2.01e-09	rs372300033;6:28707153:TTATTA:T;6:28707153:TTATTA:T:rs372300033:6:28361249:TA:T:6:27702750:C:CA:6:26516769:G:A;6:26668216:G:A:6:26668216:G:A	07:08:00
ENSG00000220721	OR1F12	6	28041094	28042011	1	pseudogene	NA	OR1F12	NA	NA	1	4.845	0	NA	NA	NA	NA	Yes	Liver:GM12878:IMR90:Mesenchymal_Stem_Cell:Mesendoderm:Trophoblast-like_Cell:hESC	2.01e-09	6:28707153:TTATTA:T;6:28707153:TTATTA:T:rs372300033:6:27702750:C:CA:6:28361249:TA:T	8
ENSG00000272009	RP1-313I6.12	6	28046570	28048908	-1	antisense	NA	NA	NA	NA	2	4.845	93	3.64828e-09	5.87551e-06	GTEx/v8/Adrenal_Gland	+	Yes	Liver:GM12878:IMR90:Mesenchymal_Stem_Cell:Mesendoderm:Trophoblast-like_Cell:hESC	2.01e-09	6:28707153:TTATTA:T;6:27702750:C:CA;6:28707153:TTATTA:T:rs372300033:6:27702750:C:CA:6:28361249:TA:T	8
ENSG00000197279	ZNF165	6	28048753	28057341	1	protein_coding	7718	ZNF165	0.000563292	0.227981	6	5.177	0	NA	NA	NA	NA	Yes	Liver:GM12878:IMR90:Mesenchymal_Stem_Cell:Mesendoderm:Trophoblast-like_Cell:hESC	2.01e-09	6:28707153:TTATTA:T;rs372300033;6:28707153:TTATTA:T:rs372300033:6:27702750:C:CA:6:28361249:TA:T	8
ENSG00000219891	ZSCAN12P1	6	28058932	28061442	1	pseudogene	221584	ZSCAN12P1	NA	NA	5	5.177	2	0.000156514	0.0182695	GTEx/v8/Brain_Cerebellum	-	Yes	Liver:GM12878:IMR90:Mesenchymal_Stem_Cell:Mesendoderm:Trophoblast-like_Cell:hESC	2.01e-09	6:28707153:TTATTA:T;rs372300033;6:28707153:TTATTA:T:rs372300033:6:27702750:C:CA:6:28361249:TA:T	8
ENSG00000219392	RP1-265C24.5	6	28083406	28084329	1	pseudogene	NA	NA	NA	NA	10	5.296	444	1.90598e-20	6.41833e-22	GTEx/v8/Adrenal_Gland:GTEx/v8/Brain_Amygdala:GTEx/v8/Brain_Anterior_cingulate_cortex_BA24:GTEx/v8/Brain_Caudate_basal_ganglia:GTEx/v8/Brain_Cerebellar_Hemisphere:GTEx/v8/Brain_Cerebellum:GTEx/v8/Brain_Cortex:GTEx/v8/Brain_Frontal_Cortex_BA9:GTEx/v8/Brain_Hippocampus:GTEx/v8/Brain_Hypothalamus:GTEx/v8/Brain_Nucleus_accumbens_basal_ganglia:GTEx/v8/Brain_Putamen_basal_ganglia:GTEx/v8/Brain_Substanti…	+	Yes	Fetal_Cortex:Aorta:Left_Ventricle:Liver:Spleen:GM12878:IMR90:Mesenchymal_Stem_Cell:Mesendoderm:Trophoblast-like_Cell:hESC	2.01e-09	6:28707153:TTATTA:T;rs372300033;6:27702750:C:CA;6:28760302:AATATATATATATATATATATATATAT:A;6:28707153:TTATTA:T:rs372300033:6:28361249:TA:T:6:27702750:C:CA	8
ENSG00000269293	ZSCAN16-AS1	6	28089573	28105071	-1	antisense	100129195	ZSCAN16-AS1	NA	NA	9	5.93	1	7.41654e-05	0.00183405	GTEx/v8/Brain_Nucleus_accumbens_basal_ganglia	+	Yes	Promoter_anchored_loops:Adult_Cortex:Fetal_Cortex:Aorta:Left_Ventricle:Liver:Spleen:GM12878:IMR90:Mesenchymal_Stem_Cell:Mesendoderm:Trophoblast-like_Cell:hESC	2.01e-09	6:28707153:TTATTA:T;rs372300033;6:27702750:C:CA;6:28707153:TTATTA:T:6:26516769:G:A;6:26399737:AT:A:6:27702750:C:CA:rs372300033:6:28361249:TA:T	07:08:00
ENSG00000196812	ZSCAN16	6	28092338	28097860	1	protein_coding	80345	ZSCAN16	2.67303e-06	0.184187	4	4.074	0	NA	NA	NA	NA	Yes	Promoter_anchored_loops:Adult_Cortex:Fetal_Cortex:Aorta:Left_Ventricle:Liver:Spleen:GM12878:IMR90:Mesenchymal_Stem_Cell:Mesendoderm:Trophoblast-like_Cell:hESC	2.01e-09	rs372300033;6:28707153:TTATTA:T;6:28707153:TTATTA:T:6:26516769:G:A;6:26668216:G:A:6:26516769:G:A:rs372300033:6:28760302:AATATATATATATATATATATATATAT:A:6:28361249:TA:T:6:27702750:C:CA	07:08:00
ENSG00000261839	RP1-265C24.8	6	28104627	28107456	1	lincRNA	NA	NA	NA	NA	2	17.5	0	NA	NA	NA	NA	Yes	Promoter_anchored_loops:Adult_Cortex:Fetal_Cortex:Aorta:Left_Ventricle:Liver:Spleen:GM12878:IMR90:Mesenchymal_Stem_Cell:Mesendoderm:Trophoblast-like_Cell:hESC	2.01e-09	6:28707153:TTATTA:T;rs372300033;6:28707153:TTATTA:T:6:26516769:G:A;6:26399737:AT:A:6:27702750:C:CA:rs372300033:6:28361249:TA:T	07:08:00
ENSG00000198315	ZKSCAN8	6	28109688	28127250	1	protein_coding	7745	ZKSCAN8	0.000231595	-0.142528	10	17.5	334	3.28479e-09	3.82047e-07	BRAINEAC/CRBL:BRAINEAC/WHMT:GTEx/v8/Brain_Anterior_cingulate_cortex_BA24:GTEx/v8/Brain_Caudate_basal_ganglia:GTEx/v8/Brain_Cerebellar_Hemisphere:GTEx/v8/Brain_Cerebellum:GTEx/v8/Brain_Cortex:GTEx/v8/Brain_Frontal_Cortex_BA9:GTEx/v8/Brain_Hippocampus:GTEx/v8/Brain_Nucleus_accumbens_basal_ganglia:GTEx/v8/Brain_Putamen_basal_ganglia:GTEx/v8/Brain_Substantia_nigra	+	Yes	Promoter_anchored_loops:Adult_Cortex:Fetal_Cortex:Aorta:Left_Ventricle:Liver:Spleen:GM12878:IMR90:Mesenchymal_Stem_Cell:Mesendoderm:Trophoblast-like_Cell:hESC	2.01e-09	6:28707153:TTATTA:T;rs372300033;6:27702750:C:CA;6:28760302:AATATATATATATATATATATATATAT:A;6:28707153:TTATTA:T:6:26516769:G:A;6:26399737:AT:A:6:27702750:C:CA:rs372300033:6:28361249:TA:T	07:08:00
ENSG00000226314	ZNF192P1	6	28129559	28137372	1	pseudogene	651302	ZNF192P1	NA	NA	11	7.616	454	9.24368e-29	7.2904e-32	GTEx/v8/Adrenal_Gland:GTEx/v8/Brain_Amygdala:GTEx/v8/Brain_Caudate_basal_ganglia:GTEx/v8/Brain_Cerebellar_Hemisphere:GTEx/v8/Brain_Cerebellum:GTEx/v8/Brain_Cortex:GTEx/v8/Brain_Nucleus_accumbens_basal_ganglia	-	Yes	Adult_Cortex:Fetal_Cortex:Left_Ventricle:Liver:GM12878:IMR90:Mesenchymal_Stem_Cell:Mesendoderm:Trophoblast-like_Cell:hESC	2.01e-09	6:28707153:TTATTA:T;6:27702750:C:CA;6:28760302:AATATATATATATATATATATATATAT:A;6:28707153:TTATTA:T:rs372300033:6:28361249:TA:T:6:27702750:C:CA	8
ENSG00000216901	AL022393.7	6	28143966	28144452	1	pseudogene	NA	NA	NA	NA	6	6.458	643	1.26025e-34	2.39232e-38	GTEx/v8/Adrenal_Gland:GTEx/v8/Brain_Amygdala:GTEx/v8/Brain_Anterior_cingulate_cortex_BA24:GTEx/v8/Brain_Caudate_basal_ganglia:GTEx/v8/Brain_Cerebellar_Hemisphere:GTEx/v8/Brain_Cerebellum:GTEx/v8/Brain_Cortex:GTEx/v8/Brain_Frontal_Cortex_BA9:GTEx/v8/Brain_Hippocampus:GTEx/v8/Brain_Hypothalamus:GTEx/v8/Brain_Nucleus_accumbens_basal_ganglia:GTEx/v8/Brain_Putamen_basal_ganglia:GTEx/v8/Brain_Spinal_co…	-	Yes	Left_Ventricle:Liver:GM12878:IMR90:Mesenchymal_Stem_Cell:Mesendoderm:Trophoblast-like_Cell:hESC	2.01e-09	6:28707153:TTATTA:T;6:27702750:C:CA;rs372300033;6:28760302:AATATATATATATATATATATATATAT:A;6:28707153:TTATTA:T:rs372300033:6:28361249:TA:T:6:27702750:C:CA	8
ENSG00000218016	ZNF192P2	6	28155828	28157210	1	pseudogene	NA	ZNF192P2	NA	NA	1	1.189	42	2.53835e-07	2.77539e-11	GTEx/v8/Brain_Anterior_cingulate_cortex_BA24:GTEx/v8/Brain_Cerebellar_Hemisphere:GTEx/v8/Brain_Cerebellum:GTEx/v8/Brain_Cortex:GTEx/v8/Brain_Frontal_Cortex_BA9	+	Yes	Left_Ventricle:Liver:GM12878:IMR90:Mesenchymal_Stem_Cell:Mesendoderm:Trophoblast-like_Cell:hESC	2.01e-09	6:28707153:TTATTA:T;6:27702750:C:CA;6:28760302:AATATATATATATATATATATATATAT:A;6:28707153:TTATTA:T:rs372300033:6:28361249:TA:T:6:27702750:C:CA	8
ENSG00000176933	TOB2P1	6	28185421	28186655	-1	pseudogene	222699	TOB2P1	NA	NA	3	4.701	67	1.67162e-05	0.0323416	GTEx/v8/Brain_Hypothalamus	-	Yes	Liver:GM12878:IMR90:Mesenchymal_Stem_Cell:Mesendoderm:Trophoblast-like_Cell:hESC	2.01e-09	6:28707153:TTATTA:T;rs372300033;6:28707153:TTATTA:T:rs372300033:6:27702750:C:CA:6:28361249:TA:T	8
ENSG00000137185	ZSCAN9	6	28192664	28201260	1	protein_coding	7746	ZSCAN9	4.10249e-08	0.461166	6	11.03	462	9.24983e-09	3.38722e-05	GTEx/v8/Brain_Cerebellar_Hemisphere:GTEx/v8/Brain_Cerebellum:GTEx/v8/Brain_Hippocampus:GTEx/v8/Brain_Nucleus_accumbens_basal_ganglia	-	Yes	Adult_Cortex:Fetal_Cortex:Liver:GM12878:IMR90:Mesenchymal_Stem_Cell:Mesendoderm:Trophoblast-like_Cell:hESC	2.01e-09	6:28707153:TTATTA:T;rs372300033;6:27702750:C:CA;6:28760302:AATATATATATATATATATATATATAT:A;6:28707153:TTATTA:T:rs372300033:6:28760302:AATATATATATATATATATATATATAT:A:6:26516769:G:A:6:27702750:C:CA:6:28361249:TA:T	07:08:00
ENSG00000187626	ZKSCAN4	6	28212401	28227011	-1	protein_coding	387032	ZKSCAN4	6.74288e-05	0.661631	5	11.03	0	NA	NA	NA	NA	Yes	Adult_Cortex:Fetal_Cortex:Aorta:Left_Ventricle:Liver:Spleen:GM12878:IMR90:Mesenchymal_Stem_Cell:Mesendoderm:Trophoblast-like_Cell:hESC	2.01e-09	6:28707153:TTATTA:T;rs372300033;6:28707153:TTATTA:T:rs372300033:6:28361249:TA:T:6:26399737:AT:A:6:27702750:C:CA:6:26516769:G:A;6:26399737:AT:A:6:26516769:G:A:6:28760302:AATATATATATATATATATATATATAT:A	07:08:00
ENSG00000189134	NKAPL	6	28227098	28228736	1	protein_coding	222698	NKAPL	0.000165621	0.0513426	2	5.18	0	NA	NA	NA	NA	Yes	Adult_Cortex:Fetal_Cortex:Aorta:Left_Ventricle:Liver:Spleen:GM12878:IMR90:Mesenchymal_Stem_Cell:Mesendoderm:Trophoblast-like_Cell:hESC	2.01e-09	6:28707153:TTATTA:T;6:28707153:TTATTA:T:rs372300033:6:28361249:TA:T:6:26399737:AT:A:6:27702750:C:CA:6:26516769:G:A;6:26399737:AT:A:6:26516769:G:A:6:28760302:AATATATATATATATATATATATATAT:A	07:08:00
ENSG00000197062	RP5-874C20.3	6	28234788	28245974	1	pseudogene	NA	NA	NA	NA	4	6.767	495	5.73079e-15	1.99294e-20	BRAINEAC/CRBL:GTEx/v8/Adrenal_Gland:GTEx/v8/Brain_Anterior_cingulate_cortex_BA24:GTEx/v8/Brain_Caudate_basal_ganglia:GTEx/v8/Brain_Cerebellar_Hemisphere:GTEx/v8/Brain_Cerebellum:GTEx/v8/Brain_Cortex:GTEx/v8/Brain_Frontal_Cortex_BA9:GTEx/v8/Brain_Hippocampus:GTEx/v8/Brain_Hypothalamus:GTEx/v8/Brain_Nucleus_accumbens_basal_ganglia:GTEx/v8/Brain_Putamen_basal_ganglia:GTEx/v8/Brain_Substantia_nigra	+	Yes	Promoter_anchored_loops:Fetal_Cortex:Aorta:Left_Ventricle:Liver:Spleen:GM12878:IMR90:Mesenchymal_Stem_Cell:Mesendoderm:Trophoblast-like_Cell:hESC	2.01e-09	6:28707153:TTATTA:T;6:27702750:C:CA;6:28760302:AATATATATATATATATATATATATAT:A;6:28707153:TTATTA:T:6:28361249:TA:T:rs372300033:6:26399737:AT:A:6:27702750:C:CA:6:26516769:G:A;6:26399737:AT:A:6:26516769:G:A:6:28760302:AATATATATATATATATATATATATAT:A	07:08:00
ENSG00000137338	PGBD1	6	28249314	28270326	1	protein_coding	84547	PGBD1	1.46735e-05	-0.0800605	12	14.75	209	6.64421e-05	9.81173e-05	GTEx/v8/Brain_Cerebellar_Hemisphere:GTEx/v8/Brain_Cerebellum:GTEx/v8/Brain_Spinal_cord_cervical_c-1	-	Yes	Adult_Cortex:Fetal_Cortex:Left_Ventricle:Liver:GM12878:IMR90:Mesenchymal_Stem_Cell:Mesendoderm:Trophoblast-like_Cell:hESC	5.057e-09	6:28707153:TTATTA:T;rs372300033;6:26516769:G:A;6:26399737:AT:A:6:28707153:TTATTA:T:rs372300033	07:08:00
ENSG00000270326	RP5-874C20.6	6	28287437	28287629	-1	pseudogene	NA	NA	NA	NA	11	12.71	170	5.76123e-05	0.0234672	GTEx/v8/Brain_Cerebellar_Hemisphere	+	Yes	Aorta:Left_Ventricle:Liver:GM12878:IMR90:Mesenchymal_Stem_Cell:Mesendoderm:Trophoblast-like_Cell:hESC	1.636e-09	6:28707153:TTATTA:T;rs372300033;6:28707153:TTATTA:T:rs372300033:6:26516769:G:A:6:26516769:G:A;6:26668216:G:A	07:08:00
ENSG00000235109	ZSCAN31	6	28292470	28324048	-1	protein_coding	64288	ZSCAN31	3.77127e-09	1.10713	18	13.57	450	2.79533e-14	4.30431e-20	BRAINEAC/FCTX:BRAINEAC/MEDU:BRAINEAC/TCTX:BRAINEAC/WHMT:BRAINEAC/aveALL:GTEx/v8/Brain_Amygdala:GTEx/v8/Brain_Anterior_cingulate_cortex_BA24:GTEx/v8/Brain_Caudate_basal_ganglia:GTEx/v8/Brain_Cortex:GTEx/v8/Brain_Frontal_Cortex_BA9:GTEx/v8/Brain_Hippocampus:GTEx/v8/Brain_Hypothalamus:GTEx/v8/Brain_Nucleus_accumbens_basal_ganglia:GTEx/v8/Brain_Putamen_basal_ganglia:GTEx/v8/Brain_Spinal_cord_cervical…	-	Yes	Promoter_anchored_loops:Aorta:Left_Ventricle:Liver:Spleen:GM12878:IMR90:Mesenchymal_Stem_Cell:Mesendoderm:Trophoblast-like_Cell:hESC	2.01e-09	rs372300033;6:28707153:TTATTA:T;6:27702750:C:CA;6:28760302:AATATATATATATATATATATATATAT:A;6:28707153:TTATTA:T:rs372300033:6:27702750:C:CA:6:28361249:TA:T	8
ENSG00000189298	ZKSCAN3	6	28317691	28336947	1	protein_coding	80317	ZKSCAN3	0.000122608	-0.652443	8	13.57	37	3.23615e-05	0.000196686	GTEx/v8/Brain_Cerebellum:GTEx/v8/Brain_Cortex:GTEx/v8/Brain_Frontal_Cortex_BA9:GTEx/v8/Brain_Nucleus_accumbens_basal_ganglia	+	Yes	Promoter_anchored_loops:Adult_Cortex:Fetal_Cortex:Aorta:Left_Ventricle:Liver:GM12878:IMR90:Mesenchymal_Stem_Cell:Mesendoderm:Trophoblast-like_Cell:hESC	1.636e-09	6:28707153:TTATTA:T;rs372300033;6:27702750:C:CA;6:28760302:AATATATATATATATATATATATATAT:A;6:28707153:TTATTA:T:rs372300033:6:26516769:G:A:6:26516769:G:A;6:26668216:G:A	07:08:00
ENSG00000158691	ZSCAN12	6	28346732	28367511	-1	protein_coding	9753	ZSCAN12	1.43992e-05	NA	13	9.552	0	NA	NA	NA	NA	Yes	Promoter_anchored_loops:Adult_Cortex:Left_Ventricle:Liver:GM12878:IMR90:Mesenchymal_Stem_Cell:Mesendoderm:Trophoblast-like_Cell:hESC	2.01e-09	rs372300033;6:28707153:TTATTA:T;6:28361249:TA:T;6:28707153:TTATTA:T:rs372300033:6:27702750:C:CA	8
ENSG00000251877	RNU2-45P	6	28378047	28378233	1	snRNA	NA	RNU2-45P	NA	NA	1	0.071	0	NA	NA	NA	NA	Yes	Left_Ventricle:Liver:GM12878:IMR90:Mesenchymal_Stem_Cell:Mesendoderm:Trophoblast-like_Cell:hESC	2.615e-08	6:28707153:TTATTA:T;6:28707153:TTATTA:T:rs372300033:6:27702750:C:CA	8
ENSG00000187987	ZSCAN23	6	28399707	28411279	-1	protein_coding	222696	ZSCAN23	0.00270295	0.0706565	5	8.304	233	2.48829e-11	1.53454e-18	BRAINEAC/CRBL:BRAINEAC/OCTX:BRAINEAC/WHMT:GTEx/v8/Adrenal_Gland:GTEx/v8/Brain_Anterior_cingulate_cortex_BA24:GTEx/v8/Brain_Caudate_basal_ganglia:GTEx/v8/Brain_Cerebellar_Hemisphere:GTEx/v8/Brain_Cerebellum:GTEx/v8/Brain_Cortex:GTEx/v8/Brain_Hypothalamus:GTEx/v8/Brain_Putamen_basal_ganglia:GTEx/v8/Brain_Spinal_cord_cervical_c-1	-	Yes	IMR90:Mesenchymal_Stem_Cell:Mesendoderm:hESC	4.502e-08	6:28707153:TTATTA:T;rs372300033;6:27702750:C:CA;6:28760302:AATATATATATATATATATATATATAT:A;6:28707153:TTATTA:T:rs372300033	8
ENSG00000231162	COX11P1	6	28414750	28415584	1	pseudogene	NA	COX11P1	NA	NA	3	8.304	0	NA	NA	NA	NA	Yes	IMR90:Mesenchymal_Stem_Cell:Mesendoderm:hESC	4.958e-08	6:28707153:TTATTA:T;rs372300033;6:28707153:TTATTA:T:rs372300033	8
ENSG00000219262	OR2E1P	6	28423425	28423918	-1	pseudogene	NA	OR2E1P	NA	NA	2	8.304	0	NA	NA	NA	NA	Yes	IMR90:Mesenchymal_Stem_Cell:Mesendoderm:hESC	4.958e-08	rs372300033;6:28707153:TTATTA:T:rs372300033	8
ENSG00000198704	GPX6	6	28471073	28495992	-1	protein_coding	257202	GPX6	3.13758e-05	0.718703	3	0.984	0	NA	NA	NA	NA	Yes	Aorta:Left_Ventricle:Liver:Pancreas:Spleen:GM12878:IMR90:Mesenchymal_Stem_Cell:Mesendoderm:Neural_Progenitor_Cell:Trophoblast-like_Cell:hESC	6.571e-10	rs372300033;6:28707153:TTATTA:T;rs372300033:6:28707153:TTATTA:T:6:28361249:TA:T:6:27702750:C:CA:6:28760302:AATATATATATATATATATATATATAT:A	8
ENSG00000224586	GPX5	6	28493702	28502729	1	protein_coding	2880	GPX5	0.00888468	0.354876	1	0.816	0	NA	NA	NA	NA	Yes	Aorta:Left_Ventricle:Liver:Pancreas:Spleen:GM12878:IMR90:Mesenchymal_Stem_Cell:Mesendoderm:Neural_Progenitor_Cell:Trophoblast-like_Cell:hESC	6.571e-10	rs372300033;rs372300033:6:28707153:TTATTA:T:6:28361249:TA:T:6:27702750:C:CA:6:28760302:AATATATATATATATATATATATATAT:A	8
ENSG00000232040	SCAND3	6	28539407	28583989	-1	protein_coding	114821	SCAND3	9.70724e-09	-0.785031	6	10.48	140	1.66062e-06	0.00650232	GTEx/v8/Brain_Hippocampus	+	Yes	IMR90:Mesenchymal_Stem_Cell:Mesendoderm:hESC	2.615e-08	rs372300033;6:28707153:TTATTA:T;6:28707153:TTATTA:T:rs372300033	8
ENSG00000246350	RP5-1186N24.3	6	28555155	28559524	1	processed_transcript	NA	NA	NA	NA	2	0.443	0	NA	NA	NA	NA	Yes	Adult_Cortex:Fetal_Cortex:Aorta:Left_Ventricle:Liver:Pancreas:Spleen:GM12878:IMR90:Mesenchymal_Stem_Cell:Mesendoderm:Neural_Progenitor_Cell:Trophoblast-like_Cell:hESC	6.571e-10	rs372300033;6:28707153:TTATTA:T;6:28707153:TTATTA:T:rs372300033:6:28760302:AATATATATATATATATATATATATAT:A:6:26516769:G:A;6:26668216:G:A:6:26668216:G:A:6:27702750:C:CA:6:28361249:TA:T	07:08:00
ENSG00000271440	RP11-373N24.2	6	28601158	28601371	-1	pseudogene	NA	NA	NA	NA	1	0.525	0	NA	NA	NA	NA	Yes	Adult_Cortex:Fetal_Cortex:Left_Ventricle:GM12878:IMR90:Mesenchymal_Stem_Cell:Mesendoderm:Neural_Progenitor_Cell:hESC	2.615e-08	rs372300033;6:28707153:TTATTA:T:6:27702750:C:CA:rs372300033	8
ENSG00000272278	AL121932.1	6	28615974	28616042	-1	miRNA	NA	NA	NA	NA	1	7.193	0	NA	NA	NA	NA	Yes	Fetal_Cortex:Left_Ventricle:GM12878:IMR90:Mesenchymal_Stem_Cell:Mesendoderm:Neural_Progenitor_Cell:hESC	2.615e-08	6:28707153:TTATTA:T;6:28707153:TTATTA:T:6:27702750:C:CA:rs372300033	8
ENSG00000235570	LINC00533	6	28616063	28616843	-1	lincRNA	NA	LINC00533	NA	NA	1	7.193	0	NA	NA	NA	NA	Yes	Fetal_Cortex:Left_Ventricle:GM12878:IMR90:Mesenchymal_Stem_Cell:Mesendoderm:Neural_Progenitor_Cell:hESC	2.615e-08	6:28707153:TTATTA:T;6:28707153:TTATTA:T:6:27702750:C:CA:rs372300033	8
ENSG00000237425	RPSAP2	6	28699794	28700681	1	pseudogene	NA	RPSAP2	NA	NA	16	7.691	0	NA	NA	NA	NA	Yes	Left_Ventricle:GM12878:IMR90:Mesenchymal_Stem_Cell:Mesendoderm:Neural_Progenitor_Cell:Trophoblast-like_Cell:hESC	6.571e-10	rs372300033;6:28707153:TTATTA:T;6:28707153:TTATTA:T:rs372300033:6:28760302:AATATATATATATATATATATATATAT:A:6:27702750:C:CA	8
ENSG00000221191	AL662890.1	6	28743693	28743800	1	miRNA	NA	NA	NA	NA	19	12.98	0	NA	NA	NA	NA	Yes	GM12878:IMR90:Mesenchymal_Stem_Cell:Mesendoderm:Neural_Progenitor_Cell:Trophoblast-like_Cell:hESC	6.571e-10	6:28707153:TTATTA:T;rs372300033;6:28707153:TTATTA:T:rs372300033:6:28760302:AATATATATATATATATATATATATAT:A:6:27702750:C:CA	8
ENSG00000235559	NOL5BP	6	28751410	28751781	-1	pseudogene	NA	NA	NA	NA	30	16.51	0	NA	NA	NA	NA	Yes	GM12878:IMR90:Mesenchymal_Stem_Cell:Mesendoderm:Neural_Progenitor_Cell:Trophoblast-like_Cell:hESC	6.571e-10	6:28707153:TTATTA:T;rs372300033;6:28760302:AATATATATATATATATATATATATAT:A;6:28707153:TTATTA:T:rs372300033:6:28760302:AATATATATATATATATATATATATAT:A:6:27702750:C:CA	8
ENSG00000265764	AL662890.3	6	28763749	28763812	-1	miRNA	NA	NA	NA	NA	51	16.51	0	NA	NA	NA	NA	Yes	Left_Ventricle:GM12878:IMR90:Mesenchymal_Stem_Cell:Mesendoderm:Neural_Progenitor_Cell:Trophoblast-like_Cell:hESC	6.571e-10	6:28707153:TTATTA:T;rs372300033;6:28760302:AATATATATATATATATATATATATAT:A;rs372300033:6:28707153:TTATTA:T:6:28760302:AATATATATATATATATATATATATAT:A	8
ENSG00000225173	XXbac-BPG308K3.5	6	28805646	28806783	-1	lincRNA	NA	NA	NA	NA	22	11.24	27	2.48948e-05	0.0285075	GTEx/v8/Brain_Putamen_basal_ganglia	-	Yes	Aorta:Left_Ventricle:Spleen:GM12878:IMR90:Mesenchymal_Stem_Cell:Mesendoderm:Neural_Progenitor_Cell:Trophoblast-like_Cell:hESC	6.571e-10	6:28707153:TTATTA:T;rs372300033;6:28760302:AATATATATATATATATATATATATAT:A;rs372300033:6:28707153:TTATTA:T:6:28760302:AATATATATATATATATATATATATAT:A:6:27702750:C:CA	8
ENSG00000225595	XXbac-BPG308K3.6	6	28827402	28832407	-1	lincRNA	401242	NA	NA	NA	45	13.51	0	NA	NA	NA	NA	Yes	Promoter_anchored_loops:Fetal_Cortex:Aorta:Left_Ventricle:Spleen:GM12878:IMR90:Mesenchymal_Stem_Cell:Mesendoderm:Neural_Progenitor_Cell:Trophoblast-like_Cell:hESC	6.571e-10	6:28707153:TTATTA:T;rs372300033;6:28707153:TTATTA:T:rs372300033:6:28760302:AATATATATATATATATATATATATAT:A:6:27702750:C:CA	8
ENSG00000213916	RPL13P	6	28829193	28829824	1	pseudogene	NA	RPL13P	NA	NA	37	13.51	0	NA	NA	NA	NA	Yes	Promoter_anchored_loops:Aorta:Left_Ventricle:Spleen:GM12878:IMR90:Mesenchymal_Stem_Cell:Mesendoderm:Neural_Progenitor_Cell:Trophoblast-like_Cell:hESC	6.571e-10	6:28707153:TTATTA:T;rs372300033;6:28707153:TTATTA:T:rs372300033:6:28760302:AATATATATATATATATATATATATAT:A:6:27702750:C:CA	8
ENSG00000233366	ZNF90P2	6	28856609	28857683	-1	pseudogene	NA	ZNF90P2	NA	NA	23	8.618	0	NA	NA	NA	NA	Yes	Fetal_Cortex:Liver:GM12878:IMR90:Mesenchymal_Stem_Cell:Mesendoderm:Neural_Progenitor_Cell:Trophoblast-like_Cell:hESC	6.571e-10	6:28707153:TTATTA:T;rs372300033;6:28760302:AATATATATATATATATATATATATAT:A;6:28707153:TTATTA:T:6:27702750:C:CA:rs372300033:6:28760302:AATATATATATATATATATATATATAT:A:6:26516769:G:A:6:26516769:G:A;6:26668216:G:A:6:26668216:G:A	07:08:00
ENSG00000224157	HCG14	6	28864307	28865099	1	antisense	414760	HCG14	NA	NA	16	8.618	0	NA	NA	NA	NA	Yes	Promoter_anchored_loops:Adult_Cortex:Fetal_Cortex:Liver:GM12878:IMR90:Mesenchymal_Stem_Cell:Mesendoderm:Neural_Progenitor_Cell:Trophoblast-like_Cell:hESC	6.571e-10	rs372300033;6:28707153:TTATTA:T;6:28760302:AATATATATATATATATATATATATAT:A;rs372300033:6:28707153:TTATTA:T:6:27702750:C:CA:6:28760302:AATATATATATATATATATATATATAT:A:6:26516769:G:A:6:26516769:G:A;6:26668216:G:A:6:26668216:G:A	07:08:00
ENSG00000204713	TRIM27	6	28870779	28891766	-1	protein_coding	5987	TRIM27	0.878752	-0.142068	24	18.69	26	0.000113581	0.0245264	GTEx/v8/Brain_Cortex	+	Yes	Promoter_anchored_loops:Left_Ventricle:GM12878:IMR90:Trophoblast-like_Cell:hESC	6.571e-10	rs372300033;6:28707153:TTATTA:T;6:28760302:AATATATATATATATATATATATATAT:A;rs372300033:6:28707153:TTATTA:T:6:26516769:G:A;6:26668216:G:A:6:26668216:G:A:6:27702750:C:CA:6:28760302:AATATATATATATATATATATATATAT:A	07:08:00
ENSG00000212240	RNU6-930P	6	28883422	28883521	1	snRNA	NA	RNU6-930P	NA	NA	8	18.69	0	NA	NA	NA	NA	Yes	Fetal_Cortex:Left_Ventricle:GM12878:IMR90:Trophoblast-like_Cell:hESC	6.571e-10	6:28707153:TTATTA:T;rs372300033;rs372300033:6:28707153:TTATTA:T:6:28760302:AATATATATATATATATATATATATAT:A:6:26516769:G:A;6:26668216:G:A:6:26668216:G:A:6:27702750:C:CA	07:08:00
ENSG00000204709	C6orf100	6	28911654	28912314	1	protein_coding	NA	C6orf100	NA	NA	13	19.33	4	5.98722e-05	9.26343e-09	GTEx/v8/Brain_Cortex:GTEx/v8/Brain_Nucleus_accumbens_basal_ganglia	-	Yes	Promoter_anchored_loops:Left_Ventricle:GM12878:IMR90:Trophoblast-like_Cell:hESC	6.571e-10	rs372300033;6:28707153:TTATTA:T;6:28760302:AATATATATATATATATATATATATAT:A;6:28707153:TTATTA:T:rs372300033:6:28760302:AATATATATATATATATATATATATAT:A:6:26516769:G:A;6:26668216:G:A:6:26668216:G:A:6:27702750:C:CA	07:08:00
ENSG00000228666	KRT18P1	6	28936907	28938237	-1	pseudogene	NA	KRT18P1	NA	NA	14	9.026	0	NA	NA	NA	NA	Yes	Promoter_anchored_loops	7.906e-09	6:28707153:TTATTA:T;rs372300033;rs372300033:6:28707153:TTATTA:T:6:28760302:AATATATATATATATATATATATATAT:A	8
ENSG00000263426	RN7SL471P	6	28945252	28945547	1	misc_RNA	NA	RN7SL471P	NA	NA	12	9.026	0	NA	NA	NA	NA	Yes	Promoter_anchored_loops	6.642e-09	rs372300033;6:28707153:TTATTA:T;6:28707153:TTATTA:T:rs372300033:6:28760302:AATATATATATATATATATATATATAT:A	8
ENSG00000227214	HCG15	6	28953980	28955261	1	antisense	NA	HCG15	NA	NA	11	11.6	0	NA	NA	NA	NA	Yes	Promoter_anchored_loops:Fetal_Cortex	5.965e-09	rs372300033;6:28707153:TTATTA:T;6:28707153:TTATTA:T:rs372300033:6:28760302:AATATATATATATATATATATATATAT:A	8
ENSG00000244349	HCG16	6	28954577	28956313	1	antisense	101929874	HCG16	NA	NA	11	11.6	0	NA	NA	NA	NA	Yes	Promoter_anchored_loops:Fetal_Cortex	5.965e-09	rs372300033;6:28707153:TTATTA:T;6:28707153:TTATTA:T:rs372300033:6:28760302:AATATATATATATATATATATATATAT:A	8
ENSG00000197935	ZNF311	6	28962562	28973093	-1	protein_coding	282890	ZNF311	0.000129446	0.377858	16	11.6	0	NA	NA	NA	NA	Yes	Aorta:Left_Ventricle:Liver:Pancreas:Spleen:GM12878:IMR90:Mesenchymal_Stem_Cell:Mesendoderm:Neural_Progenitor_Cell:Trophoblast-like_Cell:hESC	6.571e-10	rs372300033;6:28707153:TTATTA:T;6:28707153:TTATTA:T:rs372300033:6:28760302:AATATATATATATATATATATATATAT:A:6:27702750:C:CA:6:26516769:G:A;6:26668216:G:A:6:26668216:G:A:6:28361249:TA:T	07:08:00
ENSG00000223677	OR2AD1P	6	28994457	28995384	-1	pseudogene	NA	OR2AD1P	NA	NA	9	7.861	0	NA	NA	NA	NA	Yes	Promoter_anchored_loops:Aorta:Left_Ventricle:Liver:Pancreas:Spleen:GM12878:IMR90:Mesenchymal_Stem_Cell:Mesendoderm:Neural_Progenitor_Cell:Trophoblast-like_Cell:hESC	6.571e-10	rs372300033;6:28707153:TTATTA:T;rs372300033:6:28707153:TTATTA:T:6:28760302:AATATATATATATATATATATATATAT:A:6:27702750:C:CA:6:26516769:G:A;6:26668216:G:A:6:26668216:G:A:6:28361249:TA:T	07:08:00
ENSG00000204704	OR2W1	6	29011990	29013017	-1	protein_coding	26692	OR2W1	0.0865619	0.531528	16	11.65	0	NA	NA	NA	NA	Yes	Mesenchymal_Stem_Cell:Mesendoderm	1.793e-08	rs372300033;6:28707153:TTATTA:T	8
ENSG00000236909	OR2P1P	6	29039601	29040376	-1	pseudogene	NA	OR2P1P	NA	NA	8	12.62	0	NA	NA	NA	NA	Yes	IMR90:Mesenchymal_Stem_Cell:Mesendoderm:hESC	1.547e-08	6:28707153:TTATTA:T;rs372300033;6:28707153:TTATTA:T:rs372300033:6:28760302:AATATATATATATATATATATATATAT:A	8
ENSG00000228364	SAR1P1	6	29044350	29044945	-1	pseudogene	NA	NA	NA	NA	6	12.62	0	NA	NA	NA	NA	Yes	IMR90:Mesenchymal_Stem_Cell:Mesendoderm:hESC	1.547e-08	rs372300033;6:28707153:TTATTA:T;6:28707153:TTATTA:T:rs372300033:6:28760302:AATATATATATATATATATATATATAT:A	8
ENSG00000204703	OR2B3	6	29053985	29055090	-1	protein_coding	442184	OR2B3	0.00133693	0.45884	6	11.79	0	NA	NA	NA	NA	Yes	IMR90:Mesenchymal_Stem_Cell:Mesendoderm:hESC	1.547e-08	6:28707153:TTATTA:T;rs372300033;6:28707153:TTATTA:T:rs372300033:6:28760302:AATATATATATATATATATATATATAT:A	8
ENSG00000204702	OR2J1	6	29068386	29069658	1	protein_coding	NA	OR2J1	0.0174945	NA	7	11.79	0	NA	NA	NA	NA	Yes	Promoter_anchored_loops:IMR90:Mesenchymal_Stem_Cell:Mesendoderm:hESC	1.547e-08	rs372300033;6:28707153:TTATTA:T;6:28707153:TTATTA:T:rs372300033:6:28760302:AATATATATATATATATATATATATAT:A	8
ENSG00000204701	OR2J3	6	29079668	29080603	1	protein_coding	442186	OR2J3	0.0281435	0.112859	8	8.16	0	NA	NA	NA	NA	Yes	Left_Ventricle:IMR90:Mesenchymal_Stem_Cell:Mesendoderm:hESC	1.547e-08	rs372300033;6:28707153:TTATTA:T;6:28707153:TTATTA:T:rs372300033:6:28760302:AATATATATATATATATATATATATAT:A	8
ENSG00000227206	XXbac-BCX196D17.5	6	29091987	29096685	1	lincRNA	NA	NA	NA	NA	8	10.11	0	NA	NA	NA	NA	Yes	Left_Ventricle:IMR90:Mesenchymal_Stem_Cell:Mesendoderm:hESC	1.547e-08	rs372300033;6:28707153:TTATTA:T;6:28707153:TTATTA:T:rs372300033:6:28760302:AATATATATATATATATATATATATAT:A	8
ENSG00000203492	OR2N1P	6	29105657	29106593	-1	pseudogene	NA	OR2N1P	NA	NA	10	10.11	0	NA	NA	NA	NA	Yes	Left_Ventricle:IMR90:Mesenchymal_Stem_Cell:Mesendoderm:hESC	1.547e-08	6:28707153:TTATTA:T;rs372300033;6:28707153:TTATTA:T:rs372300033:6:28760302:AATATATATATATATATATATATATAT:A	8
ENSG00000204700	OR2J2	6	29141311	29142351	1	protein_coding	26707	OR2J2	0.0107267	0.271259	13	8.021	0	NA	NA	NA	NA	Yes	Mesendoderm	4.756e-07	6:28707153:TTATTA:T;rs372300033;6:28760302:AATATATATATATATATATATATATAT:A	8
ENSG00000224233	OR2J4P	6	29149287	29150222	1	pseudogene	NA	OR2J4P	NA	NA	19	12.86	0	NA	NA	NA	NA	Yes	Mesendoderm	4.756e-07	6:28760302:AATATATATATATATATATATATATAT:A;6:28707153:TTATTA:T;rs372300033	8
ENSG00000230598	OR2H4P	6	29183013	29183956	1	pseudogene	NA	OR2H4P	NA	NA	11	7.579	0	NA	NA	NA	NA	Yes	Mesendoderm	9.264e-08	6:28760302:AATATATATATATATATATATATATAT:A;6:28707153:TTATTA:T	8
ENSG00000232505	XXbac-BPG308J9.3	6	29191750	29258217	1	lincRNA	101929006	NA	NA	NA	46	13.31	0	NA	NA	NA	NA	Yes	Mesendoderm	1.408e-08	6:28707153:TTATTA:T;6:28760302:AATATATATATATATATATATATATAT:A;rs372300033	8
ENSG00000213911	OR2G1P	6	29197004	29197934	-1	pseudogene	NA	OR2G1P	NA	NA	8	10.77	0	NA	NA	NA	NA	Yes	Mesendoderm	1.408e-08	6:28760302:AATATATATATATATATATATATATAT:A;6:28707153:TTATTA:T;rs372300033	8
ENSG00000204697	OR2U1P	6	29230480	29231856	-1	pseudogene	NA	OR2U1P	NA	NA	10	10.54	0	NA	NA	NA	NA	Yes	Promoter_anchored_loops:Mesenchymal_Stem_Cell:Mesendoderm:hESC	5.785e-09	rs372300033;6:28707153:TTATTA:T;6:28707153:TTATTA:T:rs372300033:6:28760302:AATATATATATATATATATATATATAT:A	8
ENSG00000242524	OR2U2P	6	29236239	29237198	-1	pseudogene	NA	OR2U2P	NA	NA	9	8.751	0	NA	NA	NA	NA	Yes	Promoter_anchored_loops:Mesenchymal_Stem_Cell:Mesendoderm:hESC	5.785e-09	rs372300033;6:28707153:TTATTA:T;6:28707153:TTATTA:T:rs372300033:6:28760302:AATATATATATATATATATATATATAT:A	8
ENSG00000197171	OR2B4P	6	29258488	29259430	1	pseudogene	NA	OR2B4P	NA	NA	14	13.31	0	NA	NA	NA	NA	Yes	Left_Ventricle:IMR90:Mesenchymal_Stem_Cell:Mesendoderm:Trophoblast-like_Cell:hESC	6.571e-10	6:28707153:TTATTA:T;rs372300033;6:28707153:TTATTA:T:rs372300033:6:28760302:AATATATATATATATATATATATATAT:A	8
ENSG00000204695	OR14J1	6	29274403	29275519	1	protein_coding	442191	OR14J1	8.02406e-08	1.33547	7	10.62	0	NA	NA	NA	NA	Yes	Left_Ventricle:IMR90:Mesenchymal_Stem_Cell:Mesendoderm:Trophoblast-like_Cell:hESC	6.571e-10	rs372300033;6:28707153:TTATTA:T;6:28760302:AATATATATATATATATATATATATAT:A;6:28707153:TTATTA:T:rs372300033:6:28760302:AATATATATATATATATATATATATAT:A	8
ENSG00000230056	DDX6P1	6	29297403	29298838	-1	pseudogene	NA	DDX6P1	NA	NA	2	2.643	0	NA	NA	NA	NA	Yes	Left_Ventricle:IMR90:Mesenchymal_Stem_Cell:Mesendoderm:Trophoblast-like_Cell:hESC	6.571e-10	rs372300033;6:28707153:TTATTA:T:rs372300033:6:28760302:AATATATATATATATATATATATATAT:A	8
ENSG00000243729	OR5V1	6	29323007	29399744	-1	protein_coding	81696	OR5V1	0.00344262	0.323635	15	11.39	203	0.00010286	0.0486733	BRAINEAC/THAL	NA	Yes	Promoter_anchored_loops:Mesendoderm:hESC	7.906e-09	rs372300033;6:28707153:TTATTA:T;6:28760302:AATATATATATATATATATATATATAT:A;rs372300033:6:28760302:AATATATATATATATATATATATATAT:A:6:28707153:TTATTA:T	8
ENSG00000112462	OR12D3	6	29341200	29343068	-1	protein_coding	81797	OR12D3	1.34136e-05	0.883549	9	11.39	0	NA	NA	NA	NA	Yes	Mesenchymal_Stem_Cell:Mesendoderm:Trophoblast-like_Cell:hESC	2.615e-08	rs372300033;6:28707153:TTATTA:T;6:28707153:TTATTA:T:rs372300033	8
ENSG00000168787	OR12D2	6	29364416	29365448	1	protein_coding	26529	OR12D2	0.601033	0.457835	3	6.779	0	NA	NA	NA	NA	Yes	Promoter_anchored_loops:Mesendoderm:hESC	2.615e-08	6:28707153:TTATTA:T;6:28707153:TTATTA:T:rs372300033	8
ENSG00000251608	OR12D1	6	29385057	29386003	1	polymorphic_pseudogene	NA	OR12D1	NA	NA	2	0.363	0	NA	NA	NA	NA	Yes	Promoter_anchored_loops:Mesendoderm:hESC	2.615e-08	6:28707153:TTATTA:T;6:28707153:TTATTA:T:rs372300033	8
ENSG00000204694	OR11A1	6	29393281	29424848	-1	protein_coding	26531	OR11A1	0.0434844	1.23026	4	3.951	203	0.00010286	0.0486733	BRAINEAC/THAL	NA	Yes	Spleen:Mesendoderm:hESC	7.906e-09	6:28707153:TTATTA:T;6:28760302:AATATATATATATATATATATATATAT:A	8
ENSG00000206474	OR10C1	6	29407083	29408731	1	protein_coding	442194	OR10C1	0.227592	0.363897	3	1.81	0	NA	NA	NA	NA	Yes	Spleen:Mesendoderm:hESC	9.264e-08	6:28707153:TTATTA:T	8
ENSG00000204688	OR2H1	6	29424958	29432105	1	protein_coding	26716	OR2H1	0.0449041	-0.358288	4	3.951	0	NA	NA	NA	NA	Yes	Spleen:Mesendoderm:hESC	9.264e-08	6:28707153:TTATTA:T	8
ENSG00000225797	UBDP1	6	29432373	29437583	-1	pseudogene	NA	UBDP1	NA	NA	4	3.951	0	NA	NA	NA	NA	Yes	Spleen:Mesendoderm:hESC	9.264e-08	6:28707153:TTATTA:T	8
ENSG00000230164	MAS1LP1	6	29442802	29443848	-1	pseudogene	NA	MAS1LP1	NA	NA	5	3.657	0	NA	NA	NA	NA	Yes	Aorta:Liver:Pancreas:Spleen:IMR90:Mesenchymal_Stem_Cell:Mesendoderm:Trophoblast-like_Cell:hESC	6.571e-10	6:28707153:TTATTA:T;6:28707153:TTATTA:T:6:27702750:C:CA:rs372300033:6:28361249:TA:T:6:28760302:AATATATATATATATATATATATATAT:A	8
ENSG00000204687	MAS1L	6	29454474	29455738	-1	protein_coding	116511	MAS1L	0.000466206	0.689548	5	8.385	0	NA	NA	NA	NA	Yes	Aorta:Liver:Pancreas:Spleen:IMR90:Mesenchymal_Stem_Cell:Mesendoderm:Trophoblast-like_Cell:hESC	6.571e-10	6:28707153:TTATTA:T;6:28707153:TTATTA:T:6:27702750:C:CA:rs372300033:6:28361249:TA:T:6:28760302:AATATATATATATATATATATATATAT:A	8
ENSG00000213900	RPS17P1	6	29457048	29457453	-1	pseudogene	NA	RPS17P1	NA	NA	5	8.385	0	NA	NA	NA	NA	Yes	Aorta:Liver:Pancreas:Spleen:IMR90:Mesenchymal_Stem_Cell:Mesendoderm:Trophoblast-like_Cell:hESC	6.571e-10	6:28707153:TTATTA:T;6:28707153:TTATTA:T:6:27702750:C:CA:rs372300033:6:28361249:TA:T:6:28760302:AATATATATATATATATATATATATAT:A	8
ENSG00000229274	XXbac-BPG13B8.10	6	29465286	29478333	1	lincRNA	NA	NA	NA	NA	9	8.43	0	NA	NA	NA	NA	Yes	Aorta:Liver:Pancreas:Spleen:IMR90:Mesenchymal_Stem_Cell:Mesendoderm:Trophoblast-like_Cell:hESC	6.571e-10	6:28707153:TTATTA:T;6:28707153:TTATTA:T:6:27702750:C:CA:rs372300033:6:28361249:TA:T:6:28760302:AATATATATATATATATATATATATAT:A	8
ENSG00000224582	LINC01015	6	29497197	29501345	1	antisense	100507362	LINC01015	NA	NA	0	0	0	NA	NA	NA	NA	Yes	Aorta:Left_Ventricle:Liver:Pancreas:Spleen:IMR90:Mesenchymal_Stem_Cell:Mesendoderm:Trophoblast-like_Cell:hESC	6.571e-10	6:28707153:TTATTA:T:rs372300033:6:28760302:AATATATATATATATATATATATATAT:A:6:27702750:C:CA:6:26668216:G:A:6:28361249:TA:T	07:08:00
ENSG00000229281	GPR53P	6	29505481	29506564	-1	pseudogene	NA	GPR53P	NA	NA	0	0	0	NA	NA	NA	NA	Yes	Aorta:Left_Ventricle:Liver:Pancreas:Spleen:IMR90:Mesenchymal_Stem_Cell:Mesendoderm:Trophoblast-like_Cell:hESC	6.571e-10	6:28707153:TTATTA:T:rs372300033:6:28760302:AATATATATATATATATATATATATAT:A:6:27702750:C:CA:6:26668216:G:A:6:28361249:TA:T	07:08:00
ENSG00000237988	OR2I1P	6	29520996	29521943	1	pseudogene	NA	OR2I1P	NA	NA	4	14.02	0	NA	NA	NA	NA	Yes	Promoter_anchored_loops:Adult_Cortex:Left_Ventricle:Liver:IMR90:Mesenchymal_Stem_Cell:Mesendoderm:Trophoblast-like_Cell:hESC	6.571e-10	6:28707153:TTATTA:T;6:28707153:TTATTA:T:rs372300033:6:28760302:AATATATATATATATATATATATATAT:A:6:28361249:TA:T	8
ENSG00000213886	UBD	6	29523292	29527702	-1	protein_coding	10537	UBD	0.0798958	0.401531	5	14.02	0	NA	NA	NA	NA	Yes	Promoter_anchored_loops:Adult_Cortex:Left_Ventricle:Liver:IMR90:Mesenchymal_Stem_Cell:Mesendoderm:Trophoblast-like_Cell:hESC	6.571e-10	6:28707153:TTATTA:T;6:28707153:TTATTA:T:rs372300033:6:28760302:AATATATATATATATATATATATATAT:A:6:28361249:TA:T	8
ENSG00000204681	GABBR1	6	29523406	29601753	-1	protein_coding	2550	GABBR1	0.99997	0.238892	10	14.02	0	NA	NA	NA	NA	Yes	Promoter_anchored_loops	5.965e-09	6:28707153:TTATTA:T;6:28707153:TTATTA:T:rs372300033	8
ENSG00000232173	OR2H5P	6	29541686	29542613	1	pseudogene	NA	OR2H5P	NA	NA	4	3.904	0	NA	NA	NA	NA	Yes	Promoter_anchored_loops:Left_Ventricle:Liver:IMR90:Mesenchymal_Stem_Cell:Mesendoderm:Trophoblast-like_Cell:hESC	6.571e-10	6:28707153:TTATTA:T;rs372300033:6:28707153:TTATTA:T:6:28760302:AATATATATATATATATATATATATAT:A:6:28361249:TA:T	8
ENSG00000227609	TMEM183AP1	6	29545236	29545525	1	pseudogene	NA	TMEM183AP1	NA	NA	4	3.904	0	NA	NA	NA	NA	Yes	Promoter_anchored_loops:Left_Ventricle:Liver:IMR90:Mesenchymal_Stem_Cell:Mesendoderm:Trophoblast-like_Cell:hESC	6.571e-10	6:28707153:TTATTA:T;rs372300033:6:28707153:TTATTA:T:6:28760302:AATATATATATATATATATATATATAT:A:6:28361249:TA:T	8
ENSG00000201330	SNORD32B	6	29550026	29550109	1	snoRNA	692092	SNORD32B	NA	NA	4	3.904	0	NA	NA	NA	NA	Yes	Promoter_anchored_loops:Adult_Cortex:Left_Ventricle:Liver:IMR90:Mesenchymal_Stem_Cell:Mesendoderm:Trophoblast-like_Cell:hESC	6.571e-10	6:28707153:TTATTA:T;6:28707153:TTATTA:T:rs372300033:6:28760302:AATATATATATATATATATATATATAT:A:6:28361249:TA:T	8
ENSG00000231301	RPL13AP	6	29550285	29550802	1	pseudogene	NA	RPL13AP	NA	NA	4	3.904	0	NA	NA	NA	NA	Yes	Promoter_anchored_loops:Adult_Cortex:Left_Ventricle:Liver:IMR90:Mesenchymal_Stem_Cell:Mesendoderm:Trophoblast-like_Cell:hESC	6.571e-10	6:28707153:TTATTA:T;6:28707153:TTATTA:T:rs372300033:6:28760302:AATATATATATATATATATATATATAT:A:6:28361249:TA:T	8
ENSG00000204657	OR2H2	6	29555683	29556745	1	protein_coding	7932	OR2H2	0.0899459	0.696836	4	3.904	0	NA	NA	NA	NA	Yes	Promoter_anchored_loops:Adult_Cortex:Left_Ventricle:Liver:IMR90:Mesenchymal_Stem_Cell:Mesendoderm:Trophoblast-like_Cell:hESC	6.571e-10	6:28707153:TTATTA:T;6:28707153:TTATTA:T:rs372300033:6:28760302:AATATATATATATATATATATATATAT:A:6:28361249:TA:T	8
ENSG00000235238	SUMO2P1	6	29603837	29604120	-1	pseudogene	NA	SUMO2P1	NA	NA	1	4.481	0	NA	NA	NA	NA	Yes	Promoter_anchored_loops	5.965e-09	6:28707153:TTATTA:T;6:28707153:TTATTA:T:rs372300033	8
ENSG00000252107	RNA5SP220	6	140479728	140479831	-1	rRNA	NA	RNA5SP220	NA	NA	0	0	0	NA	NA	NA	NA	Yes	hESC	1.035e-07	rs1334585	9
ENSG00000270983	RP11-137J7.3	6	142383854	142384190	1	pseudogene	NA	NA	NA	NA	0	0	0	NA	NA	NA	NA	Yes	Mesenchymal_Stem_Cell	1.035e-07	rs1334585	9
ENSG00000203733	GJE1	6	142454227	142456288	1	protein_coding	NA	GJE1	NA	NA	0	0	0	NA	NA	NA	NA	Yes	IMR90:Mesenchymal_Stem_Cell:Mesendoderm:Trophoblast-like_Cell:hESC	2.183e-08	rs1334585	9
ENSG00000009844	VTA1	6	142468367	142545826	1	protein_coding	51534	VTA1	0.0824061	-1.10404	0	0	0	NA	NA	NA	NA	Yes	Adult_Cortex:Fetal_Cortex:IMR90:Mesenchymal_Stem_Cell:Mesendoderm:Trophoblast-like_Cell:hESC	2.183e-08	rs1334585	9
ENSG00000237494	RP11-753B14.1	6	142572984	142580769	-1	lincRNA	NA	NA	NA	NA	0	0	0	NA	NA	NA	NA	Yes	IMR90:Mesenchymal_Stem_Cell:Mesendoderm:hESC	1.035e-07	rs1334585	9
ENSG00000266843	AL360007.1	6	142583780	142583871	-1	miRNA	NA	NA	NA	NA	0	0	0	NA	NA	NA	NA	Yes	IMR90:Mesenchymal_Stem_Cell:Mesendoderm:hESC	1.035e-07	rs1334585	9
ENSG00000112414	GPR126	6	142622991	142767403	1	protein_coding	57211	GPR126	0.283489	-0.199655	0	0	0	NA	NA	NA	NA	Yes	Mesendoderm:hESC	6.455e-07	rs1334585	9
ENSG00000236366	RP11-440G9.1	6	142847592	142959026	-1	lincRNA	153910	NA	NA	NA	55	15.25	0	NA	NA	NA	NA	Yes	IMR90:Mesenchymal_Stem_Cell:Mesendoderm:Trophoblast-like_Cell:hESC	2.183e-08	rs1334585	9
ENSG00000233138	RP1-67K17.3	6	143069580	143074896	1	antisense	NA	NA	NA	NA	0	0	0	NA	NA	NA	NA	Yes	hESC	6.455e-07	rs1334585	9
ENSG00000010818	HIVEP2	6	143072604	143266338	-1	protein_coding	3097	HIVEP2	1	-0.573572	0	0	0	NA	NA	NA	NA	Yes	Promoter_anchored_loops:Adult_Cortex:Fetal_Cortex:Liver:GM12878:IMR90:Mesenchymal_Stem_Cell:Mesendoderm:hESC	1.035e-07	rs1334585	9
ENSG00000237851	RP1-67K17.4	6	143109260	143115223	1	lincRNA	NA	NA	NA	NA	0	0	0	NA	NA	NA	NA	Yes	IMR90:Mesenchymal_Stem_Cell:Mesendoderm:hESC	6.455e-07	rs1334585	9
ENSG00000224460	RP11-439L18.2	6	143267184	143277835	-1	lincRNA	NA	NA	NA	NA	0	0	0	NA	NA	NA	NA	Yes	Liver:GM12878:IMR90:Mesenchymal_Stem_Cell:Mesendoderm:hESC	1.035e-07	rs1334585	9
ENSG00000232618	RP11-439L18.1	6	143271348	143277783	1	lincRNA	NA	NA	NA	NA	0	0	0	NA	NA	NA	NA	Yes	Liver:GM12878:IMR90:Mesenchymal_Stem_Cell:Mesendoderm:hESC	1.035e-07	rs1334585	9
ENSG00000229017	RP11-439L18.3	6	143287558	143359214	-1	antisense	100507489	NA	NA	NA	0	0	0	NA	NA	NA	NA	Yes	Left_Ventricle:GM12878:IMR90:Mesenchymal_Stem_Cell:Mesendoderm:Trophoblast-like_Cell:hESC	2.183e-08	rs1334585	9
ENSG00000227192	RP1-45I4.3	6	143360562	143363461	-1	antisense	NA	NA	NA	NA	0	0	0	NA	NA	NA	NA	Yes	Aorta:Hippocampus:Left_Ventricle:Liver:GM12878:IMR90:Mesenchymal_Stem_Cell:Mesendoderm:Neural_Progenitor_Cell:Trophoblast-like_Cell:hESC	2.183e-08	rs1334585	9
ENSG00000146416	AIG1	6	143381633	143661441	1	protein_coding	51390	AIG1	1.90322e-05	NA	0	0	0	NA	NA	NA	NA	Yes	Aorta:Hippocampus:Left_Ventricle:Liver:GM12878:IMR90:Mesenchymal_Stem_Cell:Mesendoderm:Neural_Progenitor_Cell:Trophoblast-like_Cell:hESC	2.183e-08	rs1334585	9
ENSG00000225752	RP1-45I4.2	6	143415171	143420782	-1	antisense	NA	NA	NA	NA	0	0	0	NA	NA	NA	NA	Yes	Left_Ventricle:GM12878:IMR90:Mesenchymal_Stem_Cell:Mesendoderm:hESC	2.183e-08	rs1334585	9
ENSG00000217495	RP1-95L4.2	6	143619907	143620691	-1	pseudogene	NA	NA	NA	NA	0	0	0	NA	NA	NA	NA	Yes	Aorta:Left_Ventricle:Liver:GM12878:IMR90:Mesenchymal_Stem_Cell:Mesendoderm:Trophoblast-like_Cell:hESC	2.183e-08	rs1334585	9
ENSG00000216642	RP1-95L4.3	6	143648412	143648792	1	pseudogene	NA	NA	NA	NA	0	0	0	NA	NA	NA	NA	Yes	Left_Ventricle:GM12878:IMR90:Mesenchymal_Stem_Cell:Mesendoderm:Trophoblast-like_Cell:hESC	2.183e-08	rs1334585	9
ENSG00000217648	RP1-95L4.4	6	143663383	143664520	1	pseudogene	NA	NA	NA	NA	0	0	0	NA	NA	NA	NA	Yes	Left_Ventricle:GM12878:IMR90:Mesenchymal_Stem_Cell:Mesendoderm:Trophoblast-like_Cell:hESC	2.183e-08	rs1334585	9
ENSG00000270655	RP1-20N2.7	6	143707718	143708546	1	pseudogene	NA	NA	NA	NA	0	0	0	NA	NA	NA	NA	Yes	Left_Ventricle:IMR90:Mesenchymal_Stem_Cell:Mesendoderm:Trophoblast-like_Cell:hESC	2.183e-08	rs1334585	9
ENSG00000189007	ADAT2	6	143743969	143771810	-1	protein_coding	134637	ADAT2	2.09084e-08	-0.214919	0	0	0	NA	NA	NA	NA	Yes	Fetal_Cortex:Left_Ventricle:Liver:GM12878:IMR90:Mesenchymal_Stem_Cell:Mesendoderm:Neural_Progenitor_Cell:Trophoblast-like_Cell:hESC	2.183e-08	rs1334585	9
ENSG00000218896	TUBB8P2	6	143757353	143757847	1	pseudogene	NA	TUBB8P2	NA	NA	0	0	0	NA	NA	NA	NA	Yes	Aorta:Hippocampus:Left_Ventricle:Liver:Right_Ventricle:Spleen:GM12878:IMR90:Mesenchymal_Stem_Cell:Mesendoderm:Neural_Progenitor_Cell:Trophoblast-like_Cell:hESC	2.183e-08	rs1334585	9
ENSG00000268402	AL031320.1	6	143759575	143764295	1	protein_coding	NA	NA	NA	NA	0	0	0	NA	NA	NA	NA	Yes	Promoter_anchored_loops:Aorta:Hippocampus:Left_Ventricle:Liver:Right_Ventricle:Spleen:GM12878:IMR90:Mesenchymal_Stem_Cell:Mesendoderm:Neural_Progenitor_Cell:Trophoblast-like_Cell:hESC	2.183e-08	rs1334585	9
ENSG00000223203	RNA5SP221	6	143770946	143771048	1	rRNA	NA	RNA5SP221	NA	NA	0	0	0	NA	NA	NA	NA	Yes	Fetal_Cortex:Left_Ventricle:Liver:GM12878:IMR90:Mesenchymal_Stem_Cell:Mesendoderm:Neural_Progenitor_Cell:Trophoblast-like_Cell:hESC	2.183e-08	rs1334585	9
ENSG00000034693	PEX3	6	143771944	143811147	1	protein_coding	8504	PEX3	0.00276137	-0.410915	0	0	0	NA	NA	NA	NA	Yes	Fetal_Cortex:Left_Ventricle:Liver:GM12878:IMR90:Mesenchymal_Stem_Cell:Mesendoderm:Neural_Progenitor_Cell:Trophoblast-like_Cell:hESC	2.183e-08	rs1334585	9
ENSG00000229036	RP1-20N2.6	6	143806116	143828464	1	antisense	NA	NA	NA	NA	0	0	0	NA	NA	NA	NA	Yes	Aorta:Left_Ventricle:Liver:GM12878:IMR90:Mesenchymal_Stem_Cell:Mesendoderm:Trophoblast-like_Cell:hESC	2.183e-08	rs1334585	9
ENSG00000241847	VDAC1P8	6	143811652	143812504	1	pseudogene	NA	VDAC1P8	NA	NA	0	0	0	NA	NA	NA	NA	Yes	Aorta:Left_Ventricle:Liver:GM12878:IMR90:Mesenchymal_Stem_Cell:Mesendoderm:Trophoblast-like_Cell:hESC	2.183e-08	rs1334585	9
ENSG00000001036	FUCA2	6	143815948	143832827	-1	protein_coding	2519	FUCA2	0.000365584	0.179337	0	0	0	NA	NA	NA	NA	Yes	Adult_Cortex:Fetal_Cortex:Aorta:Left_Ventricle:Liver:GM12878:IMR90:Mesenchymal_Stem_Cell:Mesendoderm:Trophoblast-like_Cell:hESC	2.183e-08	rs1334585	9
ENSG00000112419	PHACTR2	6	143857982	144152322	1	protein_coding	9749	PHACTR2	0.00738942	NA	0	0	0	NA	NA	NA	NA	Yes	IMR90	1.035e-07	rs1334585	9
ENSG00000257065	RP3-468K18.5	6	144128229	144165754	1	protein_coding	NA	NA	NA	NA	0	0	0	NA	NA	NA	NA	Yes	Mesenchymal_Stem_Cell	6.455e-07	rs1334585	9
ENSG00000118495	PLAGL1	6	144261437	144385735	-1	protein_coding	5325	PLAGL1	0.881694	-0.293562	0	0	0	NA	NA	NA	NA	Yes	GM12878:IMR90:Mesenchymal_Stem_Cell	2.183e-08	rs1334585	9
ENSG00000221796	AL356739.1	6	145669894	145669985	1	miRNA	NA	NA	NA	NA	0	0	0	NA	NA	NA	NA	Yes	Left_Ventricle:Mesenchymal_Stem_Cell	1.035e-07	rs1334585	9
ENSG00000169550	MUC15	11	26580580	26593780	-1	protein_coding	143662	MUC15	3.93192e-05	-0.00422311	0	0	0	NA	NA	NA	NA	Yes	Left_Ventricle	4.068e-08	rs10835379	10
ENSG00000129151	BBOX1	11	27062272	27149356	1	protein_coding	8424	BBOX1	1.50173e-12	0.117079	0	0	0	NA	NA	NA	NA	Yes	Mesenchymal_Stem_Cell:Mesendoderm:hESC	1.355e-05	rs10835379	10
ENSG00000254560	RP11-1L12.3	11	27068733	27241660	-1	antisense	NA	NA	NA	NA	0	0	0	NA	NA	NA	NA	Yes	Left_Ventricle	1.355e-05	rs10835379	10
ENSG00000109881	CCDC34	11	27352374	27385415	-1	protein_coding	91057	CCDC34	4.91355e-07	-0.41837	0	0	0	NA	NA	NA	NA	Yes	Left_Ventricle	4.068e-08	rs10835379	10
ENSG00000148943	LIN7C	11	27516123	27528320	-1	protein_coding	55327	LIN7C	0.0300652	-0.643347	0	0	0	NA	NA	NA	NA	Yes	IMR90:Mesenchymal_Stem_Cell:Mesendoderm:hESC	4.068e-08	rs10835379	10
ENSG00000245573	BDNF-AS	11	27528385	27719721	1	antisense	497258	BDNF-AS	NA	NA	0	0	0	NA	NA	NA	NA	Yes	IMR90:Mesenchymal_Stem_Cell:Mesendoderm:hESC	4.068e-08	rs10835379	10
ENSG00000212289	RNA5SP339	11	27543152	27543273	-1	rRNA	NA	RNA5SP339	NA	NA	0	0	0	NA	NA	NA	NA	Yes	IMR90:Mesenchymal_Stem_Cell:Mesendoderm:hESC	4.068e-08	rs10835379	10
ENSG00000240036	RP11-587D21.1	11	27603227	27603602	1	pseudogene	NA	NA	NA	NA	0	0	0	NA	NA	NA	NA	Yes	Left_Ventricle:IMR90:Mesenchymal_Stem_Cell:Mesendoderm:Trophoblast-like_Cell:hESC	4.068e-08	rs10835379	10
ENSG00000254934	LINC00678	11	27639173	27656174	-1	lincRNA	100616234	LINC00678	NA	NA	0	0	0	NA	NA	NA	NA	Yes	Left_Ventricle:IMR90:Mesenchymal_Stem_Cell:Mesendoderm:Trophoblast-like_Cell:hESC	4.068e-08	rs10835379	10
ENSG00000176697	BDNF	11	27676440	27743605	-1	protein_coding	627	BDNF	0.946719	0.108206	0	0	0	NA	NA	NA	NA	Yes	Aorta:Left_Ventricle:Liver:Pancreas:Right_Ventricle:GM12878:IMR90:Mesenchymal_Stem_Cell:Mesendoderm:Neural_Progenitor_Cell:Trophoblast-like_Cell:hESC	4.068e-08	rs10835379	10
ENSG00000255496	RP11-587D21.4	11	27717859	27899195	-1	sense_overlapping	NA	NA	NA	NA	0	0	0	NA	NA	NA	NA	Yes	Aorta:Left_Ventricle:Liver:IMR90:Mesenchymal_Stem_Cell:Mesendoderm:Trophoblast-like_Cell:hESC	4.068e-08	rs10835379	10
ENSG00000177447	CBX3P1	11	27827990	27828543	1	pseudogene	NA	CBX3P1	NA	NA	0	0	0	NA	NA	NA	NA	Yes	Left_Ventricle:Liver:Right_Ventricle:IMR90:Mesenchymal_Stem_Cell:Mesendoderm:Neural_Progenitor_Cell:Trophoblast-like_Cell:hESC	4.068e-08	rs10835379	10
ENSG00000224411	RP11-1033A18.1	11	27910385	27912580	-1	pseudogene	NA	NA	NA	NA	0	0	0	NA	NA	NA	NA	Yes	Aorta:Left_Ventricle:Liver:IMR90:Mesenchymal_Stem_Cell:Mesendoderm:Trophoblast-like_Cell:hESC	4.068e-08	rs10835379	10
ENSG00000255094	RP11-406D1.2	11	28000216	28041122	-1	lincRNA	NA	NA	NA	NA	0	0	0	NA	NA	NA	NA	Yes	Left_Ventricle:IMR90:Mesenchymal_Stem_Cell:Mesendoderm:hESC	4.068e-08	rs10835379	10
ENSG00000121621	KIF18A	11	28042167	28129855	-1	protein_coding	81930	KIF18A	0.149441	-0.472005	0	0	0	NA	NA	NA	NA	Yes	IMR90:Mesenchymal_Stem_Cell:Mesendoderm:hESC	4.068e-08	rs10835379	10
ENSG00000207874	MIR610	11	28078362	28078457	1	miRNA	693195	MIR610	NA	NA	0	0	0	NA	NA	NA	NA	Yes	Left_Ventricle:IMR90:Mesenchymal_Stem_Cell:Mesendoderm:hESC	4.068e-08	rs10835379	10
ENSG00000169519	METTL15	11	28129795	28355054	1	protein_coding	196074	METTL15	0.000155431	-1.29305	0	0	0	NA	NA	NA	NA	Yes	IMR90:Mesenchymal_Stem_Cell:Mesendoderm:hESC	4.068e-08	rs10835379	10
ENSG00000271332	RP11-797J4.1	11	28166454	28166751	-1	pseudogene	NA	NA	NA	NA	0	0	0	NA	NA	NA	NA	Yes	IMR90:Mesenchymal_Stem_Cell	1.113e-07	rs10835379	10
ENSG00000222385	RN7SKP158	11	28282741	28283066	-1	misc_RNA	NA	RN7SKP158	NA	NA	0	0	0	NA	NA	NA	NA	Yes	Left_Ventricle:IMR90:Mesenchymal_Stem_Cell:Mesendoderm:hESC	4.068e-08	rs10835379	10
ENSG00000238149	AC104978.1	11	28308782	28309172	-1	pseudogene	NA	NA	NA	NA	0	0	0	NA	NA	NA	NA	Yes	Left_Ventricle:IMR90:Mesenchymal_Stem_Cell:Mesendoderm:hESC	4.068e-08	rs10835379	10
ENSG00000255322	RP11-22P4.1	11	28373654	28548588	1	lincRNA	NA	NA	NA	NA	0	0	0	NA	NA	NA	NA	Yes	IMR90:Mesenchymal_Stem_Cell:Mesendoderm:hESC	4.068e-08	rs10835379	10
ENSG00000254606	RP11-22P4.2	11	28538379	28540888	1	lincRNA	NA	NA	NA	NA	0	0	0	NA	NA	NA	NA	Yes	IMR90:Mesenchymal_Stem_Cell	1.113e-07	rs10835379	10
ENSG00000248990	RP11-960D24.1	11	28700730	28705016	1	lincRNA	NA	NA	NA	NA	14	20.3	0	NA	NA	NA	NA	Yes	Left_Ventricle:IMR90:Mesenchymal_Stem_Cell:Mesendoderm:hESC	4.068e-08	rs10835379	10
ENSG00000249867	RP11-115J23.1	11	28724162	29085368	1	lincRNA	NA	NA	NA	NA	0	0	0	NA	NA	NA	NA	Yes	IMR90:Mesenchymal_Stem_Cell:Mesendoderm:Trophoblast-like_Cell:hESC	4.068e-08	rs10835379	10
ENSG00000272882	OR2BH1P	11	29008182	29009045	1	pseudogene	NA	OR2BH1P	NA	NA	0	0	0	NA	NA	NA	NA	Yes	Aorta:IMR90:Mesenchymal_Stem_Cell:Mesendoderm:Trophoblast-like_Cell:hESC	4.068e-08	rs10835379	10
ENSG00000254526	RP11-466I1.1	11	29181503	29288281	1	lincRNA	NA	NA	NA	NA	0	0	0	NA	NA	NA	NA	Yes	IMR90:Mesenchymal_Stem_Cell:Mesendoderm:Neural_Progenitor_Cell:Trophoblast-like_Cell:hESC	4.068e-08	rs10835379	10
ENSG00000255450	CTD-2063L20.1	11	29297202	29298112	1	pseudogene	NA	NA	NA	NA	0	0	0	NA	NA	NA	NA	Yes	IMR90:Mesenchymal_Stem_Cell:Mesendoderm:Trophoblast-like_Cell:hESC	4.068e-08	rs10835379	10
ENSG00000211499	AC110056.1	11	29298236	29298352	1	miRNA	NA	NA	NA	NA	0	0	0	NA	NA	NA	NA	Yes	IMR90:Mesenchymal_Stem_Cell:Mesendoderm:Trophoblast-like_Cell:hESC	4.068e-08	rs10835379	10
ENSG00000255227	RP11-460B17.2	11	29467034	29478940	1	lincRNA	NA	NA	NA	NA	0	0	0	NA	NA	NA	NA	Yes	IMR90:hESC	1.355e-05	rs10835379	10
ENSG00000261340	RP11-215H22.1	11	30001660	30003939	-1	lincRNA	NA	NA	NA	NA	0	0	0	NA	NA	NA	NA	Yes	Mesendoderm	1.355e-05	rs10835379	10
ENSG00000182255	KCNA4	11	30031288	30038570	-1	protein_coding	3739	KCNA4	0.946234	-1.24615	0	0	0	NA	NA	NA	NA	Yes	Mesendoderm	1.355e-05	rs10835379	10
ENSG00000152219	ARL14EP	11	30344598	30359774	1	protein_coding	120534	ARL14EP	0.151697	-0.308298	0	0	0	NA	NA	NA	NA	Yes	Mesendoderm:Trophoblast-like_Cell	1.355e-05	rs10835379	10
ENSG00000255480	RP4-710M3.2	11	30447099	30450815	1	antisense	NA	NA	NA	NA	0	0	0	NA	NA	NA	NA	Yes	Mesendoderm:hESC	1.355e-05	rs10835379	10
ENSG00000254651	RP11-430H10.3	11	45420998	45422078	1	lincRNA	NA	NA	NA	NA	0	0	0	NA	NA	NA	NA	Yes	Promoter_anchored_loops:Mesenchymal_Stem_Cell	4.402e-08	rs12360913	11
ENSG00000181830	SLC35C1	11	45825623	45834566	1	protein_coding	55343	SLC35C1	0.147015	0.234379	0	0	0	NA	NA	NA	NA	Yes	Promoter_anchored_loops	1.023e-07	rs12360913	11
ENSG00000121671	CRY2	11	45868669	45904798	1	protein_coding	1408	CRY2	0.993283	-1.28555	0	0	0	NA	NA	NA	NA	Yes	IMR90:Mesenchymal_Stem_Cell:Mesendoderm:Trophoblast-like_Cell:hESC	4.402e-08	rs12360913	11
ENSG00000121653	MAPK8IP1	11	45907202	45928016	1	protein_coding	9479	MAPK8IP1	0.999001	-0.226009	0	0	0	NA	NA	NA	NA	Yes	IMR90:Mesenchymal_Stem_Cell:Mesendoderm:hESC	4.402e-08	rs12360913	11
ENSG00000135365	PHF21A	11	45950871	46142985	-1	protein_coding	51317	PHF21A	0.999675	-0.109893	0	0	0	NA	NA	NA	NA	Yes	Aorta:Left_Ventricle:GM12878:IMR90:Mesenchymal_Stem_Cell:Mesendoderm:Neural_Progenitor_Cell:Trophoblast-like_Cell:hESC	1.632e-08	rs12360913	11
ENSG00000263539	AC024475.1	11	46134673	46134769	-1	miRNA	NA	NA	NA	NA	0	0	0	NA	NA	NA	NA	Yes	Adult_Cortex:Aorta:Left_Ventricle:GM12878:IMR90:Mesenchymal_Stem_Cell:Mesendoderm:Neural_Progenitor_Cell:Trophoblast-like_Cell:hESC	1.632e-08	rs12360913	11
ENSG00000254653	RP11-702F3.1	11	46138129	46138869	1	lincRNA	NA	NA	NA	NA	0	0	0	NA	NA	NA	NA	Yes	Adult_Cortex:Aorta:Left_Ventricle:GM12878:IMR90:Mesenchymal_Stem_Cell:Mesendoderm:Neural_Progenitor_Cell:Trophoblast-like_Cell:hESC	1.632e-08	rs12360913	11
ENSG00000254871	RP11-702F3.2	11	46164267	46165145	1	pseudogene	NA	NA	NA	NA	4	9.384	0	NA	NA	NA	NA	Yes	IMR90:Mesenchymal_Stem_Cell:Mesendoderm:hESC	4.402e-08	rs12360913	11
ENSG00000255314	RP11-702F3.3	11	46193498	46198656	1	lincRNA	101928894	NA	NA	NA	9	14.26	0	NA	NA	NA	NA	Yes	IMR90:Mesenchymal_Stem_Cell:Mesendoderm:hESC	4.402e-08	rs12360913	11
ENSG00000255269	RP11-702F3.4	11	46235372	46237409	-1	lincRNA	NA	NA	NA	NA	2	7.614	0	NA	NA	NA	NA	Yes	Spleen:GM12878:IMR90:Mesenchymal_Stem_Cell:Mesendoderm:hESC	1.632e-08	rs12360913	11
ENSG00000254639	CTD-2589M5.5	11	46259933	46260818	1	lincRNA	NA	NA	NA	NA	6	6.774	0	NA	NA	NA	NA	Yes	Spleen:GM12878:IMR90:Mesenchymal_Stem_Cell:Mesendoderm:hESC	2.819e-08	rs12360913	11
ENSG00000255007	CTD-2589M5.4	11	46277906	46296098	-1	antisense	NA	NA	NA	NA	0	0	0	NA	NA	NA	NA	Yes	Adult_Cortex:Fetal_Cortex:Spleen:IMR90:Mesenchymal_Stem_Cell	2.819e-08	rs12360913	11
ENSG00000157613	CREB3L1	11	46299212	46342972	1	protein_coding	90993	CREB3L1	0.399379	NA	0	0	0	NA	NA	NA	NA	Yes	Adult_Cortex:Fetal_Cortex:Spleen:IMR90:Mesenchymal_Stem_Cell	2.819e-08	rs12360913	11
ENSG00000149091	DGKZ	11	46354455	46402104	1	protein_coding	8525	DGKZ	0.998143	-0.438701	0	0	0	NA	NA	NA	NA	Yes	Adult_Cortex:GM12878:IMR90:Mesenchymal_Stem_Cell:hESC	2.819e-08	rs12360913	11
ENSG00000264102	MIR4688	11	46397952	46398034	1	miRNA	100616368	MIR4688	NA	NA	0	0	0	NA	NA	NA	NA	Yes	IMR90:Mesenchymal_Stem_Cell:Trophoblast-like_Cell:hESC	2.819e-08	rs12360913	11
ENSG00000244313	RP11-425L10.1	11	46450163	46450700	-1	pseudogene	NA	NA	NA	NA	0	0	0	NA	NA	NA	NA	Yes	IMR90:Mesenchymal_Stem_Cell:Mesendoderm:Trophoblast-like_Cell	4.402e-08	rs12360913	11
ENSG00000265014	MIR3160-1	11	46473355	46473439	-1	miRNA	100422827	MIR3160-1	NA	NA	0	0	0	NA	NA	NA	NA	Yes	IMR90:Mesenchymal_Stem_Cell:Mesendoderm:Trophoblast-like_Cell	4.402e-08	rs12360913	11
ENSG00000149182	ARFGAP2	11	47185848	47198676	-1	protein_coding	84364	ARFGAP2	0.562991	-0.150782	0	0	0	NA	NA	NA	NA	Yes	Promoter_anchored_loops	3.72e-06	rs12360913	11
ENSG00000270060	RP11-390K5.6	11	47189832	47191114	-1	sense_intronic	NA	NA	NA	NA	0	0	0	NA	NA	NA	NA	Yes	Promoter_anchored_loops	3.72e-06	rs12360913	11
ENSG00000134575	ACP2	11	47260853	47270457	-1	protein_coding	53	ACP2	0.000525977	-0.370782	0	0	0	NA	NA	NA	NA	Yes	Fetal_Cortex	4.826e-08	rs12360913	11
ENSG00000025434	NR1H3	11	47269851	47290396	1	protein_coding	10062	NR1H3	0.856186	0.657584	0	0	0	NA	NA	NA	NA	Yes	Fetal_Cortex	4.826e-08	rs12360913	11
ENSG00000181273	OR5AK2	11	56756347	56757342	1	protein_coding	390181	OR5AK2	2.87905e-07	-0.138667	0	0	76	1.22624e-06	0.00424564	BRAINEAC/TCTX	NA	No	NA	3.914e-09	rs527528	12
ENSG00000134817	APLNR	11	57001051	57004709	-1	protein_coding	187	APLNR	0.43246	0.741685	0	0	0	NA	NA	NA	NA	Yes	Fetal_Cortex	5.17e-09	rs527528	12
ENSG00000149115	TNKS1BP1	11	57067112	57092426	-1	protein_coding	85456	TNKS1BP1	0.0297109	-0.277863	0	0	0	NA	NA	NA	NA	Yes	Adult_Cortex:Fetal_Cortex:IMR90	3.914e-09	rs527528	12
ENSG00000254662	RP11-872D17.4	11	57093077	57095432	1	antisense	NA	NA	NA	NA	0	0	0	NA	NA	NA	NA	Yes	Adult_Cortex:Fetal_Cortex:IMR90	3.914e-09	rs527528	12
ENSG00000149136	SSRP1	11	57093459	57103351	-1	protein_coding	6749	SSRP1	0.999693	-0.546304	0	0	0	NA	NA	NA	NA	Yes	Promoter_anchored_loops:IMR90	3.914e-09	rs527528	12
ENSG00000238692	snoU13	11	57096333	57096435	-1	snoRNA	NA	NA	NA	NA	0	0	0	NA	NA	NA	NA	Yes	Adult_Cortex:Fetal_Cortex:IMR90	3.914e-09	rs527528	12
ENSG00000109991	P2RX3	11	57105848	57138073	1	protein_coding	5024	P2RX3	0.0114976	-0.175016	0	0	0	NA	NA	NA	NA	Yes	Promoter_anchored_loops:IMR90	3.914e-09	rs527528	12
ENSG00000266018	AP000781.1	11	57127196	57127295	1	miRNA	NA	NA	NA	NA	0	0	0	NA	NA	NA	NA	Yes	Adult_Cortex:Fetal_Cortex:IMR90:Mesendoderm:hESC	3.914e-09	rs527528	12
ENSG00000156575	PRG3	11	57144242	57148623	-1	protein_coding	10394	PRG3	0.000177441	0.169775	0	0	0	NA	NA	NA	NA	Yes	IMR90:Mesendoderm:hESC	3.914e-09	rs527528	12
ENSG00000186652	PRG2	11	57154267	57158130	-1	protein_coding	5553	PRG2	1.36695e-05	-0.16199	0	0	0	NA	NA	NA	NA	Yes	IMR90:Mesendoderm:hESC	3.914e-09	rs527528	12
ENSG00000254979	RP11-872D17.8	11	57154838	57191532	-1	protein_coding	NA	NA	NA	NA	0	0	0	NA	NA	NA	NA	Yes	IMR90:Mesenchymal_Stem_Cell:Mesendoderm:Trophoblast-like_Cell:hESC	3.914e-09	rs527528	12
ENSG00000134802	SLC43A3	11	57174427	57195053	-1	protein_coding	29015	SLC43A3	0.000317449	0.0246953	0	0	0	NA	NA	NA	NA	Yes	IMR90:Mesenchymal_Stem_Cell:Mesendoderm:Trophoblast-like_Cell:hESC	3.914e-09	rs527528	12
ENSG00000252070	RNA5SP341	11	57217656	57217772	1	rRNA	NA	RNA5SP341	NA	NA	0	0	0	NA	NA	NA	NA	Yes	Adult_Cortex:Fetal_Cortex:IMR90	3.914e-09	rs527528	12
ENSG00000222998	RN7SKP259	11	57219163	57219495	1	misc_RNA	NA	RN7SKP259	NA	NA	0	0	0	NA	NA	NA	NA	Yes	Adult_Cortex:Fetal_Cortex:IMR90	3.914e-09	rs527528	12
ENSG00000186907	RTN4RL2	11	57228022	57245007	1	protein_coding	349667	RTN4RL2	0.975815	NA	0	0	0	NA	NA	NA	NA	Yes	IMR90	3.914e-09	rs527528	12
ENSG00000255301	RP11-624G17.3	11	57243966	57245007	-1	antisense	NA	NA	NA	NA	0	0	0	NA	NA	NA	NA	Yes	IMR90:Mesenchymal_Stem_Cell:Mesendoderm:Neural_Progenitor_Cell:Trophoblast-like_Cell:hESC	3.914e-09	rs527528	12
ENSG00000149150	SLC43A1	11	57252007	57283259	-1	protein_coding	8501	SLC43A1	7.85327e-05	-0.136928	0	0	5	4.46016e-05	2.48319e-08	GTEx/v8/Brain_Cerebellum	-	Yes	Liver:IMR90:Mesenchymal_Stem_Cell:Trophoblast-like_Cell:hESC	3.914e-09	rs527528	12
ENSG00000251995	Y_RNA	11	57278032	57278117	1	misc_RNA	NA	NA	NA	NA	0	0	0	NA	NA	NA	NA	Yes	IMR90:Mesenchymal_Stem_Cell:Mesendoderm:Neural_Progenitor_Cell:Trophoblast-like_Cell:hESC	3.914e-09	rs527528	12
ENSG00000134809	TIMM10	11	57295936	57298276	-1	protein_coding	26519	TIMM10	0.00949476	0.000100078	0	0	86	2.60807e-08	6.61958e-26	GTEx/v8/Adrenal_Gland:GTEx/v8/Brain_Caudate_basal_ganglia	-	Yes	Adult_Cortex:Fetal_Cortex:Liver:IMR90:Mesenchymal_Stem_Cell:Trophoblast-like_Cell:hESC	3.914e-09	rs527528	12
ENSG00000214872	SMTNL1	11	57308979	57318108	1	protein_coding	219537	SMTNL1	6.40315e-06	NA	0	0	0	NA	NA	NA	NA	Yes	Promoter_anchored_loops:Liver:IMR90:Mesenchymal_Stem_Cell:Trophoblast-like_Cell:hESC	3.914e-09	rs527528	12
ENSG00000156587	UBE2L6	11	57319129	57335757	-1	protein_coding	9246	UBE2L6	0.0140103	NA	0	0	0	NA	NA	NA	NA	Yes	GM12878:IMR90:Mesenchymal_Stem_Cell	3.914e-09	rs527528	12
ENSG00000240371	RPS4XP13	11	57343765	57344553	-1	pseudogene	NA	RPS4XP13	NA	NA	0	0	0	NA	NA	NA	NA	Yes	Promoter_anchored_loops:GM12878:IMR90:Mesenchymal_Stem_Cell	3.914e-09	rs527528	12
ENSG00000149131	SERPING1	11	57364860	57382326	1	protein_coding	710	SERPING1	0.972837	-0.519499	0	0	0	NA	NA	NA	NA	Yes	Adult_Cortex:Fetal_Cortex:Liver:IMR90:Mesenchymal_Stem_Cell:hESC	3.914e-09	rs527528	12
ENSG00000254602	AP000662.4	11	57405497	57420263	1	sense_overlapping	NA	NA	NA	NA	8	8.553	0	NA	NA	NA	NA	Yes	Adult_Cortex:Fetal_Cortex:Aorta:Left_Ventricle:Lung:Pancreas:Spleen:GM12878:IMR90:Mesenchymal_Stem_Cell:Mesendoderm:Neural_Progenitor_Cell:Trophoblast-like_Cell:hESC	3.914e-09	rs527528	12
ENSG00000208009	MIR130A	11	57408671	57408759	1	miRNA	406919	MIR130A	NA	NA	6	8.553	0	NA	NA	NA	NA	Yes	Adult_Cortex:Fetal_Cortex:Aorta:Left_Ventricle:Lung:Pancreas:Spleen:GM12878:IMR90:Mesenchymal_Stem_Cell:Mesendoderm:Neural_Progenitor_Cell:Trophoblast-like_Cell:hESC	3.914e-09	rs527528	12
ENSG00000166793	YPEL4	11	57412560	57417417	-1	protein_coding	219539	YPEL4	0.805555	-2.01157	8	8.553	0	NA	NA	NA	NA	Yes	Aorta:Left_Ventricle:Lung:Pancreas:Spleen:GM12878:IMR90:Mesenchymal_Stem_Cell:Mesendoderm:Neural_Progenitor_Cell:Trophoblast-like_Cell:hESC	4.607e-09	rs527528	12
ENSG00000172409	CLP1	11	57416465	57429340	1	protein_coding	10978	CLP1	0.937605	-0.832602	11	21.8	0	NA	NA	NA	NA	Yes	Aorta:Left_Ventricle:Lung:Pancreas:Spleen:GM12878:IMR90:Mesenchymal_Stem_Cell:Mesendoderm:Neural_Progenitor_Cell:Trophoblast-like_Cell:hESC	3.914e-09	rs527528	12
ENSG00000156599	ZDHHC5	11	57435219	57468659	1	protein_coding	25921	ZDHHC5	0.999924	-0.831025	18	21.8	0	NA	NA	NA	NA	Yes	Promoter_anchored_loops:Adult_Cortex:Fetal_Cortex:Aorta:Left_Ventricle:Lung:Pancreas:Spleen:GM12878:IMR90:Mesenchymal_Stem_Cell:Mesendoderm:Neural_Progenitor_Cell:Trophoblast-like_Cell:hESC	3.914e-09	rs527528	12
ENSG00000156603	MED19	11	57471186	57479693	-1	protein_coding	219541	MED19	0.68379	-0.1517	16	11.04	83	5.43957e-06	5.14911e-07	GTEx/v8/Adrenal_Gland:GTEx/v8/Brain_Cerebellar_Hemisphere:GTEx/v8/Brain_Cerebellum	-	Yes	Adult_Cortex:Fetal_Cortex:Aorta:Left_Ventricle:Liver:Spleen:GM12878:IMR90:Mesenchymal_Stem_Cell:Mesendoderm:Trophoblast-like_Cell:hESC	3.914e-09	rs527528	12
ENSG00000213593	TMX2	11	57480072	57508445	1	protein_coding	51075	TMX2	0.429914	0.120517	22	11.04	0	NA	NA	NA	NA	Yes	Adult_Cortex:Fetal_Cortex:Aorta:Left_Ventricle:Liver:Spleen:GM12878:IMR90:Mesenchymal_Stem_Cell:Mesendoderm:Trophoblast-like_Cell:hESC	3.914e-09	rs527528	12
ENSG00000254462	TMX2-CTNND1	11	57480077	57559058	1	protein_coding	NA	TMX2-CTNND1	NA	NA	39	18.45	0	NA	NA	NA	NA	Yes	Adult_Cortex:Fetal_Cortex:Aorta:Left_Ventricle:Liver:Spleen:GM12878:IMR90:Mesenchymal_Stem_Cell:Mesendoderm:Trophoblast-like_Cell:hESC	3.914e-09	rs527528	12
ENSG00000213592	AP000662.9	11	57485516	57486002	-1	pseudogene	NA	NA	NA	NA	11	11.04	0	NA	NA	NA	NA	Yes	Adult_Cortex:Fetal_Cortex:GM12878:IMR90:Mesenchymal_Stem_Cell:Mesendoderm:Trophoblast-like_Cell:hESC	3.914e-09	rs527528	12
ENSG00000211450	C11orf31	11	57508825	57510986	1	protein_coding	280636	C11orf31	0.000781712	-0.641634	5	9.805	0	NA	NA	NA	NA	Yes	Adult_Cortex:Fetal_Cortex:GM12878:IMR90:Mesenchymal_Stem_Cell:Mesendoderm:Trophoblast-like_Cell:hESC	3.914e-09	rs527528	12
ENSG00000254732	RP11-691N7.6	11	57509635	57560715	1	protein_coding	NA	NA	NA	NA	22	18.45	0	NA	NA	NA	NA	Yes	Promoter_anchored_loops:Adult_Cortex:Fetal_Cortex:GM12878:IMR90:Mesenchymal_Stem_Cell:Mesendoderm:Trophoblast-like_Cell:hESC	3.914e-09	rs527528	12
ENSG00000233436	BTBD18	11	57510986	57519253	-1	protein_coding	643376	BTBD18	NA	-0.504689	11	9.805	0	NA	NA	NA	NA	Yes	Promoter_anchored_loops:GM12878:IMR90:Mesenchymal_Stem_Cell:Mesendoderm:Trophoblast-like_Cell:hESC	3.914e-09	rs527528	12
ENSG00000198561	CTNND1	11	57520715	57587018	1	protein_coding	1500	CTNND1	0.995313	-1.42886	21	18.45	0	NA	NA	NA	NA	Yes	Promoter_anchored_loops:Adult_Cortex:Fetal_Cortex:Aorta:Left_Ventricle:GM12878:IMR90:Mesenchymal_Stem_Cell:Mesendoderm:Trophoblast-like_Cell:hESC	3.914e-09	rs527528	12
ENSG00000255303	OR5BA1P	11	57633770	57634751	-1	pseudogene	NA	OR5BA1P	NA	NA	8	5.315	0	NA	NA	NA	NA	Yes	IMR90:Mesenchymal_Stem_Cell:Mesendoderm:Trophoblast-like_Cell:hESC	5.17e-09	rs527528	12
ENSG00000255266	RP11-734C14.2	11	57637794	57638043	-1	pseudogene	NA	NA	NA	NA	6	5.315	0	NA	NA	NA	NA	Yes	IMR90:Mesenchymal_Stem_Cell:Mesendoderm:Trophoblast-like_Cell:hESC	5.17e-09	rs527528	12
ENSG00000180714	OR5AZ1P	11	57684769	57685711	-1	pseudogene	NA	OR5AZ1P	NA	NA	7	13.04	0	NA	NA	NA	NA	Yes	Mesendoderm:Trophoblast-like_Cell:hESC	5.17e-09	rs527528	12
ENSG00000254749	OR5BD1P	11	57713070	57713886	-1	pseudogene	NA	OR5BD1P	NA	NA	0	0	0	NA	NA	NA	NA	Yes	Mesendoderm:Trophoblast-like_Cell:hESC	5.17e-09	rs527528	12
ENSG00000254601	CYCSP26	11	57772858	57773177	1	pseudogene	NA	CYCSP26	NA	NA	0	0	0	NA	NA	NA	NA	Yes	Left_Ventricle:IMR90:Mesendoderm:Trophoblast-like_Cell:hESC	5.17e-09	rs527528	12
ENSG00000186509	OR9Q1	11	57791353	57949088	1	protein_coding	219956	OR9Q1	0.0085949	0.818099	0	0	0	NA	NA	NA	NA	Yes	Left_Ventricle:IMR90:Mesendoderm:Trophoblast-like_Cell:hESC	5.17e-09	rs527528	12
ENSG00000200817	RNU6-899P	11	57794178	57794284	-1	snRNA	NA	RNU6-899P	NA	NA	0	0	0	NA	NA	NA	NA	Yes	Left_Ventricle:IMR90:Mesendoderm:Trophoblast-like_Cell:hESC	5.17e-09	rs527528	12
ENSG00000172381	OR6Q1	11	57798402	57799403	1	protein_coding	219952	OR6Q1	0.00486335	-0.127256	0	0	0	NA	NA	NA	NA	Yes	Left_Ventricle:IMR90:Mesendoderm:Trophoblast-like_Cell:hESC	5.17e-09	rs527528	12
ENSG00000236541	VN2R9P	11	57808180	57809132	-1	pseudogene	NA	VN2R9P	NA	NA	0	0	0	NA	NA	NA	NA	Yes	IMR90:Mesendoderm:hESC	5.17e-09	rs527528	12
ENSG00000255146	RP11-659P15.1	11	57811582	57827610	-1	lincRNA	NA	NA	NA	NA	0	0	0	NA	NA	NA	NA	Yes	IMR90:Mesendoderm:hESC	5.17e-09	rs527528	12
ENSG00000254853	RP11-659P15.2	11	57839850	57842910	-1	pseudogene	NA	NA	NA	NA	0	0	0	NA	NA	NA	NA	Yes	Left_Ventricle:IMR90:Mesenchymal_Stem_Cell:Mesendoderm:Trophoblast-like_Cell:hESC	5.17e-09	rs527528	12
ENSG00000255131	OR9L1P	11	57844820	57846075	-1	pseudogene	NA	OR9L1P	NA	NA	0	0	0	NA	NA	NA	NA	Yes	Left_Ventricle:IMR90:Mesenchymal_Stem_Cell:Mesendoderm:Trophoblast-like_Cell:hESC	5.17e-09	rs527528	12
ENSG00000272685	OR9I3P	11	57876192	57877133	-1	pseudogene	NA	OR9I3P	NA	NA	0	0	0	NA	NA	NA	NA	Yes	Left_Ventricle:IMR90:Mesenchymal_Stem_Cell:Mesendoderm:Trophoblast-like_Cell:hESC	5.17e-09	rs527528	12
ENSG00000172377	OR9I1	11	57885972	57886916	-1	protein_coding	219954	OR9I1	0.612331	-0.0958818	0	0	0	NA	NA	NA	NA	Yes	Left_Ventricle:IMR90:Mesenchymal_Stem_Cell:Mesendoderm:Trophoblast-like_Cell:hESC	4.727e-09	rs527528	12
ENSG00000186508	OR9I2P	11	57911967	57912869	1	pseudogene	NA	OR9I2P	NA	NA	0	0	0	NA	NA	NA	NA	Yes	Adult_Cortex:Left_Ventricle:IMR90:Mesenchymal_Stem_Cell:Mesendoderm:Trophoblast-like_Cell:hESC	4.727e-09	rs527528	12
ENSG00000272569	OR5BL1P	11	57938570	57939193	1	pseudogene	NA	OR5BL1P	NA	NA	0	0	0	NA	NA	NA	NA	Yes	Left_Ventricle:IMR90:Mesenchymal_Stem_Cell:Mesendoderm:Trophoblast-like_Cell:hESC	5.17e-09	rs527528	12
ENSG00000186513	OR9Q2	11	57957906	57958990	1	protein_coding	219957	OR9Q2	1.2991e-07	0.444138	0	0	0	NA	NA	NA	NA	Yes	Left_Ventricle:IMR90:Mesenchymal_Stem_Cell:Mesendoderm:Trophoblast-like_Cell:hESC	5.17e-09	rs527528	12
ENSG00000197887	OR1S2	11	57970674	57971653	-1	protein_coding	219958	OR1S2	0.00106333	0.12023	0	0	0	NA	NA	NA	NA	Yes	Left_Ventricle:IMR90:Mesenchymal_Stem_Cell:Mesendoderm:Trophoblast-like_Cell:hESC	4.727e-09	rs527528	12
ENSG00000172774	OR1S1	11	57982217	57983195	1	protein_coding	219959	OR1S1	0.0079009	0.55228	0	0	0	NA	NA	NA	NA	Yes	Left_Ventricle:IMR90:Mesenchymal_Stem_Cell:Mesendoderm:Trophoblast-like_Cell:hESC	4.727e-09	rs527528	12
ENSG00000180475	OR10Q1	11	57995354	57996390	-1	protein_coding	219960	OR10Q1	0.254569	0.858658	0	0	0	NA	NA	NA	NA	Yes	Left_Ventricle:IMR90:Mesenchymal_Stem_Cell:Mesendoderm:Trophoblast-like_Cell:hESC	4.727e-09	rs527528	12
ENSG00000254589	EIF4A2P3	11	58009515	58010569	-1	pseudogene	NA	EIF4A2P3	NA	NA	0	0	0	NA	NA	NA	NA	Yes	Left_Ventricle:IMR90:Mesendoderm:hESC	4.727e-09	rs527528	12
ENSG00000172772	OR10W1	11	58034264	58035732	-1	protein_coding	81341	OR10W1	0.047326	0.00986994	0	0	0	NA	NA	NA	NA	Yes	Left_Ventricle:IMR90:Mesendoderm:hESC	4.727e-09	rs527528	12
ENSG00000272900	OR10Q2P	11	58059298	58060237	-1	pseudogene	NA	OR10Q2P	NA	NA	0	0	0	NA	NA	NA	NA	Yes	Left_Ventricle:IMR90:Mesenchymal_Stem_Cell:Mesendoderm:Neural_Progenitor_Cell:Trophoblast-like_Cell:hESC	3.914e-09	rs527528	12
ENSG00000255218	OR5BC1P	11	58085109	58085847	-1	pseudogene	NA	OR5BC1P	NA	NA	0	0	0	NA	NA	NA	NA	Yes	Left_Ventricle:Right_Ventricle:IMR90:Mesenchymal_Stem_Cell:Mesendoderm:Trophoblast-like_Cell:hESC	3.914e-09	rs527528	12
ENSG00000255431	OR5B19P	11	58111210	58112137	-1	pseudogene	NA	OR5B19P	NA	NA	0	0	0	NA	NA	NA	NA	Yes	Left_Ventricle:Right_Ventricle:IMR90:Mesenchymal_Stem_Cell:Mesendoderm:Trophoblast-like_Cell:hESC	3.914e-09	rs527528	12
ENSG00000255096	OR5B10P	11	58116462	58117103	-1	pseudogene	NA	OR5B10P	NA	NA	0	0	0	NA	NA	NA	NA	Yes	Left_Ventricle:Right_Ventricle:IMR90:Mesenchymal_Stem_Cell:Mesendoderm:Trophoblast-like_Cell:hESC	3.914e-09	rs527528	12
ENSG00000255333	AP000435.3	11	58121477	58121972	-1	pseudogene	NA	NA	NA	NA	0	0	0	NA	NA	NA	NA	Yes	Left_Ventricle:IMR90:Mesenchymal_Stem_Cell:Mesendoderm:Trophoblast-like_Cell:hESC	4.727e-09	rs527528	12
ENSG00000197786	OR5B17	11	58125597	58126542	-1	protein_coding	219965	OR5B17	0.0772363	0.11037	0	0	1	0.000744528	0.0409893	BRAINEAC/TCTX	NA	Yes	Left_Ventricle:IMR90:Mesenchymal_Stem_Cell:Mesendoderm:Trophoblast-like_Cell:hESC	4.727e-09	rs527528	12
ENSG00000233499	OR5B1P	11	58133309	58134236	-1	pseudogene	NA	OR5B1P	NA	NA	0	0	0	NA	NA	NA	NA	Yes	Left_Ventricle:IMR90:Mesenchymal_Stem_Cell:Mesendoderm:Trophoblast-like_Cell:hESC	4.727e-09	rs527528	12
ENSG00000273408	OR5B15P	11	58155056	58155959	-1	pseudogene	NA	OR5B15P	NA	NA	0	0	0	NA	NA	NA	NA	Yes	Left_Ventricle:IMR90:Mesenchymal_Stem_Cell:Mesendoderm:Trophoblast-like_Cell:hESC	4.727e-09	rs527528	12
ENSG00000172769	OR5B3	11	58169937	58170882	-1	protein_coding	441608	OR5B3	0.00100173	0.0983666	0	0	0	NA	NA	NA	NA	Yes	Left_Ventricle:IMR90:Mesenchymal_Stem_Cell:Mesendoderm:Trophoblast-like_Cell:hESC	4.727e-09	rs527528	12
ENSG00000172365	OR5B2	11	58189738	58190786	-1	protein_coding	390190	OR5B2	0.00563537	0.488023	0	0	0	NA	NA	NA	NA	Yes	Left_Ventricle:IMR90:Mesenchymal_Stem_Cell:Mesendoderm:Trophoblast-like_Cell:hESC	4.727e-09	rs527528	12
ENSG00000255299	RP11-655C2.3	11	58265361	58273231	-1	lincRNA	NA	NA	NA	NA	0	0	0	NA	NA	NA	NA	Yes	Left_Ventricle:IMR90:Mesenchymal_Stem_Cell:Mesendoderm:Neural_Progenitor_Cell:Trophoblast-like_Cell:hESC	3.914e-09	rs527528	12
ENSG00000198283	OR5B21	11	58274648	58275578	-1	protein_coding	219968	OR5B21	9.44945e-05	-0.114879	0	0	0	NA	NA	NA	NA	Yes	Left_Ventricle:IMR90:Mesenchymal_Stem_Cell:Mesendoderm:Neural_Progenitor_Cell:Trophoblast-like_Cell:hESC	3.914e-09	rs527528	12
ENSG00000110031	LPXN	11	58294344	58345693	-1	protein_coding	9404	LPXN	0.0172004	-0.501834	0	0	0	NA	NA	NA	NA	Yes	Promoter_anchored_loops:Adult_Cortex:Fetal_Cortex:Aorta:Left_Ventricle:GM12878:IMR90:Mesenchymal_Stem_Cell:Mesendoderm:Neural_Progenitor_Cell:Trophoblast-like_Cell:hESC	3.914e-09	rs527528	12
ENSG00000186660	ZFP91	11	58346584	58388515	1	protein_coding	80829	ZFP91	0.983773	-0.545159	0	0	0	NA	NA	NA	NA	Yes	Promoter_anchored_loops:Adult_Cortex:Fetal_Cortex:Aorta:Left_Ventricle:GM12878:IMR90:Mesenchymal_Stem_Cell:Mesendoderm:Neural_Progenitor_Cell:Trophoblast-like_Cell:hESC	3.914e-09	rs527528	12
ENSG00000255073	ZFP91-CNTF	11	58346645	58392112	1	protein_coding	NA	ZFP91-CNTF	NA	NA	0	0	0	NA	NA	NA	NA	Yes	Promoter_anchored_loops:Adult_Cortex:Fetal_Cortex:Aorta:Left_Ventricle:GM12878:IMR90:Mesenchymal_Stem_Cell:Mesendoderm:Neural_Progenitor_Cell:Trophoblast-like_Cell:hESC	3.914e-09	rs527528	12
ENSG00000269570	AP001350.1	11	58378589	58378759	-1	protein_coding	NA	NA	NA	NA	0	0	0	NA	NA	NA	NA	Yes	Aorta:Left_Ventricle:Liver:GM12878:IMR90:Mesenchymal_Stem_Cell:Mesendoderm:Neural_Progenitor_Cell:Trophoblast-like_Cell:hESC	3.914e-09	rs527528	12
ENSG00000242689	CNTF	11	58390146	58393198	1	protein_coding	1270	CNTF	0.000349252	-0.109965	0	0	48	1.59609e-05	0.0192174	GTEx/v8/Brain_Cortex	-	Yes	Adult_Cortex:Aorta:Left_Ventricle:Liver:GM12878:IMR90:Mesenchymal_Stem_Cell:Mesendoderm:Neural_Progenitor_Cell:Trophoblast-like_Cell:hESC	3.914e-09	rs527528	12
ENSG00000149124	GLYAT	11	58407899	58499447	-1	protein_coding	10249	GLYAT	8.03824e-05	-0.431791	0	0	0	NA	NA	NA	NA	Yes	IMR90:Mesenchymal_Stem_Cell:Mesendoderm	5.17e-09	rs527528	12
ENSG00000265783	AP000445.3	11	58433274	58433366	1	miRNA	NA	NA	NA	NA	0	0	0	NA	NA	NA	NA	Yes	IMR90:Mesenchymal_Stem_Cell:Mesendoderm	3.914e-09	rs527528	12
ENSG00000197254	AP000445.1	11	58452559	58459341	1	pseudogene	NA	NA	NA	NA	0	0	0	NA	NA	NA	NA	Yes	Promoter_anchored_loops:Left_Ventricle:IMR90:Mesenchymal_Stem_Cell	5.17e-09	rs527528	12
ENSG00000254926	AP000445.2	11	58516472	58528526	-1	pseudogene	NA	NA	NA	NA	0	0	0	NA	NA	NA	NA	Yes	Mesenchymal_Stem_Cell	5.17e-09	rs527528	12
ENSG00000255265	TMA16P1	11	58563710	58564327	-1	pseudogene	NA	TMA16P1	NA	NA	0	0	0	NA	NA	NA	NA	Yes	Mesenchymal_Stem_Cell:Mesendoderm	5.17e-09	rs527528	12
ENSG00000156689	GLYATL2	11	58601542	58671688	-1	protein_coding	219970	GLYATL2	9.09625e-11	0.975784	0	0	0	NA	NA	NA	NA	Yes	Fetal_Cortex:IMR90:Mesenchymal_Stem_Cell:Mesendoderm:Trophoblast-like_Cell:hESC	3.914e-09	rs527528	12
ENSG00000254717	GLYATL1P2	11	58645775	58660933	1	pseudogene	NA	GLYATL1P2	NA	NA	0	0	0	NA	NA	NA	NA	Yes	IMR90:Mesenchymal_Stem_Cell:Mesendoderm:Trophoblast-like_Cell:hESC	3.914e-09	rs527528	12
ENSG00000166840	GLYATL1	11	58672871	58811000	1	protein_coding	100287413	GLYATL1	6.26859e-05	0.548812	0	0	0	NA	NA	NA	NA	Yes	Fetal_Cortex:IMR90:Mesenchymal_Stem_Cell:Mesendoderm:Trophoblast-like_Cell:hESC	3.914e-09	rs527528	12
ENSG00000224130	AP001652.1	11	58672897	58676071	1	protein_coding	NA	NA	NA	NA	0	0	0	NA	NA	NA	NA	Yes	Fetal_Cortex:IMR90:Mesenchymal_Stem_Cell:Mesendoderm:Trophoblast-like_Cell:hESC	3.914e-09	rs527528	12
ENSG00000255523	RP11-780O24.2	11	58684488	58696162	-1	antisense	NA	NA	NA	NA	0	0	0	NA	NA	NA	NA	Yes	Mesenchymal_Stem_Cell:Mesendoderm:hESC	5.17e-09	rs527528	12
ENSG00000255240	RP11-142C4.6	11	58701116	58826132	-1	antisense	283194	NA	NA	NA	0	0	0	NA	NA	NA	NA	Yes	Mesenchymal_Stem_Cell:Mesendoderm:hESC	5.17e-09	rs527528	12
ENSG00000254877	RP11-142C4.4	11	58735069	58735764	-1	pseudogene	NA	NA	NA	NA	0	0	0	NA	NA	NA	NA	Yes	Mesenchymal_Stem_Cell:Mesendoderm:hESC	5.17e-09	rs527528	12
ENSG00000255189	GLYATL1P1	11	58746260	58761593	1	pseudogene	NA	GLYATL1P1	NA	NA	0	0	0	NA	NA	NA	NA	Yes	Mesenchymal_Stem_Cell:Mesendoderm:hESC	5.17e-09	rs527528	12
ENSG00000254399	GLYATL1P4	11	58810210	58818444	1	pseudogene	NA	GLYATL1P4	NA	NA	0	0	0	NA	NA	NA	NA	Yes	Mesenchymal_Stem_Cell:Mesendoderm:hESC	5.17e-09	rs527528	12
ENSG00000255151	GLYATL1P3	11	58853780	58862259	1	pseudogene	NA	GLYATL1P3	NA	NA	0	0	0	NA	NA	NA	NA	Yes	Mesenchymal_Stem_Cell:Mesendoderm:Trophoblast-like_Cell:hESC	5.17e-09	rs527528	12
ENSG00000189057	FAM111B	11	58874658	58894883	1	protein_coding	374393	FAM111B	7.17099e-11	0.138846	0	0	0	NA	NA	NA	NA	Yes	Mesenchymal_Stem_Cell:Mesendoderm:Trophoblast-like_Cell:hESC	5.17e-09	rs527528	12
ENSG00000245571	AP001258.4	11	58897606	58910488	-1	lincRNA	101927204	NA	NA	NA	0	0	0	NA	NA	NA	NA	Yes	Adult_Cortex:Fetal_Cortex:GM12878:Mesenchymal_Stem_Cell:Mesendoderm:Trophoblast-like_Cell:hESC	4.607e-09	rs527528	12
ENSG00000255381	AP001258.5	11	58909594	58910083	-1	pseudogene	NA	NA	NA	NA	0	0	0	NA	NA	NA	NA	Yes	Adult_Cortex:Fetal_Cortex:GM12878:Mesenchymal_Stem_Cell:Mesendoderm:Trophoblast-like_Cell:hESC	4.607e-09	rs527528	12
ENSG00000166801	FAM111A	11	58910221	58922512	1	protein_coding	63901	FAM111A	3.22457e-09	-0.985217	0	0	0	NA	NA	NA	NA	Yes	Adult_Cortex:Fetal_Cortex:GM12878:Mesenchymal_Stem_Cell:Mesendoderm:Trophoblast-like_Cell:hESC	4.607e-09	rs527528	12
ENSG00000110042	DTX4	11	58938903	58976060	1	protein_coding	23220	DTX4	0.594144	-1.15628	0	0	0	NA	NA	NA	NA	Yes	Adult_Cortex:Fetal_Cortex:Mesenchymal_Stem_Cell:Mesendoderm:Trophoblast-like_Cell:hESC	3.914e-09	rs527528	12
ENSG00000197629	MPEG1	11	58975983	58980424	-1	protein_coding	219972	MPEG1	3.45678e-12	1.26122	0	0	0	NA	NA	NA	NA	Yes	GM12878:IMR90:Mesenchymal_Stem_Cell:Mesendoderm:Trophoblast-like_Cell:hESC	3.914e-09	rs527528	12
ENSG00000263999	RN7SL42P	11	58981880	58982172	-1	misc_RNA	NA	RN7SL42P	NA	NA	0	0	0	NA	NA	NA	NA	Yes	GM12878:IMR90:Mesenchymal_Stem_Cell:Mesendoderm:Trophoblast-like_Cell:hESC	3.914e-09	rs527528	12
ENSG00000225802	RP11-1036E20.10	11	59022833	59026959	1	pseudogene	NA	NA	NA	NA	0	0	0	NA	NA	NA	NA	Yes	IMR90:Mesenchymal_Stem_Cell	5.17e-09	rs527528	12
ENSG00000254799	SLC25A47P1	11	59030862	59031275	-1	pseudogene	NA	SLC25A47P1	NA	NA	0	0	0	NA	NA	NA	NA	Yes	IMR90:Mesenchymal_Stem_Cell	5.17e-09	rs527528	12
ENSG00000252893	RNU7-58P	11	59326273	59326334	1	snRNA	NA	RNU7-58P	NA	NA	0	0	0	NA	NA	NA	NA	Yes	Adult_Cortex:Fetal_Cortex	3.914e-09	rs527528	12
ENSG00000110048	OSBP	11	59341871	59383617	-1	protein_coding	5007	OSBP	0.999543	-0.87512	0	0	0	NA	NA	NA	NA	Yes	IMR90:Mesenchymal_Stem_Cell:hESC	3.914e-09	rs527528	12
ENSG00000264559	MIR3162	11	59362550	59362631	-1	miRNA	100422880	MIR3162	NA	NA	0	0	0	NA	NA	NA	NA	Yes	IMR90:Mesenchymal_Stem_Cell:hESC	3.914e-09	rs527528	12
ENSG00000255139	AP000442.1	11	59383902	59407334	1	antisense	101927226	NA	NA	NA	0	0	0	NA	NA	NA	NA	Yes	IMR90:Mesenchymal_Stem_Cell:hESC	3.914e-09	rs527528	12
ENSG00000166889	PATL1	11	59404189	59436453	-1	protein_coding	219988	PATL1	0.991974	-0.367218	0	0	0	NA	NA	NA	NA	Yes	Adult_Cortex:Fetal_Cortex:Left_Ventricle:IMR90:Mesenchymal_Stem_Cell:Mesendoderm:Trophoblast-like_Cell:hESC	3.914e-09	rs527528	12
ENSG00000255355	AP000640.2	11	59436785	59443514	1	antisense	NA	NA	NA	NA	0	0	0	NA	NA	NA	NA	Yes	Adult_Cortex:Fetal_Cortex:Left_Ventricle:IMR90:Mesenchymal_Stem_Cell:Mesendoderm:Trophoblast-like_Cell:hESC	3.914e-09	rs527528	12
ENSG00000223223	RN7SKP192	11	59473530	59473856	-1	misc_RNA	NA	RN7SKP192	NA	NA	0	0	0	NA	NA	NA	NA	Yes	Mesenchymal_Stem_Cell	5.17e-09	rs527528	12
ENSG00000254477	AP000640.10	11	59520488	59522448	-1	antisense	NA	NA	NA	NA	0	0	0	NA	NA	NA	NA	Yes	Left_Ventricle:Mesenchymal_Stem_Cell	5.17e-09	rs527528	12
ENSG00000234964	FABP5P7	11	59548786	59549195	-1	pseudogene	NA	FABP5P7	NA	NA	0	0	0	NA	NA	NA	NA	Yes	Left_Ventricle:Mesenchymal_Stem_Cell	5.17e-09	rs527528	12
ENSG00000270929	SRD5A3P1	11	59665658	59666606	1	pseudogene	NA	SRD5A3P1	NA	NA	0	0	0	NA	NA	NA	NA	Yes	Mesenchymal_Stem_Cell	5.17e-09	rs527528	12
ENSG00000110079	MS4A4A	11	60048014	60076445	1	protein_coding	51338	MS4A4A	0.000743082	-0.23827	0	0	0	NA	NA	NA	NA	Yes	Mesenchymal_Stem_Cell	5.17e-09	rs527528	12
ENSG00000166930	MS4A5	11	60197062	60222687	1	protein_coding	64232	MS4A5	0.00920454	0.260054	0	0	0	NA	NA	NA	NA	Yes	Mesenchymal_Stem_Cell	6.361e-09	rs527528	12
ENSG00000166961	MS4A15	11	60524426	60544205	1	protein_coding	219995	MS4A15	0.0384682	-0.122458	0	0	0	NA	NA	NA	NA	Yes	Mesenchymal_Stem_Cell:Mesendoderm	5.17e-09	rs527528	12
ENSG00000172689	MS4A10	11	60552821	60568778	1	protein_coding	341116	MS4A10	1.79435e-08	3.12367	0	0	0	NA	NA	NA	NA	Yes	Mesenchymal_Stem_Cell:Mesendoderm	5.17e-09	rs527528	12
ENSG00000137713	PPP2R1B	11	111597632	111637151	-1	protein_coding	5519	PPP2R1B	2.18829e-07	NA	0	0	0	NA	NA	NA	NA	Yes	Left_Ventricle	1.692e-10	rs2514218:rs4936277	13
ENSG00000150782	IL18	11	112013974	112034840	-1	protein_coding	3606	IL18	0.102774	0.711064	0	0	0	NA	NA	NA	NA	Yes	IMR90:Mesenchymal_Stem_Cell:Mesendoderm:hESC	1.692e-10	rs2514218:rs4936277	13
ENSG00000254638	RP11-356J5.4	11	112035920	112043329	-1	antisense	NA	NA	NA	NA	0	0	0	NA	NA	NA	NA	Yes	Fetal_Cortex:Left_Ventricle:IMR90:Mesenchymal_Stem_Cell:Mesendoderm:hESC	1.692e-10	rs2514218:rs4936277	13
ENSG00000150783	TEX12	11	112038095	112043282	1	protein_coding	56158	TEX12	0.133135	-0.381832	0	0	0	NA	NA	NA	NA	Yes	IMR90:Mesenchymal_Stem_Cell:Mesendoderm:hESC	1.692e-10	rs2514218:rs4936277	13
ENSG00000272790	AP002884.3	11	112041253	112071394	1	protein_coding	NA	NA	NA	NA	0	0	0	NA	NA	NA	NA	Yes	Fetal_Cortex:Left_Ventricle:IMR90:Mesenchymal_Stem_Cell:Mesendoderm:hESC	1.692e-10	rs2514218:rs4936277	13
ENSG00000197580	BCO2	11	112046190	112095422	1	protein_coding	83875	BCO2	1.83158e-13	-0.120152	0	0	0	NA	NA	NA	NA	Yes	Fetal_Cortex:Left_Ventricle:IMR90:Mesenchymal_Stem_Cell:Mesendoderm:hESC	1.692e-10	rs2514218:rs4936277	13
ENSG00000214264	RP11-356J5.5	11	112051496	112053914	1	pseudogene	NA	NA	NA	NA	0	0	0	NA	NA	NA	NA	Yes	Left_Ventricle:IMR90:Mesenchymal_Stem_Cell:Mesendoderm:hESC	1.692e-10	rs2514218:rs4936277	13
ENSG00000255231	MRPS36P4	11	112079324	112079621	1	pseudogene	NA	MRPS36P4	NA	NA	0	0	0	NA	NA	NA	NA	Yes	Left_Ventricle:IMR90:Mesenchymal_Stem_Cell:Mesendoderm:hESC	1.692e-10	rs2514218:rs4936277	13
ENSG00000243930	RPS12P21	11	112089049	112089443	1	pseudogene	NA	RPS12P21	NA	NA	0	0	0	NA	NA	NA	NA	Yes	IMR90:Mesenchymal_Stem_Cell:hESC	1.692e-10	rs2514218:rs4936277	13
ENSG00000150787	PTS	11	112097088	112140678	1	protein_coding	5805	PTS	0.00115619	-0.359364	0	0	0	NA	NA	NA	NA	Yes	IMR90:Mesenchymal_Stem_Cell:hESC	1.692e-10	rs2514218:rs4936277	13
ENSG00000243250	RPS6P16	11	112106094	112106748	-1	pseudogene	NA	RPS6P16	NA	NA	0	0	0	NA	NA	NA	NA	Yes	IMR90:Mesenchymal_Stem_Cell:hESC	1.692e-10	rs2514218:rs4936277	13
ENSG00000215954	AP002884.1	11	112118553	112118647	1	miRNA	NA	NA	NA	NA	0	0	0	NA	NA	NA	NA	Yes	IMR90:Mesenchymal_Stem_Cell:hESC	1.692e-10	rs2514218:rs4936277	13
ENSG00000188771	PLET1	11	112118876	112131583	-1	protein_coding	349633	PLET1	NA	NA	0	0	0	NA	NA	NA	NA	Yes	Fetal_Cortex:IMR90	1.125e-08	rs2514218	13
ENSG00000268472	AP002884.2	11	112130988	112132117	1	protein_coding	NA	NA	NA	NA	0	0	0	NA	NA	NA	NA	Yes	Fetal_Cortex:IMR90	1.125e-08	rs2514218	13
ENSG00000213234	ST13P10	11	112138013	112139094	-1	pseudogene	NA	ST13P10	NA	NA	0	0	0	NA	NA	NA	NA	Yes	Fetal_Cortex:IMR90	1.125e-08	rs2514218	13
ENSG00000250303	RP11-356J5.12	11	112141472	112233257	1	processed_transcript	100506870	NA	NA	NA	0	0	0	NA	NA	NA	NA	Yes	IMR90	1.125e-08	rs2514218	13
ENSG00000206772	RNU6-44P	11	112223279	112223385	-1	snRNA	NA	RNU6-44P	NA	NA	0	0	0	NA	NA	NA	NA	Yes	Left_Ventricle:IMR90:Mesenchymal_Stem_Cell:Mesendoderm:hESC	1.692e-10	rs2514218:rs4936277	13
ENSG00000254968	RP11-65M17.3	11	112263841	112492452	1	lincRNA	101928823	NA	NA	NA	0	0	0	NA	NA	NA	NA	Yes	Fetal_Cortex:IMR90:Mesenchymal_Stem_Cell	1.692e-10	rs2514218:rs4936277	13
ENSG00000213233	RPL23AP62	11	112332191	112332643	-1	pseudogene	NA	RPL23AP62	NA	NA	0	0	0	NA	NA	NA	NA	Yes	IMR90:Mesenchymal_Stem_Cell	1.692e-10	rs2514218:rs4936277	13
ENSG00000255484	RP11-65M17.1	11	112404945	112426525	-1	lincRNA	387810	NA	NA	NA	0	0	0	NA	NA	NA	NA	Yes	IMR90:Mesenchymal_Stem_Cell:Mesendoderm:hESC	1.692e-10	rs2514218:rs4936277	13
ENSG00000212397	snosnR66	11	112473077	112473175	-1	snoRNA	NA	NA	NA	NA	0	0	0	NA	NA	NA	NA	Yes	IMR90:Mesenchymal_Stem_Cell:Mesendoderm:hESC	1.692e-10	rs2514218:rs4936277	13
ENSG00000254626	RP11-27G22.1	11	112658027	112666577	1	lincRNA	NA	NA	NA	NA	0	0	0	NA	NA	NA	NA	Yes	Mesenchymal_Stem_Cell	1.536e-09	rs2514218:rs4936277	13
ENSG00000247416	RP11-629G13.1	11	112830002	112834182	-1	antisense	101928847	NA	NA	NA	0	0	0	NA	NA	NA	NA	Yes	IMR90:Mesenchymal_Stem_Cell:Mesendoderm:hESC	1.692e-10	rs2514218:rs4936277	13
ENSG00000149294	NCAM1	11	112831997	113149158	1	protein_coding	4684	NCAM1	NA	NA	0	0	0	NA	NA	NA	NA	Yes	IMR90:Mesenchymal_Stem_Cell:Mesendoderm:hESC	1.692e-10	rs2514218:rs4936277	13
ENSG00000238998	RNU7-187P	11	112848075	112848142	1	snRNA	NA	RNU7-187P	NA	NA	0	0	0	NA	NA	NA	NA	Yes	IMR90:Mesenchymal_Stem_Cell:Mesendoderm:hESC	1.692e-10	rs2514218:rs4936277	13
ENSG00000227487	NCAM1-AS1	11	113140254	113144623	-1	antisense	100288346	NCAM1-AS1	NA	NA	0	0	0	NA	NA	NA	NA	Yes	IMR90:Mesenchymal_Stem_Cell:Mesendoderm	1.692e-10	rs2514218:rs4936277	13
ENSG00000255129	RP11-839D17.3	11	113149159	113185159	-1	antisense	NA	NA	NA	NA	0	0	0	NA	NA	NA	NA	Yes	Adult_Cortex:Fetal_Cortex:Left_Ventricle:IMR90:Mesenchymal_Stem_Cell:Mesendoderm:hESC	1.692e-10	rs2514218:rs4936277	13
ENSG00000149292	TTC12	11	113185251	113254266	1	protein_coding	54970	TTC12	1.44727e-07	-0.271528	0	0	0	NA	NA	NA	NA	Yes	Adult_Cortex:Fetal_Cortex:Left_Ventricle:IMR90:Mesenchymal_Stem_Cell:Mesendoderm:hESC	1.692e-10	rs2514218:rs4936277	13
ENSG00000270179	RP11-159N11.4	11	113239200	113239839	1	sense_intronic	NA	NA	NA	NA	0	0	0	NA	NA	NA	NA	Yes	Left_Ventricle:IMR90:Mesenchymal_Stem_Cell:Mesendoderm:hESC	1.692e-10	rs4936277:rs2514218	13
ENSG00000170209	ANKK1	11	113258513	113271140	1	protein_coding	255239	ANKK1	2.51117e-08	-0.0175482	0	0	0	NA	NA	NA	NA	Yes	Spleen	1.531e-08	rs2514218	13
ENSG00000256757	RP11-159N11.3	11	113276043	113282839	1	antisense	NA	NA	NA	NA	0	0	0	NA	NA	NA	NA	Yes	Spleen	1.531e-08	rs2514218	13
ENSG00000149295	DRD2	11	113280318	113346413	-1	protein_coding	1813	DRD2	0.733264	NA	21	19.05	7	1.94668e-06	0.00562986	GTEx/v8/Brain_Cerebellar_Hemisphere	-	Yes	Promoter_anchored_loops:Spleen	7.801e-10	rs2514218;rs4936277	13
ENSG00000265140	MIR4301	11	113320745	113320810	-1	miRNA	100422855	MIR4301	NA	NA	8	7.792	0	NA	NA	NA	NA	Yes	Spleen	1.531e-08	rs2514218	13
ENSG00000166682	TMPRSS5	11	113558272	113577095	-1	protein_coding	80975	TMPRSS5	2.57786e-08	0.183794	0	0	2	2.12866e-05	7.16728e-27	GTEx/v8/Brain_Caudate_basal_ganglia:GTEx/v8/Brain_Putamen_basal_ganglia	+	Yes	Adult_Cortex:Fetal_Cortex:Aorta:Left_Ventricle:Pancreas:IMR90:Mesenchymal_Stem_Cell:Mesendoderm:Trophoblast-like_Cell:hESC	1.692e-10	rs4936277;rs2514218:rs4936277	13
ENSG00000256091	RP11-627G1.1	11	113582442	113583120	1	pseudogene	NA	NA	NA	NA	0	0	0	NA	NA	NA	NA	Yes	Aorta:Left_Ventricle:Pancreas:IMR90:Mesenchymal_Stem_Cell:Mesendoderm:Trophoblast-like_Cell:hESC	1.692e-10	rs4936277:rs2514218	13
ENSG00000243353	RP11-667M19.1	11	113621838	113622008	-1	pseudogene	NA	NA	NA	NA	0	0	0	NA	NA	NA	NA	Yes	IMR90:Mesenchymal_Stem_Cell:Mesendoderm:hESC	1.692e-10	rs2514218:rs4936277	13
ENSG00000109906	ZBTB16	11	113930315	114121398	1	protein_coding	7704	ZBTB16	0.980087	NA	0	0	0	NA	NA	NA	NA	Yes	Fetal_Cortex	3.252e-08	rs2514218	13
ENSG00000166741	NNMT	11	114128509	114184007	1	protein_coding	101928916	NNMT	0.00427916	-0.273618	0	0	0	NA	NA	NA	NA	Yes	IMR90:Mesenchymal_Stem_Cell:Mesendoderm:Trophoblast-like_Cell:hESC	1.692e-10	rs2514218:rs4936277	13
ENSG00000238625	snoU13	11	116191061	116191162	1	snoRNA	NA	NA	NA	NA	0	0	0	NA	NA	NA	NA	Yes	Mesenchymal_Stem_Cell	1.536e-09	rs4936277	13
ENSG00000258948	KRT8P1	14	39196479	39197685	1	pseudogene	NA	KRT8P1	NA	NA	0	0	0	NA	NA	NA	NA	Yes	Left_Ventricle	3.891e-08	rs2415688:rs853237	14
ENSG00000270713	RP11-506K19.2	14	39442603	39443289	-1	pseudogene	NA	NA	NA	NA	0	0	0	NA	NA	NA	NA	Yes	Left_Ventricle:IMR90	4.875e-08	rs2415688:rs853237	14
ENSG00000199285	Y_RNA	14	39456485	39456587	1	misc_RNA	NA	NA	NA	NA	0	0	0	NA	NA	NA	NA	Yes	Left_Ventricle:IMR90	4.875e-08	rs2415688:rs853237	14
ENSG00000182400	TRAPPC6B	14	39617015	39639736	-1	protein_coding	122553	TRAPPC6B	0.0219803	1.00547	0	0	0	NA	NA	NA	NA	Yes	IMR90:Mesenchymal_Stem_Cell	3.891e-08	rs2415688:rs853237	14
ENSG00000241984	RPL7AP2	14	39625946	39627056	1	pseudogene	NA	RPL7AP2	NA	NA	0	0	0	NA	NA	NA	NA	Yes	IMR90:Mesenchymal_Stem_Cell	3.891e-08	rs2415688:rs853237	14
ENSG00000258671	RP11-407N17.2	14	39680985	39681459	1	pseudogene	NA	NA	NA	NA	0	0	0	NA	NA	NA	NA	Yes	IMR90:Mesenchymal_Stem_Cell:Mesendoderm:Trophoblast-like_Cell	3.132e-08	rs2415688:rs853237	14
ENSG00000270503	RP11-407N17.6	14	39684269	39685539	1	pseudogene	NA	NA	NA	NA	0	0	0	NA	NA	NA	NA	Yes	IMR90:Mesenchymal_Stem_Cell:Mesendoderm:Trophoblast-like_Cell	3.132e-08	rs2415688:rs853237	14
ENSG00000150526	MIA2	14	39699435	39722859	1	protein_coding	117153	MIA2	0.00020882	0.828409	0	0	0	NA	NA	NA	NA	Yes	IMR90:Mesenchymal_Stem_Cell:Mesendoderm:Trophoblast-like_Cell	3.132e-08	rs2415688:rs853237	14
ENSG00000258941	RP11-407N17.3	14	39703106	39820397	1	protein_coding	4253	NA	NA	NA	0	0	0	NA	NA	NA	NA	Yes	IMR90:Mesenchymal_Stem_Cell:Mesendoderm:Trophoblast-like_Cell	3.132e-08	rs2415688:rs853237	14
ENSG00000271424	RP11-647O20.1	14	39839483	39839960	-1	pseudogene	NA	NA	NA	NA	0	0	0	NA	NA	NA	NA	Yes	Left_Ventricle:IMR90:Mesenchymal_Stem_Cell:Mesendoderm:Trophoblast-like_Cell:hESC	2.699e-08	rs2415688:rs853237	14
ENSG00000221645	AL157791.1	14	39853282	39853350	-1	miRNA	NA	NA	NA	NA	0	0	0	NA	NA	NA	NA	Yes	IMR90:Mesenchymal_Stem_Cell:Mesendoderm:Trophoblast-like_Cell:hESC	2.699e-08	rs2415688:rs853237	14
ENSG00000259100	RP11-1074O12.1	14	39854608	39856306	-1	pseudogene	NA	NA	NA	NA	0	0	0	NA	NA	NA	NA	Yes	IMR90:Mesenchymal_Stem_Cell:Mesendoderm:Trophoblast-like_Cell:hESC	2.699e-08	rs2415688:rs853237	14
ENSG00000165355	FBXO33	14	39866873	39901704	-1	protein_coding	254170	FBXO33	0.986077	0.500595	0	0	0	NA	NA	NA	NA	Yes	IMR90:Mesenchymal_Stem_Cell:Mesendoderm:Trophoblast-like_Cell	3.132e-08	rs853237:rs2415688	14
ENSG00000258526	RP11-111A21.1	14	39944044	39982984	1	lincRNA	NA	NA	NA	NA	0	0	0	NA	NA	NA	NA	Yes	Adrenal:Left_Ventricle:Liver:Right_Ventricle:IMR90:Mesenchymal_Stem_Cell:Mesendoderm:Neural_Progenitor_Cell:Trophoblast-like_Cell:hESC	2.699e-08	rs2415688:rs853237	14
ENSG00000258418	RP11-662J14.1	14	40855456	40855998	1	lincRNA	NA	NA	NA	NA	0	0	0	NA	NA	NA	NA	Yes	Liver:IMR90:Mesenchymal_Stem_Cell:Mesendoderm:Neural_Progenitor_Cell:Trophoblast-like_Cell:hESC	2.699e-08	rs853237:rs2415688	14
ENSG00000258480	RP11-662J14.2	14	40856762	40858344	1	lincRNA	NA	NA	NA	NA	0	0	0	NA	NA	NA	NA	Yes	Liver:IMR90:Mesenchymal_Stem_Cell:Mesendoderm:Neural_Progenitor_Cell:Trophoblast-like_Cell:hESC	2.699e-08	rs853237:rs2415688	14
ENSG00000251363	RP11-129M6.1	14	41424103	41445082	1	lincRNA	NA	NA	NA	NA	0	0	0	NA	NA	NA	NA	Yes	Liver:Mesenchymal_Stem_Cell:Mesendoderm:hESC	3.132e-08	rs853237:rs2415688	14
ENSG00000258385	RP11-629F19.1	14	41765489	41767937	1	pseudogene	NA	NA	NA	NA	0	0	0	NA	NA	NA	NA	Yes	Left_Ventricle:Mesenchymal_Stem_Cell:Mesendoderm:Neural_Progenitor_Cell:Trophoblast-like_Cell:hESC	2.699e-08	rs853237:rs2415688	14
ENSG00000221695	AL390335.1	14	41818497	41818570	1	miRNA	NA	NA	NA	NA	0	0	0	NA	NA	NA	NA	Yes	Mesenchymal_Stem_Cell:Mesendoderm:Trophoblast-like_Cell:hESC	3.132e-08	rs853237:rs2415688	14
ENSG00000258901	CTD-2298J14.1	14	42024865	42025258	-1	pseudogene	NA	NA	NA	NA	1	0.102	0	NA	NA	NA	NA	Yes	Mesenchymal_Stem_Cell:Mesendoderm:Trophoblast-like_Cell:hESC	4.875e-08	rs853237;rs2415688:rs853237	14
ENSG00000258636	CTD-2298J14.2	14	42057064	42074059	-1	lincRNA	NA	NA	NA	NA	24	21.5	0	NA	NA	NA	NA	Yes	EP_correlation_cell_type_oneway:Fetal_Cortex:Left_Ventricle:Mesenchymal_Stem_Cell:Mesendoderm:Trophoblast-like_Cell:hESC	3.132e-08	rs2415688;rs853237;rs2415688:rs853237	14
ENSG00000251858	SNORA31	14	42063666	42063794	1	snoRNA	NA	NA	NA	NA	9	11.96	0	NA	NA	NA	NA	Yes	Left_Ventricle:Mesenchymal_Stem_Cell:Mesendoderm:Trophoblast-like_Cell:hESC	3.132e-08	rs853237;rs2415688;rs2415688:rs853237	14
ENSG00000165379	LRFN5	14	42076773	42373752	1	protein_coding	145581	LRFN5	0.712325	0.122069	117	21.5	108	1.95678e-20	5.33237e-15	GTEx/v8/Brain_Cerebellar_Hemisphere:GTEx/v8/Brain_Cerebellum	+	Yes	EP_correlation_cell_type_oneway:Fetal_Cortex:Left_Ventricle:Mesenchymal_Stem_Cell:Mesendoderm:Trophoblast-like_Cell:hESC	2.699e-08	rs2415688;rs853237;rs2415688:rs853237	14
ENSG00000258536	RP11-1053O12.1	14	42211842	42212166	1	pseudogene	NA	NA	NA	NA	4	3.879	0	NA	NA	NA	NA	Yes	Left_Ventricle:Mesenchymal_Stem_Cell	3.891e-08	rs853237;rs2415688:rs853237	14
ENSG00000266500	AL138498.1	14	42421679	42421763	1	miRNA	NA	NA	NA	NA	0	0	0	NA	NA	NA	NA	Yes	Left_Ventricle:Mesenchymal_Stem_Cell:Mesendoderm:Trophoblast-like_Cell:hESC	2.699e-08	rs2415688:rs853237	14
ENSG00000259149	RP11-313C4.1	14	42728934	42737789	-1	lincRNA	NA	NA	NA	NA	0	0	0	NA	NA	NA	NA	Yes	Mesenchymal_Stem_Cell	3.891e-08	rs2415688:rs853237	14
ENSG00000222084	AL445074.1	14	42769954	42770065	1	miRNA	NA	NA	NA	NA	0	0	0	NA	NA	NA	NA	Yes	Mesenchymal_Stem_Cell:Mesendoderm:hESC	3.132e-08	rs2415688:rs853237	14
ENSG00000258394	CTD-2307P3.1	14	42832186	43172858	1	sense_overlapping	NA	NA	NA	NA	0	0	0	NA	NA	NA	NA	Yes	Mesenchymal_Stem_Cell:hESC	3.891e-08	rs2415688:rs853237	14
ENSG00000258850	RP11-214N1.1	14	42881776	42998091	1	lincRNA	NA	NA	NA	NA	0	0	0	NA	NA	NA	NA	Yes	Mesenchymal_Stem_Cell	3.891e-08	rs2415688:rs853237	14
ENSG00000258505	RP11-90P16.1	14	43078071	43078780	1	pseudogene	NA	NA	NA	NA	0	0	0	NA	NA	NA	NA	Yes	Mesenchymal_Stem_Cell:hESC	3.891e-08	rs2415688:rs853237	14
ENSG00000258622	RP11-90P16.2	14	43126966	43127121	-1	pseudogene	NA	NA	NA	NA	0	0	0	NA	NA	NA	NA	Yes	Mesenchymal_Stem_Cell:hESC	3.132e-08	rs2415688:rs853237	14
ENSG00000259047	RP11-16O13.1	14	43458404	43458686	1	pseudogene	NA	NA	NA	NA	0	0	0	NA	NA	NA	NA	Yes	Mesenchymal_Stem_Cell:hESC	3.132e-08	rs2415688:rs853237	14
ENSG00000258406	RP11-88E18.1	14	43744027	43744900	1	pseudogene	NA	NA	NA	NA	0	0	0	NA	NA	NA	NA	Yes	Mesenchymal_Stem_Cell	3.891e-08	rs2415688:rs853237	14
ENSG00000259051	HNRNPUP1	14	43769466	43769798	1	pseudogene	NA	HNRNPUP1	NA	NA	0	0	0	NA	NA	NA	NA	Yes	Left_Ventricle:IMR90:Mesenchymal_Stem_Cell:Mesendoderm:hESC	2.699e-08	rs853237:rs2415688	14
ENSG00000258828	KRT8P2	14	44010086	44011029	-1	pseudogene	NA	KRT8P2	NA	NA	0	0	0	NA	NA	NA	NA	Yes	Mesenchymal_Stem_Cell	3.891e-08	rs2415688:rs853237	14
ENSG00000258387	RP11-557C9.3	14	44061345	44061465	-1	pseudogene	NA	NA	NA	NA	0	0	0	NA	NA	NA	NA	Yes	Left_Ventricle:IMR90:Mesenchymal_Stem_Cell	2.699e-08	rs2415688:rs853237	14
ENSG00000258894	RP11-557C9.1	14	44064339	44065886	1	pseudogene	NA	NA	NA	NA	0	0	0	NA	NA	NA	NA	Yes	Left_Ventricle:IMR90:Mesenchymal_Stem_Cell	2.699e-08	rs2415688:rs853237	14
ENSG00000258969	RP11-305B6.3	14	44464984	44853748	-1	lincRNA	NA	NA	NA	NA	0	0	0	NA	NA	NA	NA	Yes	Left_Ventricle:IMR90:Mesenchymal_Stem_Cell:Mesendoderm:hESC	2.699e-08	rs2415688:rs853237	14
ENSG00000259019	RP11-305B6.2	14	44546737	44547087	-1	pseudogene	NA	NA	NA	NA	0	0	0	NA	NA	NA	NA	Yes	Left_Ventricle:Mesenchymal_Stem_Cell:hESC	2.699e-08	rs2415688:rs853237	14
ENSG00000259137	RP11-305B6.1	14	44589413	44589964	-1	pseudogene	NA	NA	NA	NA	0	0	0	NA	NA	NA	NA	Yes	IMR90:Mesenchymal_Stem_Cell:hESC	3.132e-08	rs853237:rs2415688	14
ENSG00000259148	RP11-322L17.1	14	44760200	44760921	-1	pseudogene	NA	NA	NA	NA	0	0	0	NA	NA	NA	NA	Yes	IMR90:Mesenchymal_Stem_Cell:Mesendoderm:hESC	2.699e-08	rs2415688:rs853237	14
ENSG00000259126	RP11-99L13.2	14	44861734	44862919	-1	lincRNA	NA	NA	NA	NA	0	0	0	NA	NA	NA	NA	Yes	Left_Ventricle:IMR90:Mesenchymal_Stem_Cell:Mesendoderm:hESC	2.699e-08	rs2415688:rs853237	14
ENSG00000258487	RP11-99L13.1	14	44913950	44949821	-1	lincRNA	NA	NA	NA	NA	0	0	0	NA	NA	NA	NA	Yes	IMR90:Mesenchymal_Stem_Cell:Mesendoderm	3.891e-08	rs2415688:rs853237	14
ENSG00000189139	FSCB	14	44973545	44976482	-1	protein_coding	84075	FSCB	4.81479e-13	0.474763	0	0	0	NA	NA	NA	NA	Yes	IMR90:Mesenchymal_Stem_Cell:Neural_Progenitor_Cell:Trophoblast-like_Cell	3.132e-08	rs853237:rs2415688	14
ENSG00000258747	RP11-163M18.1	14	44976610	45007716	1	antisense	NA	NA	NA	NA	0	0	0	NA	NA	NA	NA	Yes	IMR90:Mesenchymal_Stem_Cell:Neural_Progenitor_Cell:Trophoblast-like_Cell	3.132e-08	rs853237:rs2415688	14
ENSG00000238501	snoU13	14	45036116	45036209	-1	snoRNA	NA	NA	NA	NA	0	0	0	NA	NA	NA	NA	Yes	Left_Ventricle:IMR90:Mesenchymal_Stem_Cell	2.699e-08	rs853237:rs2415688	14
ENSG00000265993	MIR5694	14	67908572	67908647	-1	miRNA	100847064	MIR5694	NA	NA	0	0	0	NA	NA	NA	NA	Yes	Mesenchymal_Stem_Cell	1.285e-07	rs1973677	15
ENSG00000100564	PIGH	14	68048672	68067004	-1	protein_coding	5283	PIGH	0.0698816	0.29545	0	0	0	NA	NA	NA	NA	Yes	Left_Ventricle:IMR90:Mesenchymal_Stem_Cell	1.285e-07	rs1973677	15
ENSG00000259502	RP11-643G16.3	14	68077703	68080581	1	pseudogene	NA	NA	NA	NA	0	0	0	NA	NA	NA	NA	Yes	Adult_Cortex:Left_Ventricle:IMR90:Mesenchymal_Stem_Cell	2.963e-08	rs1973677	15
ENSG00000259648	RP11-643G16.4	14	68081646	68083343	1	pseudogene	NA	NA	NA	NA	0	0	0	NA	NA	NA	NA	Yes	Left_Ventricle:Mesenchymal_Stem_Cell	1.285e-07	rs1973677	15
ENSG00000201529	Y_RNA	14	68084019	68084132	-1	misc_RNA	NA	NA	NA	NA	0	0	0	NA	NA	NA	NA	Yes	Left_Ventricle:Mesenchymal_Stem_Cell	1.285e-07	rs1973677	15
ENSG00000081181	ARG2	14	68086515	68118437	1	protein_coding	384	ARG2	0.542999	-0.380188	0	0	0	NA	NA	NA	NA	Yes	Left_Ventricle:Mesenchymal_Stem_Cell	1.285e-07	rs1973677	15
ENSG00000100568	VTI1B	14	68113792	68141548	-1	protein_coding	10490	VTI1B	0.209579	-0.6061	0	0	0	NA	NA	NA	NA	Yes	IMR90:Mesenchymal_Stem_Cell	1.285e-07	rs1973677	15
ENSG00000258626	COX7A2P1	14	68119017	68119331	-1	pseudogene	NA	COX7A2P1	NA	NA	0	0	0	NA	NA	NA	NA	Yes	Adult_Cortex:Left_Ventricle:Mesenchymal_Stem_Cell	1.285e-07	rs1973677	15
ENSG00000272253	5S_rRNA	14	68123822	68123928	-1	rRNA	NA	NA	NA	NA	0	0	0	NA	NA	NA	NA	Yes	IMR90:Mesenchymal_Stem_Cell	1.285e-07	rs1973677	15
ENSG00000258466	RP11-1012A1.4	14	68126537	68157084	-1	protein_coding	NA	NA	NA	NA	0	0	0	NA	NA	NA	NA	Yes	IMR90:Mesenchymal_Stem_Cell	1.285e-07	rs1973677	15
ENSG00000072042	RDH11	14	68143518	68162531	-1	protein_coding	51109	RDH11	0.00966533	1.21952	0	0	0	NA	NA	NA	NA	Yes	Left_Ventricle:IMR90:Mesenchymal_Stem_Cell:Mesendoderm:hESC	2.963e-08	rs1973677	15
ENSG00000139988	RDH12	14	68168603	68201169	1	protein_coding	145226	RDH12	4.7147e-06	-0.278997	0	0	0	NA	NA	NA	NA	Yes	Left_Ventricle:IMR90:Mesenchymal_Stem_Cell:Mesendoderm:hESC	2.963e-08	rs1973677	15
ENSG00000241542	RN7SL369P	14	68172671	68172972	1	misc_RNA	NA	RN7SL369P	NA	NA	0	0	0	NA	NA	NA	NA	Yes	Left_Ventricle:IMR90:Mesenchymal_Stem_Cell:Mesendoderm:hESC	2.963e-08	rs1973677	15
ENSG00000258618	RPL21P9	14	68181262	68181921	1	pseudogene	NA	RPL21P9	NA	NA	0	0	0	NA	NA	NA	NA	Yes	Left_Ventricle:IMR90:Mesenchymal_Stem_Cell:Mesendoderm:hESC	2.963e-08	rs1973677	15
ENSG00000072121	ZFYVE26	14	68194091	68283307	-1	protein_coding	23503	ZFYVE26	1.03845e-11	-0.270915	0	0	0	NA	NA	NA	NA	Yes	Mesenchymal_Stem_Cell	1.177e-06	rs1973677	15
ENSG00000252792	U3	14	68212084	68212191	-1	snoRNA	NA	NA	NA	NA	0	0	0	NA	NA	NA	NA	Yes	Fetal_Cortex	1.075e-05	rs1973677	15
ENSG00000239820	RN7SL213P	14	68217947	68218261	-1	misc_RNA	NA	RN7SL213P	NA	NA	0	0	0	NA	NA	NA	NA	Yes	Fetal_Cortex	1.075e-05	rs1973677	15
ENSG00000258759	RP11-1012A1.7	14	68265721	68266326	1	pseudogene	NA	NA	NA	NA	0	0	0	NA	NA	NA	NA	Yes	Left_Ventricle:Liver:IMR90:Mesenchymal_Stem_Cell:Mesendoderm:Trophoblast-like_Cell:hESC	2.963e-08	rs1973677	15
ENSG00000182185	RAD51B	14	68286496	69196935	1	protein_coding	5890	RAD51B	1.45737e-09	0.621695	0	0	0	NA	NA	NA	NA	Yes	Mesenchymal_Stem_Cell	1.177e-06	rs1973677	15
ENSG00000258837	CTD-2566J3.1	14	68591721	68596913	-1	antisense	NA	NA	NA	NA	0	0	0	NA	NA	NA	NA	Yes	IMR90:Mesenchymal_Stem_Cell:Mesendoderm:hESC	1.177e-06	rs1973677	15
ENSG00000244677	RN7SL706P	14	68616337	68616625	-1	misc_RNA	NA	RN7SL706P	NA	NA	0	0	0	NA	NA	NA	NA	Yes	Adult_Cortex:Fetal_Cortex:Left_Ventricle:Liver:IMR90:Mesenchymal_Stem_Cell:Mesendoderm	1.177e-06	rs1973677	15
ENSG00000243546	RN7SL108P	14	68702962	68703256	-1	misc_RNA	NA	RN7SL108P	NA	NA	0	0	0	NA	NA	NA	NA	Yes	Fetal_Cortex:Left_Ventricle:IMR90:Mesenchymal_Stem_Cell:Mesendoderm:Trophoblast-like_Cell:hESC	2.963e-08	rs1973677	15
ENSG00000240210	RP11-204K16.1	14	68805445	68806258	-1	pseudogene	NA	NA	NA	NA	0	0	0	NA	NA	NA	NA	Yes	Left_Ventricle:IMR90:Mesenchymal_Stem_Cell:Mesendoderm:Trophoblast-like_Cell:hESC	1.177e-06	rs1973677	15
ENSG00000258477	PPIAP6	14	68888415	68888913	-1	pseudogene	NA	PPIAP6	NA	NA	0	0	0	NA	NA	NA	NA	Yes	Promoter_anchored_loops:Left_Ventricle	2.889e-06	rs1973677	15
ENSG00000259038	CTD-2325P2.4	14	69093883	69095162	-1	antisense	100996664	NA	NA	NA	0	0	0	NA	NA	NA	NA	Yes	hESC	1.177e-06	rs1973677	15
ENSG00000258623	CTD-2325P2.3	14	69150128	69152282	-1	antisense	NA	NA	NA	NA	0	0	0	NA	NA	NA	NA	Yes	IMR90	1.177e-06	rs1973677	15
ENSG00000242941	CTD-2325P2.2	14	69159807	69160300	1	pseudogene	NA	NA	NA	NA	0	0	0	NA	NA	NA	NA	Yes	IMR90	1.177e-06	rs1973677	15
ENSG00000270975	RP11-723P16.3	14	69328479	69329242	1	pseudogene	NA	NA	NA	NA	0	0	0	NA	NA	NA	NA	Yes	Promoter_anchored_loops:Aorta:Left_Ventricle:Liver:Spleen:GM12878:IMR90:Mesenchymal_Stem_Cell:Mesendoderm:Trophoblast-like_Cell:hESC	1.177e-06	rs1973677	15
ENSG00000258565	BLZF2P	14	69334574	69336668	-1	pseudogene	NA	BLZF2P	NA	NA	0	0	0	NA	NA	NA	NA	Yes	Aorta:Left_Ventricle:Liver:Spleen:GM12878:IMR90:Mesenchymal_Stem_Cell:Mesendoderm:Trophoblast-like_Cell:hESC	1.177e-06	rs1973677	15
ENSG00000072110	ACTN1	14	69340860	69446157	-1	protein_coding	87	ACTN1	0.999931	NA	0	0	0	NA	NA	NA	NA	Yes	IMR90:Mesenchymal_Stem_Cell:Mesendoderm:Trophoblast-like_Cell:hESC	2.963e-08	rs1973677	15
ENSG00000258967	HMGN1P3	14	69354502	69354801	-1	pseudogene	NA	HMGN1P3	NA	NA	0	0	0	NA	NA	NA	NA	Yes	Aorta:Left_Ventricle:Liver:Spleen:GM12878:IMR90:Mesenchymal_Stem_Cell:Mesendoderm:Trophoblast-like_Cell:hESC	1.177e-06	rs1973677	15
ENSG00000258531	BANF1P1	14	69403319	69403581	1	pseudogene	NA	BANF1P1	NA	NA	0	0	0	NA	NA	NA	NA	Yes	Fetal_Cortex:Left_Ventricle:Liver:Spleen:IMR90:Mesenchymal_Stem_Cell:Mesendoderm:Trophoblast-like_Cell:hESC	2.963e-08	rs1973677	15
ENSG00000259062	ACTN1-AS1	14	69446399	69454180	1	antisense	161159	ACTN1-AS1	NA	NA	0	0	0	NA	NA	NA	NA	Yes	IMR90:Mesenchymal_Stem_Cell:Mesendoderm:Trophoblast-like_Cell:hESC	2.963e-08	rs1973677	15
ENSG00000242293	RP11-226F19.1	14	69489867	69490025	-1	pseudogene	NA	NA	NA	NA	12	4.125	0	NA	NA	NA	NA	Yes	IMR90:Mesenchymal_Stem_Cell:Mesendoderm:Trophoblast-like_Cell:hESC	4.895e-08	rs1973677	15
ENSG00000139990	DCAF5	14	69517598	69619867	-1	protein_coding	8816	DCAF5	0.999969	-1.0373	55	13.91	0	NA	NA	NA	NA	Yes	Adult_Cortex:Fetal_Cortex:IMR90:Mesenchymal_Stem_Cell:Mesendoderm:Trophoblast-like_Cell:hESC	2.963e-08	rs1973677	15
ENSG00000259165	DDX18P1	14	69550115	69552106	1	pseudogene	NA	DDX18P1	NA	NA	8	12.88	0	NA	NA	NA	NA	Yes	Adult_Cortex:Left_Ventricle:Liver:IMR90:Mesenchymal_Stem_Cell:Mesendoderm:Trophoblast-like_Cell:hESC	2.963e-08	rs1973677	15
ENSG00000206768	Y_RNA	14	69610569	69610670	-1	misc_RNA	NA	NA	NA	NA	9	13.91	0	NA	NA	NA	NA	Yes	Adult_Cortex:Fetal_Cortex:IMR90:Mesenchymal_Stem_Cell:Mesendoderm:Trophoblast-like_Cell:hESC	2.963e-08	rs1973677	15
ENSG00000258957	RP11-363J20.1	14	69649737	69680809	-1	lincRNA	NA	NA	NA	NA	16	12.37	0	NA	NA	NA	NA	Yes	IMR90	1.285e-07	rs1973677	15
ENSG00000081177	EXD2	14	69658228	69709075	1	protein_coding	55218	EXD2	1.11026e-08	-0.961556	23	14.62	0	NA	NA	NA	NA	Yes	Adult_Cortex:Fetal_Cortex:IMR90:Mesenchymal_Stem_Cell	2.963e-08	rs1973677	15
ENSG00000258520	RP11-363J20.2	14	69705883	69727284	-1	lincRNA	NA	NA	NA	NA	7	14.62	0	NA	NA	NA	NA	Yes	IMR90:Mesenchymal_Stem_Cell	1.349e-07	rs1973677	15
ENSG00000100626	GALNT16	14	69725994	69821183	1	protein_coding	57452	GALNT16	0.0168277	NA	0	0	0	NA	NA	NA	NA	Yes	IMR90:Mesenchymal_Stem_Cell	1.349e-07	rs1973677	15
ENSG00000100632	ERH	14	69846848	69865344	-1	protein_coding	2079	ERH	0.84606	-0.754299	0	0	0	NA	NA	NA	NA	Yes	Adult_Cortex:Fetal_Cortex:Left_Ventricle:Liver:GM12878:IMR90:Mesenchymal_Stem_Cell:Mesendoderm:Trophoblast-like_Cell:hESC	2.963e-08	rs1973677	15
ENSG00000029364	SLC39A9	14	69864732	69929105	1	protein_coding	55334	SLC39A9	0.529199	-1.06	0	0	0	NA	NA	NA	NA	Yes	Adult_Cortex:Fetal_Cortex:Left_Ventricle:Liver:GM12878:IMR90:Mesenchymal_Stem_Cell:Mesendoderm:Trophoblast-like_Cell:hESC	2.963e-08	rs1973677	15
ENSG00000175985	PLEKHD1	14	69951409	69995215	1	protein_coding	101930417	PLEKHD1	NA	NA	0	0	0	NA	NA	NA	NA	Yes	Fetal_Cortex:Aorta:Left_Ventricle:Liver:Spleen:GM12878:IMR90:Mesenchymal_Stem_Cell:Mesendoderm:Trophoblast-like_Cell:hESC	1.285e-07	rs1973677	15
ENSG00000244237	RP11-1046B16.1	14	70027736	70028187	-1	pseudogene	NA	NA	NA	NA	0	0	0	NA	NA	NA	NA	Yes	Liver:GM12878:IMR90:Mesenchymal_Stem_Cell:Trophoblast-like_Cell	1.285e-07	rs1973677	15
ENSG00000255994	CCDC177	14	70037483	70038032	-1	protein_coding	NA	CCDC177	NA	-0.14865	0	0	0	NA	NA	NA	NA	Yes	Liver:GM12878:IMR90:Mesenchymal_Stem_Cell:Trophoblast-like_Cell	1.285e-07	rs1973677	15
ENSG00000267909	CCDC177	14	70038216	70040339	-1	protein_coding	56936	NA	NA	-0.14865	0	0	0	NA	NA	NA	NA	Yes	Liver:GM12878:IMR90:Mesenchymal_Stem_Cell:Trophoblast-like_Cell	1.285e-07	rs1973677	15
ENSG00000258431	RP1-292L20.2	14	71325561	71326146	-1	pseudogene	NA	NA	NA	NA	0	0	0	NA	NA	NA	NA	Yes	Fetal_Cortex	1.075e-05	rs1973677	15
ENSG00000265566	RN7SL605P	17	2657126	2657430	1	misc_RNA	NA	RN7SL605P	NA	NA	0	0	1	0.000105864	5.82567e-09	GTEx/v8/Brain_Frontal_Cortex_BA9	-	No	NA	4.168e-06	rs527528	12
ENSG00000267039	RP11-58G13.1	18	34481909	34503777	-1	antisense	NA	NA	NA	NA	0	0	0	NA	NA	NA	NA	Yes	Left_Ventricle:Mesendoderm:hESC	1.944e-08	rs28478424	16
ENSG00000101489	CELF4	18	34823010	35146000	-1	protein_coding	56853	CELF4	0.974365	1.3888	34	22.4	0	NA	NA	NA	NA	Yes	Spleen	2.267e-12	rs4799936;rs7243428;rs12967855	16
ENSG00000266530	MIR4318	18	35237098	35237178	1	miRNA	100422857	MIR4318	NA	NA	12	8.906	0	NA	NA	NA	NA	No	NA	3.384e-08	rs28478424	16
ENSG00000243516	RP11-19F9.1	18	35252652	35253139	1	pseudogene	NA	NA	NA	NA	24	11.09	0	NA	NA	NA	NA	Yes	Spleen:Mesendoderm:hESC	5.848e-10	rs28478424;rs12967855:rs7243428:rs12967855;rs7243428	16
ENSG00000268566	RP11-687D19.1	18	36235173	36267962	-1	lincRNA	NA	NA	NA	NA	0	0	0	NA	NA	NA	NA	Yes	Mesenchymal_Stem_Cell:Mesendoderm	5.848e-10	rs28478424:rs12967855:rs7243428:rs12967855;rs7243428	16
ENSG00000222704	RN7SKP182	18	36596011	36596308	-1	misc_RNA	NA	RN7SKP182	NA	NA	0	0	0	NA	NA	NA	NA	Yes	IMR90:Mesenchymal_Stem_Cell:Mesendoderm:hESC	5.848e-10	rs28478424:rs12967855:rs7243428:rs12967855;rs7243428	16
ENSG00000253038	RNU6-706P	18	36613971	36614074	1	snRNA	NA	RNU6-706P	NA	NA	0	0	0	NA	NA	NA	NA	Yes	Mesenchymal_Stem_Cell:Mesendoderm:hESC	5.848e-10	rs12967855:rs7243428:rs12967855;rs7243428:rs28478424	16
ENSG00000267374	LINC00669	18	36786888	37380282	-1	lincRNA	647946	LINC00669	NA	NA	0	0	0	NA	NA	NA	NA	Yes	Mesenchymal_Stem_Cell:Mesendoderm:Neural_Progenitor_Cell:Trophoblast-like_Cell:hESC	5.848e-10	rs28478424:rs12967855:rs7243428:rs12967855;rs7243428	16
ENSG00000175886	RPL7AP66	18	36914836	36915639	-1	pseudogene	NA	RPL7AP66	NA	NA	0	0	0	NA	NA	NA	NA	Yes	Left_Ventricle:IMR90:Mesenchymal_Stem_Cell:Mesendoderm:Trophoblast-like_Cell:hESC	5.848e-10	rs12967855:rs7243428:rs12967855;rs7243428:rs28478424	16
ENSG00000266148	MIR5583-1	18	37256685	37256743	1	miRNA	100847025	MIR5583-1	NA	NA	0	0	0	NA	NA	NA	NA	Yes	Mesendoderm	5.848e-10	rs12967855:rs7243428:rs12967855;rs7243428:rs28478424	16
ENSG00000212354	RNU6-1242P	18	37258484	37258586	-1	snRNA	NA	RNU6-1242P	NA	NA	0	0	0	NA	NA	NA	NA	Yes	Mesendoderm	5.848e-10	rs12967855:rs7243428:rs12967855;rs7243428:rs28478424	16
ENSG00000267413	RP11-636O21.1	18	37421138	37504804	-1	lincRNA	NA	NA	NA	NA	0	0	0	NA	NA	NA	NA	Yes	IMR90:Mesenchymal_Stem_Cell	1.944e-08	rs28478424	16
ENSG00000261715	RP11-653G8.2	18	37646250	37679197	1	lincRNA	101927900	NA	NA	NA	0	0	0	NA	NA	NA	NA	Yes	Mesendoderm:Trophoblast-like_Cell	5.848e-10	rs28478424:rs12967855:rs7243428:rs12967855;rs7243428	16
ENSG00000267664	RPL17P45	18	37723890	37724468	-1	pseudogene	NA	RPL17P45	NA	NA	0	0	0	NA	NA	NA	NA	Yes	IMR90:Mesendoderm:Trophoblast-like_Cell	1.944e-08	rs28478424	16
ENSG00000238333	RNU7-145P	18	38052785	38052846	1	snRNA	NA	RNU7-145P	NA	NA	0	0	0	NA	NA	NA	NA	Yes	Mesenchymal_Stem_Cell	1.944e-08	rs28478424	16
ENSG00000267163	AC084219.3	19	44598503	44603864	-1	antisense	NA	NA	NA	NA	0	0	0	NA	NA	NA	NA	Yes	IMR90	5.022e-10	rs429358:rs157592:rs157592;rs429358	17
ENSG00000186019	AC084219.4	19	44609616	44617298	-1	antisense	100379224	NA	NA	NA	0	0	0	NA	NA	NA	NA	Yes	IMR90	5.022e-10	rs429358:rs157592:rs157592;rs429358	17
ENSG00000256294	ZNF225	19	44616334	44637027	1	protein_coding	7768	ZNF225	3.36669e-08	0.547354	0	0	0	NA	NA	NA	NA	Yes	IMR90	5.022e-10	rs429358:rs157592:rs157592;rs429358	17
ENSG00000230666	CEACAM22P	19	45041045	45124119	-1	pseudogene	388550	CEACAM22P	NA	NA	0	0	0	NA	NA	NA	NA	Yes	Mesenchymal_Stem_Cell	5.022e-10	rs429358:rs157592:rs157592;rs429358	17
ENSG00000073008	PVR	19	45147098	45166850	1	protein_coding	5817	PVR	5.51101e-07	-0.732917	0	0	0	NA	NA	NA	NA	Yes	Mesenchymal_Stem_Cell	5.022e-10	rs429358:rs157592:rs157592;rs429358	17
ENSG00000130202	PVRL2	19	45349432	45392485	1	protein_coding	5819	PVRL2	0.531937	-0.314456	2	5.597	0	NA	NA	NA	NA	No	NA	4.314e-06	rs429358	17
ENSG00000267282	CTB-129P6.4	19	45385284	45394133	-1	antisense	NA	NA	NA	NA	2	5.597	0	NA	NA	NA	NA	Yes	Adult_Cortex:Fetal_Cortex	5.022e-10	rs429358;rs157592:rs157592	17
ENSG00000130204	TOMM40	19	45393826	45406946	1	protein_coding	10452	TOMM40	0.963682	NA	8	12.64	0	NA	NA	NA	NA	Yes	Adult_Cortex:Fetal_Cortex	5.022e-10	rs429358;rs157592:rs157592	17
ENSG00000130203	APOE	19	45409011	45412650	1	protein_coding	348	APOE	0.0345336	-0.237445	10	12.64	0	NA	NA	NA	NA	No	NA	8.976e-10	rs429358;rs157592	17
ENSG00000130208	APOC1	19	45417504	45422606	1	protein_coding	341	APOC1	0.0507383	-0.105569	16	12.64	10	5.42518e-07	0.00333336	GTEx/v8/Adrenal_Gland	-	No	NA	5.022e-10	rs429358;rs157592	17
ENSG00000214855	APOC1P1	19	45430061	45434643	1	pseudogene	342	APOC1P1	NA	NA	8	5.915	0	NA	NA	NA	NA	Yes	Adult_Cortex:Fetal_Cortex	5.022e-10	rs157592;rs429358	17
ENSG00000224916	APOC4-APOC2	19	45445495	45452822	1	protein_coding	346	APOC4-APOC2	NA	NA	0	0	0	NA	NA	NA	NA	Yes	Left_Ventricle:Liver:GM12878:IMR90:Mesenchymal_Stem_Cell:Mesendoderm:Trophoblast-like_Cell:hESC	5.022e-10	rs429358:rs157592:rs157592;rs429358	17
ENSG00000267467	APOC4	19	45445495	45452820	1	protein_coding	346	APOC4	0.000150692	0.337274	0	0	0	NA	NA	NA	NA	Yes	Left_Ventricle:Liver:GM12878:IMR90:Mesenchymal_Stem_Cell:Mesendoderm:Trophoblast-like_Cell:hESC	5.022e-10	rs429358:rs157592:rs157592;rs429358	17
ENSG00000234906	APOC2	19	45449243	45452822	1	protein_coding	344	APOC2	0.0227961	0.388733	0	0	0	NA	NA	NA	NA	Yes	Left_Ventricle:Liver:GM12878:IMR90:Mesenchymal_Stem_Cell:Mesendoderm:Trophoblast-like_Cell:hESC	5.022e-10	rs429358:rs157592:rs157592;rs429358	17
ENSG00000267114	CTB-129P6.11	19	45453301	45457264	-1	protein_coding	NA	NA	NA	NA	0	0	0	NA	NA	NA	NA	Yes	Adult_Cortex:Fetal_Cortex:Left_Ventricle:Liver:GM12878:IMR90:Mesenchymal_Stem_Cell:Mesendoderm:Trophoblast-like_Cell:hESC	5.022e-10	rs429358:rs157592:rs157592;rs429358	17
ENSG00000104853	CLPTM1	19	45457842	45496599	1	protein_coding	1209	CLPTM1	0.980483	NA	0	0	0	NA	NA	NA	NA	Yes	Adult_Cortex:Fetal_Cortex:Left_Ventricle:Liver:GM12878:IMR90:Mesenchymal_Stem_Cell:Mesendoderm:Trophoblast-like_Cell:hESC	5.022e-10	rs429358:rs157592:rs157592;rs429358	17
ENSG00000104859	CLASRP	19	45542298	45574214	1	protein_coding	11129	CLASRP	0.964966	-0.0852025	0	0	0	NA	NA	NA	NA	Yes	Adult_Cortex:Fetal_Cortex	5.022e-10	rs429358:rs157592:rs157592;rs429358	17
ENSG00000007255	TRAPPC6A	19	45666186	45681495	-1	protein_coding	79090	TRAPPC6A	0.000705278	-0.133842	0	0	0	NA	NA	NA	NA	Yes	Adult_Cortex:Fetal_Cortex	5.022e-10	rs429358:rs157592:rs157592;rs429358	17
ENSG00000189114	BLOC1S3	19	45682003	45685059	1	protein_coding	388552	BLOC1S3	0.0184298	-0.115773	0	0	0	NA	NA	NA	NA	Yes	Adult_Cortex:Fetal_Cortex	5.022e-10	rs429358:rs157592:rs157592;rs429358	17
ENSG00000267545	AC005779.2	19	45683080	45705702	1	protein_coding	NA	NA	NA	NA	0	0	0	NA	NA	NA	NA	Yes	Adult_Cortex:Fetal_Cortex	5.022e-10	rs429358:rs157592:rs157592;rs429358	17
ENSG00000225157	AC005779.1	19	45687584	45688190	-1	pseudogene	NA	NA	NA	NA	0	0	0	NA	NA	NA	NA	Yes	Adult_Cortex:Fetal_Cortex	5.022e-10	rs429358:rs157592:rs157592;rs429358	17
ENSG00000267045	AC006126.4	19	45741890	45748628	-1	lincRNA	NA	NA	NA	NA	0	0	0	NA	NA	NA	NA	Yes	Fetal_Cortex	5.022e-10	rs157592:rs157592;rs429358	17
ENSG00000170471	RALGAPB	20	37101459	37207504	1	protein_coding	57148	RALGAPB	1	-1.59977	0	0	0	NA	NA	NA	NA	Yes	IMR90	3.407e-08	20:39906988:G:A	18
ENSG00000263473	MIR548O2	20	37145206	37145275	1	miRNA	100616190	MIR548O2	NA	NA	0	0	0	NA	NA	NA	NA	Yes	IMR90:Mesenchymal_Stem_Cell:Trophoblast-like_Cell:hESC	2.601e-05	20:39906988:G:A	18
ENSG00000231307	RPS3P2	20	37166401	37167101	1	pseudogene	NA	RPS3P2	NA	NA	0	0	0	NA	NA	NA	NA	Yes	IMR90:Mesenchymal_Stem_Cell:hESC	2.601e-05	20:39906988:G:A	18
ENSG00000213959	RP5-1100H13.3	20	37243556	37244119	-1	pseudogene	NA	NA	NA	NA	0	0	0	NA	NA	NA	NA	Yes	Mesenchymal_Stem_Cell	3.407e-08	20:39906988:G:A	18
ENSG00000101442	ACTR5	20	37377085	37400834	1	protein_coding	79913	ACTR5	1.00014e-12	0.539172	0	0	0	NA	NA	NA	NA	Yes	IMR90:Mesenchymal_Stem_Cell:Trophoblast-like_Cell	2.601e-05	20:39906988:G:A	18
ENSG00000199691	RN7SKP173	20	37390171	37390485	1	misc_RNA	NA	RN7SKP173	NA	NA	0	0	0	NA	NA	NA	NA	Yes	IMR90:Mesenchymal_Stem_Cell:Trophoblast-like_Cell	2.601e-05	20:39906988:G:A	18
ENSG00000261431	RP4-616B8.4	20	37590568	37590754	-1	antisense	NA	NA	NA	NA	0	0	0	NA	NA	NA	NA	Yes	IMR90:Mesenchymal_Stem_Cell:Mesendoderm:Trophoblast-like_Cell	5.01e-09	20:39906988:G:A	18
ENSG00000101452	DHX35	20	37590942	37668366	1	protein_coding	60625	DHX35	9.69274e-11	-0.629421	0	0	0	NA	NA	NA	NA	Yes	IMR90:Mesenchymal_Stem_Cell:Mesendoderm:Trophoblast-like_Cell	5.01e-09	20:39906988:G:A	18
ENSG00000223864	NPM1P19	20	37606354	37607065	-1	pseudogene	NA	NPM1P19	NA	NA	0	0	0	NA	NA	NA	NA	Yes	Left_Ventricle:Liver:IMR90:Mesenchymal_Stem_Cell:Mesendoderm:Trophoblast-like_Cell:hESC	5.01e-09	20:39906988:G:A	18
ENSG00000230324	RP4-705O1.1	20	37842420	37853391	-1	lincRNA	339568	NA	NA	NA	0	0	0	NA	NA	NA	NA	Yes	Mesenchymal_Stem_Cell:Mesendoderm:Neural_Progenitor_Cell:Trophoblast-like_Cell:hESC	5.01e-09	20:39906988:G:A	18
ENSG00000211534	AL121588.1	20	37900183	37900258	1	miRNA	NA	NA	NA	NA	0	0	0	NA	NA	NA	NA	Yes	Mesenchymal_Stem_Cell:Trophoblast-like_Cell	2.601e-05	20:39906988:G:A	18
ENSG00000224357	ATG3P1	20	37957657	37958567	-1	pseudogene	NA	ATG3P1	NA	NA	0	0	0	NA	NA	NA	NA	Yes	hESC	2.601e-05	20:39906988:G:A	18
ENSG00000263943	RN7SL680P	20	37977739	37978035	-1	misc_RNA	NA	RN7SL680P	NA	NA	0	0	0	NA	NA	NA	NA	Yes	Mesendoderm	2.601e-05	20:39906988:G:A	18
ENSG00000241840	RN7SL194P	20	37981402	37981674	1	misc_RNA	NA	RN7SL194P	NA	NA	0	0	0	NA	NA	NA	NA	Yes	Mesendoderm	2.601e-05	20:39906988:G:A	18
ENSG00000229976	RP5-1031J8.1	20	38414363	38441871	1	lincRNA	NA	NA	NA	NA	0	0	0	NA	NA	NA	NA	Yes	Mesenchymal_Stem_Cell:Mesendoderm:hESC	5.01e-09	20:39906988:G:A	18
ENSG00000234878	HSPE1P1	20	38561564	38561881	-1	pseudogene	NA	HSPE1P1	NA	NA	0	0	0	NA	NA	NA	NA	Yes	Mesendoderm	2.601e-05	20:39906988:G:A	18
ENSG00000233415	RP11-101E14.3	20	38660227	38672531	1	lincRNA	NA	NA	NA	NA	0	0	0	NA	NA	NA	NA	Yes	Left_Ventricle:Mesenchymal_Stem_Cell:Mesendoderm:Trophoblast-like_Cell:hESC	5.01e-09	20:39906988:G:A	18
ENSG00000263518	AL009050.1	20	38731860	38731998	-1	miRNA	NA	NA	NA	NA	0	0	0	NA	NA	NA	NA	Yes	Mesendoderm	2.601e-05	20:39906988:G:A	18
ENSG00000223410	RP1-191L6.2	20	38749682	38754998	1	lincRNA	NA	NA	NA	NA	0	0	0	NA	NA	NA	NA	Yes	Mesendoderm	2.601e-05	20:39906988:G:A	18
ENSG00000204103	MAFB	20	39314488	39317880	-1	protein_coding	9935	MAFB	NA	-1.1671	0	0	0	NA	NA	NA	NA	Yes	Mesendoderm	2.601e-05	20:39906988:G:A	18
ENSG00000229771	RP4-644L1.2	20	39326535	39327256	-1	lincRNA	NA	NA	NA	NA	0	0	0	NA	NA	NA	NA	Yes	IMR90:Mesenchymal_Stem_Cell:Mesendoderm:hESC	5.01e-09	20:39906988:G:A	18
ENSG00000238908	RNA5SP484	20	39482759	39482869	-1	rRNA	NA	RNA5SP484	NA	NA	0	0	0	NA	NA	NA	NA	Yes	Mesendoderm:hESC	5.01e-09	20:39906988:G:A	18
ENSG00000222612	RNU2-52P	20	39652845	39653034	1	snRNA	NA	RNU2-52P	NA	NA	0	0	0	NA	NA	NA	NA	Yes	Aorta:Left_Ventricle:Liver:Right_Ventricle:GM12878:IMR90:Mesenchymal_Stem_Cell:Mesendoderm:Neural_Progenitor_Cell:Trophoblast-like_Cell:hESC	5.01e-09	20:39906988:G:A	18
ENSG00000198900	TOP1	20	39657458	39753127	1	protein_coding	7150	TOP1	0.999999	-1.24437	1	11.73	0	NA	NA	NA	NA	Yes	Aorta:Left_Ventricle:Liver:Right_Ventricle:GM12878:IMR90:Mesenchymal_Stem_Cell:Mesendoderm:Neural_Progenitor_Cell:Trophoblast-like_Cell:hESC	5.01e-09	20:39906988:G:A	18
ENSG00000226648	RP1-1J6.2	20	39726969	39766643	-1	antisense	101927117	NA	NA	NA	0	0	0	NA	NA	NA	NA	Yes	Hippocampus:Left_Ventricle:Liver:Spleen:GM12878:IMR90:Mesenchymal_Stem_Cell:Mesendoderm:Trophoblast-like_Cell:hESC	5.01e-09	20:39906988:G:A	18
ENSG00000124181	PLCG1	20	39765600	39811629	1	protein_coding	5335	PLCG1	0.763352	NA	0	0	0	NA	NA	NA	NA	Yes	Hippocampus:Left_Ventricle:Liver:Spleen:GM12878:IMR90:Mesenchymal_Stem_Cell:Mesendoderm:Trophoblast-like_Cell:hESC	5.01e-09	20:39906988:G:A	18
ENSG00000174306	ZHX3	20	39807088	39946312	-1	protein_coding	23051	ZHX3	0.354421	-2.86061	3	2.254	0	NA	NA	NA	NA	Yes	Promoter_anchored_loops:Adult_Cortex:Aorta:Left_Ventricle:Liver:Right_Ventricle:GM12878:IMR90:Mesenchymal_Stem_Cell:Mesendoderm:Trophoblast-like_Cell:hESC	5.01e-09	20:39906988:G:A	18
ENSG00000272029	RP3-511B24.6	20	39809096	39825427	1	processed_transcript	NA	NA	NA	NA	0	0	0	NA	NA	NA	NA	Yes	Aorta:Left_Ventricle:Liver:GM12878:IMR90:Mesenchymal_Stem_Cell:Mesendoderm:Trophoblast-like_Cell:hESC	5.01e-09	20:39906988:G:A	18
ENSG00000272407	RP3-511B24.5	20	39825287	39825578	-1	pseudogene	NA	NA	NA	NA	0	0	0	NA	NA	NA	NA	Yes	Aorta:Left_Ventricle:Liver:GM12878:IMR90:Mesenchymal_Stem_Cell:Mesendoderm:Trophoblast-like_Cell:hESC	5.01e-09	20:39906988:G:A	18
ENSG00000242748	RPL23AP81	20	39825331	39825797	1	pseudogene	NA	RPL23AP81	NA	NA	0	0	0	NA	NA	NA	NA	Yes	Aorta:Left_Ventricle:Liver:GM12878:IMR90:Mesenchymal_Stem_Cell:Mesendoderm:Trophoblast-like_Cell:hESC	5.01e-09	20:39906988:G:A	18
ENSG00000263989	RN7SL615P	20	39918922	39919217	-1	misc_RNA	NA	RN7SL615P	NA	NA	1	0.144	0	NA	NA	NA	NA	Yes	Aorta:Left_Ventricle:Liver:Right_Ventricle:GM12878:IMR90:Mesenchymal_Stem_Cell:Mesendoderm:Trophoblast-like_Cell:hESC	3.407e-08	20:39906988:G:A	18
ENSG00000235102	RP3-450M14.1	20	39959763	39960300	1	pseudogene	NA	NA	NA	NA	0	0	0	NA	NA	NA	NA	Yes	Aorta:Left_Ventricle:Liver:Right_Ventricle:GM12878:IMR90:Mesenchymal_Stem_Cell:Mesendoderm:Trophoblast-like_Cell:hESC	5.01e-09	20:39906988:G:A	18
ENSG00000183798	EMILIN3	20	39988606	39995467	-1	protein_coding	90187	EMILIN3	0.0013981	0.560957	0	0	1	2.09517e-05	6.09658e-10	GTEx/v8/Brain_Nucleus_accumbens_basal_ganglia	-	No	NA	2.601e-05	20:39906988:G:A	18
ENSG00000235088	RP4-620E11.4	20	40087994	40090584	-1	pseudogene	NA	NA	NA	NA	0	0	0	NA	NA	NA	NA	Yes	IMR90:Mesenchymal_Stem_Cell:Mesendoderm:Trophoblast-like_Cell:hESC	5.01e-09	20:39906988:G:A	18
ENSG00000232493	RPL12P11	20	40176061	40176561	1	pseudogene	NA	RPL12P11	NA	NA	0	0	0	NA	NA	NA	NA	Yes	GM12878:IMR90:Mesenchymal_Stem_Cell:Mesendoderm:Trophoblast-like_Cell:hESC	5.01e-09	20:39906988:G:A	18
ENSG00000252386	RNU6-1018P	20	40313625	40313730	-1	snRNA	NA	RNU6-1018P	NA	NA	0	0	0	NA	NA	NA	NA	Yes	GM12878	3.407e-08	20:39906988:G:A	18
ENSG00000196090	PTPRT	20	40701392	41818610	-1	protein_coding	11122	PTPRT	0.999999	2.65629	0	0	0	NA	NA	NA	NA	Yes	Mesenchymal_Stem_Cell	3.407e-08	20:39906988:G:A	18
ENSG00000229042	RP1-232N11.2	20	41314044	41317202	1	processed_transcript	101927159	NA	NA	NA	0	0	0	NA	NA	NA	NA	Yes	Left_Ventricle	3.407e-08	20:39906988:G:A	18
ENSG00000233508	RP1-269M15.3	20	41818862	41830011	1	antisense	NA	NA	NA	NA	0	0	0	NA	NA	NA	NA	Yes	Mesenchymal_Stem_Cell	3.407e-08	20:39906988:G:A	18
ENSG00000206998	Y_RNA	20	42079799	42079900	-1	misc_RNA	NA	NA	NA	NA	0	0	0	NA	NA	NA	NA	Yes	Mesendoderm	3.407e-08	20:39906988:G:A	18
ENSG00000124193	SRSF6	20	42086568	42092245	1	protein_coding	6431	SRSF6	0.992976	-0.317719	0	0	0	NA	NA	NA	NA	Yes	Mesendoderm	3.407e-08	20:39906988:G:A	18
[truncated: 5 more rows]

[truncated: 11 more sheets: S10, S11, S12, S13, S14, S15, S16, S17, S18, S19, S20]
